# Supplementary material for: Transcriptome Sequencing and De Novo Analysis for Ma Bamboo (Dendrocalamus latiflorus Munro) Using the Illumina Platform
Source: PLoS One. 2012 Oct 3;7(10):e46766. doi: 10.1371/journal.pone.0046766 (PMC3463524; doi:10.1371/journal.pone.0046766)
Supplement: Table S1 — Sequences with significant BLASTn matches against Nr, Swiss-Prot database and other databases. (XLS) [file pone.0046766.s001.xls]

Gene ID	COG annotation	COG class annotation	KEGG annotation	SwissProt annotation	TrEMBL annotation	NR	NT
Gene name	COG class defination	Functional categories
Munro_Bamboo_unigene_BMK_1			Putative uncharacterized protein Sb03g027980 OS=Sorghum bicolor GN=Sb03g027980 PE=4 SV=1	hypothetical protein SORBIDRAFT_03g027980 [Sorghum bicolor] gb|EES03280.1| hypothetical protein SORBIDRAFT_03g027980 [Sorghum bicolor]	Oryza sativa Japonica Group Os01g0617500 (Os01g0617500) mRNA, complete cds
Munro_Bamboo_unigene_BMK_100	Ribosomal protein L15	INFORMATION STORAGE AND PROCESSING	hypothetical protein; K02900 large subunit ribosomal protein L27Ae	60S ribosomal protein L27a-3 OS=Arabidopsis thaliana GN=RPL27AC PE=2 SV=2	60S ribosomal protein L27a-3 OS=Zea mays PE=2 SV=1	60S ribosomal protein L27a-3 [Zea mays] gb|ACG32737.1| 60S ribosomal protein L27a-3 [Zea mays]	Phyllostachys edulis cDNA clone: bphyst002o09, full insert sequence
Munro_Bamboo_unigene_BMK_1000			Scarecrow-like protein 6 OS=Arabidopsis thaliana GN=SLC6 PE=1 SV=1	Scl1 protein OS=Oryza sativa subsp. japonica GN=P0516F12.29-1 PE=4 SV=1	hypothetical protein OsJ_07831 [Oryza sativa Japonica Group]	Triticum aestivum cDNA, clone: WT009_E16, cultivar: Chinese Spring
Munro_Bamboo_unigene_BMK_10000			Os06g0301000 protein OS=Oryza sativa subsp. japonica GN=OJ1217_C01.4 PE=2 SV=1	Oryza sativa (indica cultivar-group) cDNA clone:OSIGCFA239H13, full insert sequence
Munro_Bamboo_unigene_BMK_10001	Protein involved in membrane traffic	CELLULAR PROCESSES AND SIGNALING	hypothetical protein LOC100217240	HVA22-like protein i OS=Arabidopsis thaliana GN=HVA22I PE=2 SV=2	TB2/DP1, HVA22 family protein, expressed OS=Oryza sativa subsp. japonica GN=LOC_Os03g14610 PE=4 SV=1	TB2/DP1, HVA22 family protein, expressed [Oryza sativa Japonica Group]	Oryza sativa Japonica Group cDNA clone:001-015-A09, full insert sequence
Munro_Bamboo_unigene_BMK_10002			Glycosyltransferase OS=Sorghum bicolor GN=a4 PE=2 SV=1	glycosyltransferase [Sorghum bicolor]	Phyllostachys edulis cDNA clone: bphylf056k17, full insert sequence
Munro_Bamboo_unigene_BMK_10003			Glycosyltransferase OS=Sorghum bicolor GN=a4 PE=2 SV=1	glycosyltransferase [Sorghum bicolor]	Phyllostachys edulis cDNA clone: bphylf056k17, full insert sequence
Munro_Bamboo_unigene_BMK_10005		
Munro_Bamboo_unigene_BMK_10007			Tubby-like F-box protein 8 OS=Oryza sativa subsp. japonica GN=TULP8 PE=2 SV=1	Putative uncharacterized protein OS=Oryza sativa subsp. japonica GN=OsJ_18676 PE=2 SV=1	Os05g0437900 [Oryza sativa Japonica Group] sp|Q75HX5.1|TLP8_ORYSJ RecName: Full=Tubby-like F-box protein 8; Short=OsTLP8; AltName: Full=Tubby-like F-box protein 1; Short=OsTLP1 gb|AAT07611.1| putative tubby protein [Oryza sativa Japonica Group] gb|AAV59313.1| putative tubby protein [Oryza sativa Japonica Group] dbj|BAF17570.1| Os05g0437900 [Oryza sativa Japonica Group] gb|EAY98188.1| hypothetical protein OsI_20103 [Oryza sativa Indica Group] dbj|BAG96153.1| unnamed protein product [Oryza sativa Japonica Group] gb|EEE63852.1| hypothetical protein OsJ_18676 [Oryza sativa Japonica Group]	Oryza sativa (indica cultivar-group) cDNA clone:OSIGCRA110N09, full insert sequence
Munro_Bamboo_unigene_BMK_10008			Tubby-like F-box protein 3 OS=Oryza sativa subsp. japonica GN=TULP3 PE=2 SV=1	Putative uncharacterized protein OS=Oryza sativa subsp. indica GN=OsI_04563 PE=4 SV=1	Os01g0866800 [Oryza sativa Japonica Group] sp|Q8LJA9.1|TLP3_ORYSJ RecName: Full=Tubby-like F-box protein 3; Short=OsTLP3; AltName: Full=Tubby-like F-box protein 5; Short=OsTLP5 dbj|BAC01219.1| putative tubby-like protein TULP10 [Oryza sativa Japonica Group] dbj|BAF06824.1| Os01g0866800 [Oryza sativa Japonica Group] gb|EAY76613.1| hypothetical protein OsI_04563 [Oryza sativa Indica Group] gb|EAZ14277.1| hypothetical protein OsJ_04202 [Oryza sativa Japonica Group]	Oryza sativa Japonica Group Os01g0866800 (Os01g0866800) mRNA, complete cds
Munro_Bamboo_unigene_BMK_10009			Tubby-like F-box protein 3 OS=Oryza sativa subsp. japonica GN=TULP3 PE=2 SV=1	Putative uncharacterized protein OS=Oryza sativa subsp. indica GN=OsI_04563 PE=4 SV=1	Os01g0866800 [Oryza sativa Japonica Group] sp|Q8LJA9.1|TLP3_ORYSJ RecName: Full=Tubby-like F-box protein 3; Short=OsTLP3; AltName: Full=Tubby-like F-box protein 5; Short=OsTLP5 dbj|BAC01219.1| putative tubby-like protein TULP10 [Oryza sativa Japonica Group] dbj|BAF06824.1| Os01g0866800 [Oryza sativa Japonica Group] gb|EAY76613.1| hypothetical protein OsI_04563 [Oryza sativa Indica Group] gb|EAZ14277.1| hypothetical protein OsJ_04202 [Oryza sativa Japonica Group]	Oryza sativa Japonica Group Os01g0866800 (Os01g0866800) mRNA, complete cds
Munro_Bamboo_unigene_BMK_1001			Scarecrow-like protein 6 OS=Arabidopsis thaliana GN=SLC6 PE=1 SV=1	Os02g0663100 protein OS=Oryza sativa subsp. japonica GN=P0516F12.31 PE=2 SV=1	hypothetical protein OsI_08371 [Oryza sativa Indica Group]	Triticum aestivum cDNA, clone: WT009_E16, cultivar: Chinese Spring
Munro_Bamboo_unigene_BMK_10010		
Munro_Bamboo_unigene_BMK_10011	Ribosomal protein S1	INFORMATION STORAGE AND PROCESSING	pco138567b; LOC100283777; K02945 small subunit ribosomal protein S1	30S ribosomal protein S1, chloroplastic OS=Spinacia oleracea GN=RPS1 PE=1 SV=1	30S ribosomal protein S1, chloroplast, putative, expressed OS=Oryza sativa subsp. japonica GN=LOC_Os03g20100 PE=4 SV=1	30S ribosomal protein S1, chloroplast precursor, putative, expressed [Oryza sativa Japonica Group] gb|EAY89766.1| hypothetical protein OsI_11307 [Oryza sativa Indica Group]	Oryza sativa Japonica Group Os03g0315800 (Os03g0315800) mRNA, partial cds
Munro_Bamboo_unigene_BMK_10012			Os02g0266100 protein OS=Oryza sativa subsp. japonica GN=P0006C08.31 PE=2 SV=1	hypothetical protein OsI_06664 [Oryza sativa Indica Group]	Phyllostachys edulis cDNA clone: bphyst037f02, full insert sequence
Munro_Bamboo_unigene_BMK_10013			39S ribosomal protein L54, mitochondrial OS=Mus musculus GN=Mrpl54 PE=2 SV=1	Putative uncharacterized protein Sb02g040360 OS=Sorghum bicolor GN=Sb02g040360 PE=4 SV=1	hypothetical protein SORBIDRAFT_02g040360 [Sorghum bicolor] gb|EER99760.1| hypothetical protein SORBIDRAFT_02g040360 [Sorghum bicolor]	Hordeum vulgare subsp. vulgare cDNA clone: FLbaf18o16, mRNA sequence
Munro_Bamboo_unigene_BMK_10014	ATP/ADP translocase	METABOLISM	pco098455(713); LOC100272602	ADP,ATP carrier protein 1, chloroplastic OS=Arabidopsis thaliana GN=AATP1 PE=1 SV=2	Putative uncharacterized protein OS=Oryza sativa subsp. indica GN=OsI_06319 PE=4 SV=1	hypothetical protein OsI_06319 [Oryza sativa Indica Group]	Oryza sativa (indica cultivar-group) cDNA clone:OSIGCFA234C07, full insert sequence
Munro_Bamboo_unigene_BMK_10015		
Munro_Bamboo_unigene_BMK_10016			50S ribosomal protein L3, chloroplastic (Fragment) OS=Nicotiana tabacum GN=RPL3 PE=1 SV=1	Os02g0137100 protein OS=Oryza sativa subsp. japonica GN=Os02g0137100 PE=2 SV=1	Os02g0137100 [Oryza sativa Japonica Group] dbj|BAF07741.1| Os02g0137100 [Oryza sativa Japonica Group] dbj|BAG93412.1| unnamed protein product [Oryza sativa Japonica Group]	Oryza sativa Japonica Group Os02g0137100 (Os02g0137100) mRNA, complete cds
Munro_Bamboo_unigene_BMK_10017			Os02g0137100 protein OS=Oryza sativa subsp. japonica GN=Os02g0137100 PE=2 SV=1	Os02g0137100 [Oryza sativa Japonica Group] dbj|BAF07741.1| Os02g0137100 [Oryza sativa Japonica Group] dbj|BAG93412.1| unnamed protein product [Oryza sativa Japonica Group]	Oryza sativa Japonica Group Os02g0137100 (Os02g0137100) mRNA, complete cds
Munro_Bamboo_unigene_BMK_10018			Os06g0705300 protein OS=Oryza sativa subsp. japonica GN=P0018H04.12-1 PE=2 SV=1	Os06g0705300 [Oryza sativa Japonica Group] dbj|BAD53803.1| unknown protein [Oryza sativa Japonica Group] dbj|BAG89213.1| unnamed protein product [Oryza sativa Japonica Group] gb|EEE66327.1| hypothetical protein OsJ_22568 [Oryza sativa Japonica Group] dbj|BAF20429.2| Os06g0705300 [Oryza sativa Japonica Group]	Oryza sativa Japonica Group Os06g0705300 (Os06g0705300) mRNA, complete cds
Munro_Bamboo_unigene_BMK_10019			Putative cell cycle regulatory protein OS=Oryza sativa GN=OSJNBa0029C15.11 PE=4 SV=1	NBS1-like protein [Oryza sativa Indica Group]	Oryza sativa Indica Group NBS1-like protein mRNA, partial cds
Munro_Bamboo_unigene_BMK_1002			Scarecrow-like protein 27 OS=Arabidopsis thaliana GN=SCL27 PE=2 SV=1	Putative uncharacterized protein Sb06g024820 OS=Sorghum bicolor GN=Sb06g024820 PE=4 SV=1	hypothetical protein SORBIDRAFT_06g024820 [Sorghum bicolor] gb|EES11245.1| hypothetical protein SORBIDRAFT_06g024820 [Sorghum bicolor]	Oryza sativa Japonica Group Os02g0663100 (Os02g0663100) mRNA, complete cds
Munro_Bamboo_unigene_BMK_10020			Chloroplast lumen common protein family-like protein OS=Oryza sativa subsp. japonica GN=P0523A04.122 PE=2 SV=1	hypothetical protein OsI_25475 [Oryza sativa Indica Group] gb|EAZ39237.1| hypothetical protein OsJ_23660 [Oryza sativa Japonica Group]	Phyllostachys edulis cDNA clone: bphylf046h16, full insert sequence
Munro_Bamboo_unigene_BMK_10021			Meiosis protein mei2 OS=Schizosaccharomyces pombe GN=mei2 PE=1 SV=1	MEI2-like RNA binding protein OS=Oryza sativa subsp. japonica GN=P0668H12.3 PE=2 SV=2	hypothetical protein OsI_18088 [Oryza sativa Indica Group]	Oryza sativa Japonica Group Os05g0102800 (Os05g0102800) mRNA, complete cds
Munro_Bamboo_unigene_BMK_10022	7-keto-8-aminopelargonate synthetase and related enzymes	METABOLISM	hypothetical protein; K00654 serine palmitoyltransferase [EC:2.3.1.50]	Serine palmitoyltransferase 2 OS=Dictyostelium discoideum GN=sptB PE=1 SV=1	Serine palmitoyltransferase 2 OS=Zea mays PE=2 SV=1	serine palmitoyltransferase 2 [Zea mays] gb|ACL52834.1| unknown [Zea mays]	Triticum aestivum clone wlmk1.pk0016.f7:fis, full insert mRNA sequence
Munro_Bamboo_unigene_BMK_10023			Transcription factor SOX-3 OS=Homo sapiens GN=SOX3 PE=1 SV=2	Putative uncharacterized protein OS=Zea mays PE=2 SV=1	hypothetical protein LOC100277247 [Zea mays] gb|ACG39715.1| hypothetical protein [Zea mays]	Zea mays hypothetical protein LOC100277247 (LOC100277247), mRNA gb|EU967597.1| Zea mays clone 304709 hypothetical protein mRNA, complete cds
Munro_Bamboo_unigene_BMK_10024			DNA repair protein XRCC1 OS=Homo sapiens GN=XRCC1 PE=1 SV=2	Putative uncharacterized protein OS=Oryza sativa subsp. indica GN=OsI_21603 PE=4 SV=1	hypothetical protein OsI_21603 [Oryza sativa Indica Group]	Oryza sativa Japonica Group Os06g0144000 (Os06g0144000) mRNA, complete cds
Munro_Bamboo_unigene_BMK_10025			Putative uncharacterized protein Sb02g010900 OS=Sorghum bicolor GN=Sb02g010900 PE=4 SV=1	hypothetical protein SORBIDRAFT_02g010900 [Sorghum bicolor] gb|EER96321.1| hypothetical protein SORBIDRAFT_02g010900 [Sorghum bicolor]	Triticum aestivum cDNA, clone: WT002_I06, cultivar: Chinese Spring
Munro_Bamboo_unigene_BMK_10026			Putative uncharacterized protein Sb02g010900 OS=Sorghum bicolor GN=Sb02g010900 PE=4 SV=1	hypothetical protein SORBIDRAFT_02g010900 [Sorghum bicolor] gb|EER96321.1| hypothetical protein SORBIDRAFT_02g010900 [Sorghum bicolor]	Triticum aestivum cDNA, clone: WT002_I06, cultivar: Chinese Spring
Munro_Bamboo_unigene_BMK_10027			Putative uncharacterized protein OS=Oryza sativa subsp. japonica GN=OsJ_08000 PE=4 SV=1	hypothetical protein OsJ_08000 [Oryza sativa Japonica Group]	Oryza sativa Japonica Group Os02g0693000 (Os02g0693000) mRNA, complete cds
Munro_Bamboo_unigene_BMK_10028			Putative uncharacterized protein OS=Oryza sativa subsp. japonica GN=P0538C01.24 PE=4 SV=1	unknown protein [Oryza sativa Japonica Group] gb|EAZ35700.1| hypothetical protein OsJ_19989 [Oryza sativa Japonica Group]	Oryza sativa Japonica Group Os06g0129800 (Os06g0129800) mRNA, complete cds
Munro_Bamboo_unigene_BMK_10029			Putative uncharacterized protein OS=Oryza sativa subsp. japonica GN=OSJNBa0026E05.3 PE=4 SV=1	Os02g0137100 [Oryza sativa Japonica Group] dbj|BAF07741.1| Os02g0137100 [Oryza sativa Japonica Group] dbj|BAG93412.1| unnamed protein product [Oryza sativa Japonica Group]	Oryza sativa (indica cultivar-group) cDNA clone:OSIGCPI208P18, full insert sequence
Munro_Bamboo_unigene_BMK_1003		
Munro_Bamboo_unigene_BMK_10033			Os02g0137100 protein OS=Oryza sativa subsp. japonica GN=Os02g0137100 PE=2 SV=1	Os02g0137100 [Oryza sativa Japonica Group] dbj|BAF07741.1| Os02g0137100 [Oryza sativa Japonica Group] dbj|BAG93412.1| unnamed protein product [Oryza sativa Japonica Group]	Oryza rufipogon (W1943) cDNA clone: ORW1943C103P16, full insert sequence
Munro_Bamboo_unigene_BMK_10034			Putative uncharacterized protein OJ1314_A05.10 OS=Oryza sativa subsp. japonica GN=OJ1314_A05.10 PE=4 SV=1	Os05g0342600 [Oryza sativa Japonica Group] dbj|BAF17164.2| Os05g0342600 [Oryza sativa Japonica Group]	Oryza sativa Japonica Group Os05g0342600 (Os05g0342600) mRNA, complete cds
Munro_Bamboo_unigene_BMK_10035	FOG: WD40 repeat	POORLY CHARACTERIZED	Os03g0339100; K12862 pleiotropic regulator 1	Protein pleiotropic regulatory locus 1 OS=Arabidopsis thaliana GN=PRL1 PE=1 SV=1	Os03g0339100 protein OS=Oryza sativa subsp. japonica GN=Os03g0339100 PE=2 SV=1	Os03g0339100 [Oryza sativa Japonica Group] gb|ABF95840.1| PP1/PP2A phosphatases pleiotropic regulator PRL1, putative, expressed [Oryza sativa Japonica Group] dbj|BAG99349.1| unnamed protein product [Oryza sativa Japonica Group] dbj|BAF11972.2| Os03g0339100 [Oryza sativa Japonica Group]	Hordeum vulgare subsp. vulgare cDNA clone: FLbaf131a18, mRNA sequence
Munro_Bamboo_unigene_BMK_10036	FOG: WD40 repeat	POORLY CHARACTERIZED	Os03g0339100; K12862 pleiotropic regulator 1	Protein pleiotropic regulatory locus 1 OS=Arabidopsis thaliana GN=PRL1 PE=1 SV=1	Os03g0339100 protein OS=Oryza sativa subsp. japonica GN=Os03g0339100 PE=2 SV=1	Os03g0339100 [Oryza sativa Japonica Group] gb|ABF95840.1| PP1/PP2A phosphatases pleiotropic regulator PRL1, putative, expressed [Oryza sativa Japonica Group] dbj|BAG99349.1| unnamed protein product [Oryza sativa Japonica Group] dbj|BAF11972.2| Os03g0339100 [Oryza sativa Japonica Group]	Hordeum vulgare subsp. vulgare cDNA clone: FLbaf131a18, mRNA sequence
Munro_Bamboo_unigene_BMK_10037	FOG: WD40 repeat	POORLY CHARACTERIZED	Os03g0339100; K12862 pleiotropic regulator 1	Protein pleiotropic regulator PRL2 OS=Arabidopsis thaliana GN=PRL2 PE=2 SV=2	Os03g0339100 protein OS=Oryza sativa subsp. japonica GN=Os03g0339100 PE=2 SV=1	hypothetical protein OsI_11485 [Oryza sativa Indica Group] gb|EEE59025.1| hypothetical protein OsJ_10772 [Oryza sativa Japonica Group]	Hordeum vulgare subsp. vulgare cDNA clone: FLbaf131a18, mRNA sequence
Munro_Bamboo_unigene_BMK_10038	FOG: WD40 repeat	POORLY CHARACTERIZED	Os03g0339100; K12862 pleiotropic regulator 1	Protein pleiotropic regulatory locus 1 OS=Arabidopsis thaliana GN=PRL1 PE=1 SV=1	Os03g0339100 protein OS=Oryza sativa subsp. japonica GN=Os03g0339100 PE=2 SV=1	Os03g0339100 [Oryza sativa Japonica Group] gb|ABF95840.1| PP1/PP2A phosphatases pleiotropic regulator PRL1, putative, expressed [Oryza sativa Japonica Group] dbj|BAG99349.1| unnamed protein product [Oryza sativa Japonica Group] dbj|BAF11972.2| Os03g0339100 [Oryza sativa Japonica Group]	Oryza sativa Japonica Group Os03g0339100 (Os03g0339100) mRNA, complete cds
Munro_Bamboo_unigene_BMK_10039	FOG: WD40 repeat	POORLY CHARACTERIZED	Os03g0339100; K12862 pleiotropic regulator 1	Protein pleiotropic regulatory locus 1 OS=Arabidopsis thaliana GN=PRL1 PE=1 SV=1	Os03g0339100 protein OS=Oryza sativa subsp. japonica GN=Os03g0339100 PE=2 SV=1	Os03g0339100 [Oryza sativa Japonica Group] gb|ABF95840.1| PP1/PP2A phosphatases pleiotropic regulator PRL1, putative, expressed [Oryza sativa Japonica Group] dbj|BAG99349.1| unnamed protein product [Oryza sativa Japonica Group] dbj|BAF11972.2| Os03g0339100 [Oryza sativa Japonica Group]	Oryza sativa Japonica Group Os03g0339100 (Os03g0339100) mRNA, complete cds
Munro_Bamboo_unigene_BMK_1004		
Munro_Bamboo_unigene_BMK_10041	Fumarase	METABOLISM	pco106335; LOC100279871; K01679 fumarate hydratase, class II [EC:4.2.1.2]	Fumarate hydratase 1, mitochondrial OS=Arabidopsis thaliana GN=FUM1 PE=1 SV=2	Fumarate hydratase 1, mitochondrial, putative, expressed OS=Oryza sativa subsp. japonica GN=LOC_Os03g21950 PE=2 SV=1	Fumarate hydratase 1, mitochondrial precursor, putative, expressed [Oryza sativa Japonica Group] dbj|BAH01638.1| unnamed protein product [Oryza sativa Japonica Group]	Hordeum vulgare subsp. vulgare cDNA clone: FLbaf137m21, mRNA sequence
Munro_Bamboo_unigene_BMK_10042	Fumarase	METABOLISM	pco106335; LOC100279871; K01679 fumarate hydratase, class II [EC:4.2.1.2]	Fumarate hydratase 1, mitochondrial OS=Arabidopsis thaliana GN=FUM1 PE=1 SV=2	Putative uncharacterized protein OS=Zea mays PE=2 SV=1	hypothetical protein LOC100279871 [Zea mays] gb|ACN32151.1| unknown [Zea mays]	Hordeum vulgare subsp. vulgare cDNA clone: FLbaf137m21, mRNA sequence
Munro_Bamboo_unigene_BMK_10043	Fumarase	METABOLISM	pco106335; LOC100279871; K01679 fumarate hydratase, class II [EC:4.2.1.2]	Fumarate hydratase 1, mitochondrial OS=Arabidopsis thaliana GN=FUM1 PE=1 SV=2	Putative uncharacterized protein OS=Zea mays PE=2 SV=1	hypothetical protein LOC100279871 [Zea mays] gb|ACN32151.1| unknown [Zea mays]	Hordeum vulgare subsp. vulgare cDNA clone: FLbaf137m21, mRNA sequence
Munro_Bamboo_unigene_BMK_10044	Zn-dependent oligopeptidases	METABOLISM	Os02g0830100; K01414 oligopeptidase A [EC:3.4.24.70]	Oligopeptidase A OS=Haemophilus influenzae (strain ATCC 51907 / DSM 11121 / KW20 / Rd) GN=prlC PE=3 SV=1	Oligopeptidase A-like OS=Oryza sativa subsp. japonica GN=OJ1124_D06.18 PE=2 SV=1	hypothetical protein OsI_09551 [Oryza sativa Indica Group]	Oryza sativa Japonica Group Os02g0830100 (Os02g0830100) mRNA, complete cds
Munro_Bamboo_unigene_BMK_10045	Zn-dependent oligopeptidases	METABOLISM	Os02g0830100; K01414 oligopeptidase A [EC:3.4.24.70]	Oligopeptidase A OS=Haemophilus influenzae (strain ATCC 51907 / DSM 11121 / KW20 / Rd) GN=prlC PE=3 SV=1	Oligopeptidase A-like OS=Oryza sativa subsp. japonica GN=OJ1124_D06.18 PE=2 SV=1	hypothetical protein OsI_09551 [Oryza sativa Indica Group]	Oryza sativa Japonica Group Os02g0830100 (Os02g0830100) mRNA, complete cds
Munro_Bamboo_unigene_BMK_10046			Protein Dom3z homolog, chloroplastic OS=Arabidopsis thaliana GN=At4g17620 PE=1 SV=1	Putative uncharacterized protein OJ1764_D01.10 OS=Oryza sativa subsp. japonica GN=OJ1764_D01.10 PE=2 SV=1	hypothetical protein OsI_19840 [Oryza sativa Indica Group]	Oryza sativa Japonica Group Os05g0392100 (Os05g0392100) mRNA, partial cds
Munro_Bamboo_unigene_BMK_10047			OSJNBa0013K16.4 protein OS=Oryza sativa subsp. japonica GN=OSJNBa0013K16.4 PE=2 SV=2	hypothetical protein OsI_17133 [Oryza sativa Indica Group]	Oryza sativa Japonica Group Os04g0584800 (Os04g0584800) mRNA, complete cds
Munro_Bamboo_unigene_BMK_10048			SCAR-like protein 1 OS=Oryza sativa subsp. japonica GN=Os03g0816900 PE=2 SV=2	Putative uncharacterized protein Sb01g003570 OS=Sorghum bicolor GN=Sb01g003570 PE=4 SV=1	hypothetical protein SORBIDRAFT_01g003570 [Sorghum bicolor] gb|EER93209.1| hypothetical protein SORBIDRAFT_01g003570 [Sorghum bicolor]	Oryza sativa Japonica Group Os03g0817000 (Os03g0817000) mRNA, partial cds
Munro_Bamboo_unigene_BMK_10049			SCAR-like protein 1 OS=Oryza sativa subsp. japonica GN=Os03g0816900 PE=2 SV=2	Putative uncharacterized protein Sb01g003570 OS=Sorghum bicolor GN=Sb01g003570 PE=4 SV=1	hypothetical protein SORBIDRAFT_01g003570 [Sorghum bicolor] gb|EER93209.1| hypothetical protein SORBIDRAFT_01g003570 [Sorghum bicolor]	Oryza sativa Japonica Group Os03g0817000 (Os03g0817000) mRNA, partial cds
Munro_Bamboo_unigene_BMK_1005		
Munro_Bamboo_unigene_BMK_10050			SCAR-like protein 1 OS=Oryza sativa subsp. japonica GN=Os03g0816900 PE=2 SV=2	Putative uncharacterized protein Sb01g003570 OS=Sorghum bicolor GN=Sb01g003570 PE=4 SV=1	hypothetical protein SORBIDRAFT_01g003570 [Sorghum bicolor] gb|EER93209.1| hypothetical protein SORBIDRAFT_01g003570 [Sorghum bicolor]	Oryza sativa Japonica Group Os03g0817000 (Os03g0817000) mRNA, partial cds
Munro_Bamboo_unigene_BMK_10051			SCAR-like protein 1 OS=Oryza sativa subsp. japonica GN=Os03g0816900 PE=2 SV=2	Putative uncharacterized protein OS=Oryza sativa subsp. japonica GN=LOC_Os03g60240 PE=4 SV=1	Os03g0817000 [Oryza sativa Japonica Group] dbj|BAF13612.1| Os03g0817000 [Oryza sativa Japonica Group]	Oryza sativa Japonica Group Os03g0816950 (Os03g0816950) mRNA, complete cds
Munro_Bamboo_unigene_BMK_10052	Protein involved in mRNA turnover and stability	INFORMATION STORAGE AND PROCESSING	PIT1	E3 ubiquitin-protein ligase MARCH3 OS=Xenopus laevis GN=march3 PE=2 SV=1	PIT1 OS=Zea mays PE=2 SV=1	PIT1 [Zea mays] gb|ACG40808.1| PIT1 [Zea mays]	Oryza sativa Japonica Group cDNA, clone: J043017C23, full insert sequence
Munro_Bamboo_unigene_BMK_10053	Protein involved in mRNA turnover and stability	INFORMATION STORAGE AND PROCESSING	Os05g0355300	E3 ubiquitin-protein ligase MARCH3 OS=Xenopus laevis GN=march3 PE=2 SV=1	Putative uncharacterized protein OS=Oryza sativa subsp. japonica GN=OsJ_18197 PE=4 SV=1	hypothetical protein OsI_19603 [Oryza sativa Indica Group] gb|EEE63385.1| hypothetical protein OsJ_18197 [Oryza sativa Japonica Group]	Oryza sativa Japonica Group cDNA, clone: J043017C23, full insert sequence
Munro_Bamboo_unigene_BMK_10054	Signal recognition particle GTPase	CELLULAR PROCESSES AND SIGNALING	csr1; chloroplast srp54 receptor1; K03110 fused signal recognition particle receptor	Cell division protein ftsY OS=Thermus aquaticus GN=ftsY PE=1 SV=2	Chloroplast SRP receptor cpFtsY OS=Zea mays GN=csr1 PE=2 SV=1	cell division protein ftsY [Zea mays]	Oryza sativa Japonica Group Os01g0958100 (Os01g0958100) mRNA, partial cds
Munro_Bamboo_unigene_BMK_10056			Uncharacterized calcium-binding protein At1g02270 OS=Arabidopsis thaliana GN=At1g02270 PE=2 SV=2	Endonuclease/exonuclease/phosphatase family protein, putative, expressed OS=Oryza sativa subsp. japonica GN=Os10g0203000 PE=2 SV=2	Os10g0203000 [Oryza sativa Japonica Group] gb|ABB47031.2| endonuclease/exonuclease/phosphatase family protein, putative, expressed [Oryza sativa Japonica Group] dbj|BAF26217.1| Os10g0203000 [Oryza sativa Japonica Group] gb|EAZ15592.1| hypothetical protein OsJ_31001 [Oryza sativa Japonica Group] dbj|BAG94638.1| unnamed protein product [Oryza sativa Japonica Group]	Oryza sativa Japonica Group Os10g0203000 (Os10g0203000) mRNA, complete cds
Munro_Bamboo_unigene_BMK_10057			Protein PIR OS=Arabidopsis thaliana GN=PIR PE=1 SV=1	Putative uncharacterized protein OS=Oryza sativa subsp. indica GN=OsI_09982 PE=4 SV=1	hypothetical protein OsI_09982 [Oryza sativa Indica Group]	Sorghum bicolor hypothetical protein, mRNA
Munro_Bamboo_unigene_BMK_10058			Expressed protein OS=Oryza sativa subsp. japonica GN=OSJNBa0015J15.32 PE=2 SV=1	Os10g0551600 [Oryza sativa Japonica Group] gb|AAG13469.1|AC026758_6 unknown protein [Oryza sativa Japonica Group] gb|AAP54938.1| expressed protein [Oryza sativa Japonica Group] dbj|BAF27162.1| Os10g0551600 [Oryza sativa Japonica Group] dbj|BAG88471.1| unnamed protein product [Oryza sativa Japonica Group] gb|EEE51371.1| hypothetical protein OsJ_32392 [Oryza sativa Japonica Group]	Phyllostachys edulis cDNA clone: bphyst021f04, full insert sequence
Munro_Bamboo_unigene_BMK_10059			Stem-specific protein TSJT1 OS=Nicotiana tabacum GN=TSJT1 PE=2 SV=1	Putative uncharacterized protein OSJNBb0036F07.11 OS=Oryza sativa subsp. japonica GN=OSJNBb0036F07.11 PE=4 SV=1	Os03g0744600 [Oryza sativa Japonica Group] dbj|BAC78581.1| hypothetical protein [Oryza sativa Japonica Group] gb|ABF98823.1| Stem-specific protein TSJT1, putative, expressed [Oryza sativa Japonica Group] dbj|BAG89647.1| unnamed protein product [Oryza sativa Japonica Group] dbj|BAF13152.2| Os03g0744600 [Oryza sativa Japonica Group]	Phyllostachys edulis cDNA clone: bphyem114e13, full insert sequence
Munro_Bamboo_unigene_BMK_1006			Putative uncharacterized protein Sb10g020180 OS=Sorghum bicolor GN=Sb10g020180 PE=4 SV=1	hypothetical protein SORBIDRAFT_10g020180 [Sorghum bicolor] gb|EER89845.1| hypothetical protein SORBIDRAFT_10g020180 [Sorghum bicolor]	Phyllostachys edulis cDNA clone: bphyst009i17, full insert sequence
Munro_Bamboo_unigene_BMK_10060			Stem-specific protein TSJT1 OS=Nicotiana tabacum GN=TSJT1 PE=2 SV=1	Putative uncharacterized protein OSJNBb0036F07.11 OS=Oryza sativa subsp. japonica GN=OSJNBb0036F07.11 PE=4 SV=1	Os03g0744600 [Oryza sativa Japonica Group] dbj|BAC78581.1| hypothetical protein [Oryza sativa Japonica Group] gb|ABF98823.1| Stem-specific protein TSJT1, putative, expressed [Oryza sativa Japonica Group] dbj|BAG89647.1| unnamed protein product [Oryza sativa Japonica Group] dbj|BAF13152.2| Os03g0744600 [Oryza sativa Japonica Group]	Phyllostachys edulis cDNA clone: bphyem114e13, full insert sequence
Munro_Bamboo_unigene_BMK_10061		
Munro_Bamboo_unigene_BMK_10062		
Munro_Bamboo_unigene_BMK_10063			Uncharacterized proline-rich protein (Fragment) OS=Owenia fusiformis PE=4 SV=1	DRE binding factor 2 OS=Oryza sativa subsp. japonica GN=DBF2 PE=2 SV=1	DRE binding factor 2 [Oryza sativa Japonica Group] gb|EAZ08840.1| hypothetical protein OsI_31102 [Oryza sativa Indica Group]	Phyllostachys edulis cDNA clone: bphylf038p14, full insert sequence
Munro_Bamboo_unigene_BMK_10064			Os07g0176200 protein OS=Oryza sativa subsp. japonica GN=P0534H07.18 PE=4 SV=1	hypothetical protein OsI_25091 [Oryza sativa Indica Group]	Oryza sativa Japonica Group Os07g0176200 (Os07g0176200) mRNA, complete cds
Munro_Bamboo_unigene_BMK_10065	Glutathione S-transferase	CELLULAR PROCESSES AND SIGNALING	gst3b; Glutathione transferase III(b); K00799 glutathione S-transferase [EC:2.5.1.18]	Glutathione S-transferase 3 OS=Zea mays GN=GST3 PE=1 SV=4	Putative uncharacterized protein OS=Zea mays PE=2 SV=1	unknown [Zea mays] gb|ACF84267.1| unknown [Zea mays] gb|ACF84990.1| unknown [Zea mays] gb|ACF86463.1| unknown [Zea mays] gb|ACN27153.1| unknown [Zea mays]	Phyllostachys edulis cDNA clone: bphyst003j16, full insert sequence
Munro_Bamboo_unigene_BMK_10066	Glutathione S-transferase	CELLULAR PROCESSES AND SIGNALING	gst3b; Glutathione transferase III(b); K00799 glutathione S-transferase [EC:2.5.1.18]	Glutathione S-transferase 3 OS=Zea mays GN=GST3 PE=1 SV=4	Putative uncharacterized protein OS=Zea mays PE=2 SV=1	unknown [Zea mays] gb|ACF84267.1| unknown [Zea mays] gb|ACF84990.1| unknown [Zea mays] gb|ACF86463.1| unknown [Zea mays] gb|ACN27153.1| unknown [Zea mays]	Phyllostachys edulis cDNA clone: bphyst003j16, full insert sequence
Munro_Bamboo_unigene_BMK_10067	Nucleoside-diphosphate-sugar pyrophosphorylase involved in lipopolysaccharide biosynthesis/translation initiation factor 2B, gamma/epsilon subunits (eIF-2Bgamma/eIF-2Bepsilon)	--	Os02g0812400; K03240 translation initiation factor eIF-2B epsilon subunit	Probable translation initiation factor eIF-2B subunit epsilon OS=Schizosaccharomyces pombe GN=tif225 PE=1 SV=1	Os02g0812400 protein OS=Oryza sativa subsp. japonica GN=OSJNBa0053L11.10 PE=2 SV=1	Os02g0812400 [Oryza sativa Japonica Group] dbj|BAD22043.1| putative translation initiation factor eIF-2B epsilon subunit [Oryza sativa Japonica Group] dbj|BAD22383.1| putative translation initiation factor eIF-2B epsilon subunit [Oryza sativa Japonica Group] dbj|BAF10392.1| Os02g0812400 [Oryza sativa Japonica Group] dbj|BAG89735.1| unnamed protein product [Oryza sativa Japonica Group]	Oryza sativa Japonica Group Os02g0812400 (Os02g0812400) mRNA, complete cds
Munro_Bamboo_unigene_BMK_10068			Squamosa promoter-binding-like protein 3 OS=Oryza sativa subsp. japonica GN=SPL3 PE=2 SV=1	Putative uncharacterized protein Sb04g003175 OS=Sorghum bicolor GN=Sb04g003175 PE=4 SV=1	RecName: Full=Squamosa promoter-binding-like protein 3 sp|A3A2Z8.1|SPL3_ORYSJ RecName: Full=Squamosa promoter-binding-like protein 3 gb|EAY84416.1| hypothetical protein OsI_05790 [Oryza sativa Indica Group] gb|EAZ21687.1| hypothetical protein OsJ_05319 [Oryza sativa Japonica Group]	Triticum aestivum cDNA, clone: WT006_P06, cultivar: Chinese Spring
Munro_Bamboo_unigene_BMK_10069			Os07g0161000 protein OS=Oryza sativa subsp. japonica GN=OJ1714_H10.131 PE=2 SV=1	Os07g0161000 [Oryza sativa Japonica Group] dbj|BAC79645.1| unknown protein [Oryza sativa Japonica Group] dbj|BAF20856.1| Os07g0161000 [Oryza sativa Japonica Group] dbj|BAG89720.1| unnamed protein product [Oryza sativa Japonica Group] gb|EEC81555.1| hypothetical protein OsI_24984 [Oryza sativa Indica Group] gb|EEE50888.1| hypothetical protein OsJ_31366 [Oryza sativa Japonica Group]	Triticum aestivum cDNA, clone: WT002_C07, cultivar: Chinese Spring
Munro_Bamboo_unigene_BMK_1007			Putative uncharacterized protein Sb10g020180 OS=Sorghum bicolor GN=Sb10g020180 PE=4 SV=1	hypothetical protein SORBIDRAFT_10g020180 [Sorghum bicolor] gb|EER89845.1| hypothetical protein SORBIDRAFT_10g020180 [Sorghum bicolor]	Phyllostachys edulis cDNA clone: bphyst009i17, full insert sequence
Munro_Bamboo_unigene_BMK_10070		
Munro_Bamboo_unigene_BMK_10071			Putative uncharacterized protein OS=Zea mays PE=2 SV=1	hypothetical protein LOC100276444 [Zea mays] gb|ACG34390.1| hypothetical protein [Zea mays]	Sorghum bicolor hypothetical protein, mRNA
Munro_Bamboo_unigene_BMK_10072			THO complex subunit 4 OS=Homo sapiens GN=THOC4 PE=1 SV=3	Os11g0100200 protein OS=Oryza sativa subsp. japonica GN=Os11g0100200 PE=4 SV=1	Os12g0100100 [Oryza sativa Japonica Group] gb|ABA96145.1| RNA recognition motif family protein, expressed [Oryza sativa Japonica Group] dbj|BAF28929.1| Os12g0100100 [Oryza sativa Japonica Group] dbj|BAG87964.1| unnamed protein product [Oryza sativa Japonica Group] dbj|BAH01019.1| unnamed protein product [Oryza sativa Japonica Group]	Phyllostachys edulis cDNA clone: bphylf048b06, full insert sequence
Munro_Bamboo_unigene_BMK_10073			Os02g0799300 protein OS=Oryza sativa subsp. japonica GN=OJ1695_D07.22 PE=2 SV=1	hypothetical protein OsJ_08742 [Oryza sativa Japonica Group]	Oryza sativa Japonica Group Os02g0799300 (Os02g0799300) mRNA, complete cds
Munro_Bamboo_unigene_BMK_10074	Small nuclear ribonucleoprotein (snRNP) homolog	INFORMATION STORAGE AND PROCESSING	LSM7-like	U6 snRNA-associated Sm-like protein LSm7 OS=Homo sapiens GN=LSM7 PE=1 SV=1	LSM7-like OS=Zea mays PE=2 SV=1	LSM7-like [Zea mays] gb|ACG32682.1| LSM7-like [Zea mays]	Phyllostachys edulis cDNA clone: bphyst006g21, full insert sequence
Munro_Bamboo_unigene_BMK_10075	Diphthamide biosynthesis methyltransferase	INFORMATION STORAGE AND PROCESSING	hypothetical protein; K00586 diphthine synthase [EC:2.1.1.98]	Probable diphthine synthase OS=Arabidopsis thaliana GN=At4g31790 PE=2 SV=1	Putative uncharacterized protein Sb01g035110 OS=Sorghum bicolor GN=Sb01g035110 PE=3 SV=1	hypothetical protein SORBIDRAFT_01g035110 [Sorghum bicolor] gb|EER92261.1| hypothetical protein SORBIDRAFT_01g035110 [Sorghum bicolor]	Oryza sativa Japonica Group Os03g0355800 (Os03g0355800) mRNA, complete cds
Munro_Bamboo_unigene_BMK_10076	Diphthamide biosynthesis methyltransferase	INFORMATION STORAGE AND PROCESSING	Os03g0355800; K00586 diphthine synthase [EC:2.1.1.98]	Probable diphthine synthase OS=Arabidopsis thaliana GN=At4g31790 PE=2 SV=1	Diphthine synthase, putative, expressed OS=Oryza sativa subsp. japonica GN=Os03g0355800 PE=2 SV=1	Os03g0355800 [Oryza sativa Japonica Group] gb|ABF96011.1| diphthine synthase, putative, expressed [Oryza sativa Japonica Group] gb|ABF96012.1| diphthine synthase, putative, expressed [Oryza sativa Japonica Group] dbj|BAF12051.1| Os03g0355800 [Oryza sativa Japonica Group] dbj|BAG96312.1| unnamed protein product [Oryza sativa Japonica Group]	Oryza sativa Japonica Group Os03g0355800 (Os03g0355800) mRNA, complete cds
Munro_Bamboo_unigene_BMK_10077			Neural Wiskott-Aldrich syndrome protein OS=Mus musculus GN=Wasl PE=1 SV=1	Putative uncharacterized protein OS=Oryza sativa subsp. japonica GN=OsJ_23257 PE=4 SV=1	hypothetical protein OsI_25057 [Oryza sativa Indica Group] gb|EAZ38841.1| hypothetical protein OsJ_23257 [Oryza sativa Japonica Group]	Zea mays clone 396547 mRNA sequence
Munro_Bamboo_unigene_BMK_10078		
Munro_Bamboo_unigene_BMK_10079			Putative uncharacterized protein OS=Oryza sativa subsp. japonica GN=OsJ_16782 PE=4 SV=1	hypothetical protein OsJ_16782 [Oryza sativa Japonica Group]	Phyllostachys edulis cDNA clone: bphylf036h16, full insert sequence
Munro_Bamboo_unigene_BMK_1008			Putative uncharacterized protein Sb10g020180 OS=Sorghum bicolor GN=Sb10g020180 PE=4 SV=1	hypothetical protein SORBIDRAFT_10g020180 [Sorghum bicolor] gb|EER89845.1| hypothetical protein SORBIDRAFT_10g020180 [Sorghum bicolor]	Phyllostachys edulis cDNA clone: bphyst009i17, full insert sequence
Munro_Bamboo_unigene_BMK_10080			Pinin OS=Homo sapiens GN=PNN PE=1 SV=4	Putative uncharacterized protein Sb01g010910 OS=Sorghum bicolor GN=Sb01g010910 PE=4 SV=1	hypothetical protein SORBIDRAFT_01g010910 [Sorghum bicolor] gb|EER91029.1| hypothetical protein SORBIDRAFT_01g010910 [Sorghum bicolor]	Zea mays clone 343742 pinin/SDK/memA/ protein conserved region containing protein mRNA, complete cds
Munro_Bamboo_unigene_BMK_10081		
Munro_Bamboo_unigene_BMK_10082			Mucin-5AC (Fragments) OS=Homo sapiens GN=MUC5AC PE=1 SV=3	Putative uncharacterized protein Sb09g017080 OS=Sorghum bicolor GN=Sb09g017080 PE=4 SV=1	hypothetical protein SORBIDRAFT_09g017080 [Sorghum bicolor] gb|EES19360.1| hypothetical protein SORBIDRAFT_09g017080 [Sorghum bicolor]	Zea mays LOC100275422 (umc2635), mRNA gb|EU955856.1| Zea mays clone 1549233 hypothetical protein mRNA, complete cds
Munro_Bamboo_unigene_BMK_10083			Putative uncharacterized protein Sb08g020080 OS=Sorghum bicolor GN=Sb08g020080 PE=4 SV=1	hypothetical protein SORBIDRAFT_08g020080 [Sorghum bicolor] gb|EES16278.1| hypothetical protein SORBIDRAFT_08g020080 [Sorghum bicolor]	Sorghum bicolor hypothetical protein, mRNA
Munro_Bamboo_unigene_BMK_10084			Serine/arginine repetitive matrix protein 2 OS=Homo sapiens GN=SRRM2 PE=1 SV=2	Expressed protein OS=Oryza sativa subsp. japonica GN=LOC_Os03g18140 PE=4 SV=1	hypothetical protein OsJ_10454 [Oryza sativa Japonica Group]	Oryza sativa Japonica Group Os03g0291800 (Os03g0291800) mRNA, partial cds
Munro_Bamboo_unigene_BMK_10085			Cell wall integrity and stress response component 2 OS=Saccharomyces cerevisiae GN=WSC2 PE=1 SV=1	Expressed protein OS=Oryza sativa subsp. japonica GN=LOC_Os03g18140 PE=4 SV=1	hypothetical protein OsJ_10454 [Oryza sativa Japonica Group]	Oryza sativa Japonica Group Os03g0291800 (Os03g0291800) mRNA, partial cds
Munro_Bamboo_unigene_BMK_10086			Putative protein TPRXL OS=Homo sapiens GN=TPRXL PE=5 SV=2	Expressed protein OS=Oryza sativa subsp. japonica GN=LOC_Os03g18140 PE=4 SV=1	hypothetical protein OsJ_10454 [Oryza sativa Japonica Group]	Zea mays hypothetical protein LOC100382326 (LOC100382326), mRNA gb|BT063924.1| Zea mays full-length cDNA clone ZM_BFc0120J11 mRNA, complete cds
Munro_Bamboo_unigene_BMK_10087			Lon protease homolog 2, peroxisomal OS=Oryza sativa subsp. japonica GN=Os09g0533400 PE=2 SV=1	Putative uncharacterized protein Sb02g030960 OS=Sorghum bicolor GN=Sb02g030960 PE=4 SV=1	RecName: Full=Lon protease homolog 2, peroxisomal gb|EEC84943.1| hypothetical protein OsI_32159 [Oryza sativa Indica Group]	Oryza sativa Japonica Group Os09g0533400 (Os09g0533400) mRNA, complete cds
Munro_Bamboo_unigene_BMK_10088			Transmembrane 9 superfamily member 4 OS=Rattus norvegicus GN=Tm9sf4 PE=2 SV=1	Putative PHG1A protein OS=Oryza sativa subsp. japonica GN=OSJNBa0062E01.3 PE=4 SV=1	putative PHG1A protein [Oryza sativa Japonica Group] dbj|BAD54557.1| putative PHG1A protein [Oryza sativa Japonica Group]	Sorghum bicolor hypothetical protein, mRNA
Munro_Bamboo_unigene_BMK_10089			Transmembrane 9 superfamily member 4 OS=Pongo abelii GN=TM9SF4 PE=2 SV=1	Putative uncharacterized protein OS=Oryza sativa subsp. japonica GN=OsJ_28236 PE=4 SV=1	hypothetical protein OsJ_28236 [Oryza sativa Japonica Group]	Oryza sativa Japonica Group cDNA, clone: J100074O19, full insert sequence
Munro_Bamboo_unigene_BMK_1009			Os07g0283200 protein OS=Oryza sativa subsp. japonica GN=OSJNBa0028O21.7 PE=4 SV=1	hypothetical protein OsJ_23854 [Oryza sativa Japonica Group]	Oryza sativa Japonica Group Os07g0283200 (Os07g0283200) mRNA, complete cds
Munro_Bamboo_unigene_BMK_10090			Transmembrane 9 superfamily member 4 OS=Pongo abelii GN=TM9SF4 PE=2 SV=1	Putative uncharacterized protein OS=Oryza sativa subsp. japonica GN=OsJ_28236 PE=4 SV=1	hypothetical protein OsJ_28236 [Oryza sativa Japonica Group]	Oryza sativa Japonica Group cDNA, clone: J100074O19, full insert sequence
Munro_Bamboo_unigene_BMK_10091			40S ribosomal protein S7 OS=Secale cereale GN=RPS7 PE=2 SV=1	40S ribosomal protein S7 OS=Zea mays PE=2 SV=1	hypothetical protein LOC100274227 [Zea mays] gb|ACF87579.1| unknown [Zea mays] gb|ACG25651.1| 40S ribosomal protein S7 [Zea mays] gb|ACG37126.1| 40S ribosomal protein S7 [Zea mays]	Phyllostachys edulis cDNA clone: bphylf033k11, full insert sequence
Munro_Bamboo_unigene_BMK_10092			Oryza sativa Japonica Group Os03g0679300 (Os03g0679300) mRNA, partial cds
Munro_Bamboo_unigene_BMK_10093			Formin-like protein 18 OS=Oryza sativa subsp. japonica GN=FH18 PE=2 SV=1
Munro_Bamboo_unigene_BMK_10094		
Munro_Bamboo_unigene_BMK_10095		
Munro_Bamboo_unigene_BMK_10096	Ubiquitin	CELLULAR PROCESSES AND SIGNALING	Os09g0407200; K10839 UV excision repair protein RAD23	Probable DNA repair protein RAD23 OS=Oryza sativa subsp. japonica GN=RAD23 PE=1 SV=2	Os09g0407200 protein OS=Oryza sativa subsp. japonica GN=Os09g0407200 PE=4 SV=1	Os09g0407200 [Oryza sativa Japonica Group] sp|Q40742.2|RAD23_ORYSJ RecName: Full=Probable DNA repair protein RAD23; AltName: Full=OsRAD23 dbj|BAD36240.1| putative RAD23 protein [Oryza sativa Japonica Group] dbj|BAD36295.1| putative RAD23 protein [Oryza sativa Japonica Group] dbj|BAF25048.1| Os09g0407200 [Oryza sativa Japonica Group] gb|EAZ09053.1| hypothetical protein OsI_31314 [Oryza sativa Indica Group] gb|EAZ44680.1| hypothetical protein OsJ_29306 [Oryza sativa Japonica Group]	Hordeum vulgare subsp. vulgare cDNA clone: FLbaf179o18, mRNA sequence
Munro_Bamboo_unigene_BMK_10097	Ubiquitin	CELLULAR PROCESSES AND SIGNALING	Os09g0407200; K10839 UV excision repair protein RAD23	Probable DNA repair protein RAD23 OS=Oryza sativa subsp. japonica GN=RAD23 PE=1 SV=2	Os09g0407200 protein OS=Oryza sativa subsp. japonica GN=Os09g0407200 PE=4 SV=1	Os09g0407200 [Oryza sativa Japonica Group] sp|Q40742.2|RAD23_ORYSJ RecName: Full=Probable DNA repair protein RAD23; AltName: Full=OsRAD23 dbj|BAD36240.1| putative RAD23 protein [Oryza sativa Japonica Group] dbj|BAD36295.1| putative RAD23 protein [Oryza sativa Japonica Group] dbj|BAF25048.1| Os09g0407200 [Oryza sativa Japonica Group] gb|EAZ09053.1| hypothetical protein OsI_31314 [Oryza sativa Indica Group] gb|EAZ44680.1| hypothetical protein OsJ_29306 [Oryza sativa Japonica Group]	Hordeum vulgare subsp. vulgare cDNA clone: FLbaf179o18, mRNA sequence
Munro_Bamboo_unigene_BMK_10098			Probable serine/threonine-protein kinase At4g35230 OS=Arabidopsis thaliana GN=At4g35230 PE=1 SV=1	Putative uncharacterized protein OS=Zea mays PE=2 SV=1	unknown [Zea mays]	Sorghum bicolor hypothetical protein, mRNA
Munro_Bamboo_unigene_BMK_10099			Probable serine/threonine-protein kinase At4g35230 OS=Arabidopsis thaliana GN=At4g35230 PE=1 SV=1	Putative uncharacterized protein OS=Zea mays PE=2 SV=1	unknown [Zea mays]	Sorghum bicolor hypothetical protein, mRNA
Munro_Bamboo_unigene_BMK_101			Putative uncharacterized protein Sb01g005800 OS=Sorghum bicolor GN=Sb01g005800 PE=4 SV=1	hypothetical protein SORBIDRAFT_01g005800 [Sorghum bicolor] gb|EER93330.1| hypothetical protein SORBIDRAFT_01g005800 [Sorghum bicolor]	Phyllostachys edulis cDNA clone: bbasst002a12, full insert sequence
Munro_Bamboo_unigene_BMK_1010	RNA-binding proteins (RRM domain)	POORLY CHARACTERIZED	RNA recognition motif family protein	Polyadenylate-binding protein 2-A OS=Xenopus laevis GN=pabpn1-a PE=2 SV=1	OSJNBb0022F23.5 protein OS=Oryza sativa subsp. japonica GN=OSJNBb0022F23.5 PE=4 SV=2	hypothetical protein OsJ_15147 [Oryza sativa Japonica Group]	Oryza sativa Japonica Group cDNA, clone: J090081J06, full insert sequence
Munro_Bamboo_unigene_BMK_10100			Ras GTPase-activating protein-binding protein 2 OS=Pongo abelii GN=G3BP2 PE=2 SV=1	RNA binding protein OS=Zea mays PE=2 SV=1	LOC100282288 [Zea mays] gb|ACG32458.1| RNA binding protein [Zea mays]	Phyllostachys edulis cDNA clone: bphyem101g11, full insert sequence
Munro_Bamboo_unigene_BMK_10101			Mannose-P-dolichol utilization defect 1 protein homolog OS=Arabidopsis thaliana GN=At5g59470 PE=2 SV=1	Putative uncharacterized protein OS=Zea mays PE=2 SV=1	unknown [Zea mays]	Oryza sativa (indica cultivar-group) cDNA clone:OSIGCSN070C22, full insert sequence
Munro_Bamboo_unigene_BMK_10102	DnaJ-class molecular chaperone	CELLULAR PROCESSES AND SIGNALING	Os05g0562300	Protein psi1 OS=Schizosaccharomyces pombe GN=psi1 PE=2 SV=2	'putative heat shock protein, hsp40' OS=Oryza sativa subsp. japonica GN=OJ1115_B06.16 PE=2 SV=1	hypothetical protein OsI_20977 [Oryza sativa Indica Group]	Phyllostachys edulis cDNA clone: bphyem204h16, full insert sequence
Munro_Bamboo_unigene_BMK_10103			Formin-like protein 5 OS=Oryza sativa subsp. japonica GN=FH5 PE=2 SV=2	Putative uncharacterized protein OS=Oryza sativa subsp. indica GN=OsI_26536 PE=4 SV=1	hypothetical protein OsI_26536 [Oryza sativa Indica Group]	Oryza sativa Japonica Group Os07g0569166 (Os07g0569166) mRNA, complete cds
Munro_Bamboo_unigene_BMK_10104	Predicted acetamidase/formamidase	METABOLISM	hypothetical protein; K01455 formamidase [EC:3.5.1.49]	Putative formamidase C869.04 OS=Schizosaccharomyces pombe GN=SPAC869.04 PE=2 SV=1	Putative uncharacterized protein Sb03g035520 OS=Sorghum bicolor GN=Sb03g035520 PE=4 SV=1	hypothetical protein SORBIDRAFT_03g035520 [Sorghum bicolor] gb|EES03666.1| hypothetical protein SORBIDRAFT_03g035520 [Sorghum bicolor]	Phyllostachys edulis cDNA clone: bphylf037n08, full insert sequence
Munro_Bamboo_unigene_BMK_10105		
Munro_Bamboo_unigene_BMK_10106	RNA-binding proteins (RRM domain)	POORLY CHARACTERIZED	hypothetical protein	RNA-binding protein 24 OS=Xenopus tropicalis GN=rbm24 PE=2 SV=1	Putative RRM-containing protein SEB-4 OS=Oryza sativa subsp. japonica GN=P0698A10.40 PE=4 SV=1	putative RRM-containing protein SEB-4 [Oryza sativa Japonica Group] dbj|BAD82096.1| putative RRM-containing protein SEB-4 [Oryza sativa Japonica Group] gb|EAY76689.1| hypothetical protein OsI_04643 [Oryza sativa Indica Group] gb|EAZ14353.1| hypothetical protein OsJ_04273 [Oryza sativa Japonica Group]	Phyllostachys edulis cDNA clone: bphyem204a21, full insert sequence
Munro_Bamboo_unigene_BMK_10107	6-phosphofructokinase	METABOLISM	Os08g0345700; K00895 pyrophosphate--fructose-6-phosphate 1-phosphotransferase [EC:2.7.1.90]	Pyrophosphate--fructose 6-phosphate 1-phosphotransferase subunit alpha OS=Ricinus communis GN=PFP-ALPHA PE=3 SV=1	Os08g0345700 protein OS=Oryza sativa subsp. japonica GN=P0410E11.122 PE=2 SV=1	Os08g0345700 [Oryza sativa Japonica Group] dbj|BAC75438.1| putative pyrophosphate-dependent phosphofructokinase alpha subunit [Oryza sativa Japonica Group] dbj|BAF23516.1| Os08g0345700 [Oryza sativa Japonica Group] dbj|BAG94900.1| unnamed protein product [Oryza sativa Japonica Group] dbj|BAG94364.1| unnamed protein product [Oryza sativa Japonica Group] gb|EEC83431.1| hypothetical protein OsI_28900 [Oryza sativa Indica Group] gb|EEE68536.1| hypothetical protein OsJ_26990 [Oryza sativa Japonica Group]	Oryza sativa Japonica Group Os08g0345700 (Os08g0345700) mRNA, complete cds
Munro_Bamboo_unigene_BMK_10108		
Munro_Bamboo_unigene_BMK_10109	Predicted dehydrogenases and related proteins	POORLY CHARACTERIZED	hypothetical protein	Uncharacterized protein YMR315W OS=Saccharomyces cerevisiae GN=YMR315W PE=1 SV=1	Putative uncharacterized protein Sb02g018670 OS=Sorghum bicolor GN=Sb02g018670 PE=4 SV=1	hypothetical protein SORBIDRAFT_02g018670 [Sorghum bicolor] gb|EER96476.1| hypothetical protein SORBIDRAFT_02g018670 [Sorghum bicolor]	Oryza sativa Japonica Group Os09g0280300 (Os09g0280300) mRNA, complete cds
Munro_Bamboo_unigene_BMK_1011			OSJNBb0022F23.5 protein OS=Oryza sativa subsp. japonica GN=OSJNBb0022F23.5 PE=4 SV=2	hypothetical protein OsJ_15147 [Oryza sativa Japonica Group]	Zea mays clone 389578 mRNA sequence
Munro_Bamboo_unigene_BMK_10110	Serine/threonine protein kinase	--	Os12g0638100	LRR receptor-like serine/threonine-protein kinase FEI 1 OS=Arabidopsis thaliana GN=FEI1 PE=1 SV=1	Putative uncharacterized protein OS=Oryza sativa subsp. indica GN=OsI_39273 PE=4 SV=1	hypothetical protein OsI_39273 [Oryza sativa Indica Group]	Oryza sativa Japonica Group Os12g0638100 (Os12g0638100) mRNA, complete cds
Munro_Bamboo_unigene_BMK_10111			Putative RNA-binding protein Luc7-like 2 OS=Mus musculus GN=Luc7l2 PE=1 SV=1	Os02g0605600 protein OS=Oryza sativa subsp. japonica GN=OJ1058_F07.16 PE=2 SV=1	hypothetical protein OsI_07988 [Oryza sativa Indica Group]	Oryza sativa Japonica Group Os02g0605600 (Os02g0605600) mRNA, complete cds
Munro_Bamboo_unigene_BMK_10112			ETO1-like protein 1 OS=Arabidopsis thaliana GN=EOL1 PE=1 SV=1	ETO1-like protein 1, putative, expressed OS=Oryza sativa subsp. japonica GN=LOC_Os11g37520 PE=4 SV=1	ETO1-like protein 1, putative, expressed [Oryza sativa Japonica Group] gb|EAZ18861.1| hypothetical protein OsJ_34400 [Oryza sativa Japonica Group]	Oryza sativa Japonica Group Os11g0585900 (Os11g0585900) mRNA, partial cds
Munro_Bamboo_unigene_BMK_10113			GPI-anchored protein LORELEI OS=Arabidopsis thaliana GN=LRE PE=2 SV=1	Os02g0721700 protein OS=Oryza sativa subsp. japonica GN=P0654B04.18 PE=2 SV=1	Os02g0721700 [Oryza sativa Japonica Group] dbj|BAD13008.1| unknown protein [Oryza sativa Japonica Group] dbj|BAF09876.1| Os02g0721700 [Oryza sativa Japonica Group] dbj|BAG96393.1| unnamed protein product [Oryza sativa Japonica Group] dbj|BAG87977.1| unnamed protein product [Oryza sativa Japonica Group] gb|EEE57706.1| hypothetical protein OsJ_08187 [Oryza sativa Japonica Group]	Phyllostachys edulis cDNA clone: bphyem116f13, full insert sequence
Munro_Bamboo_unigene_BMK_10114			GPI-anchored protein LORELEI OS=Arabidopsis thaliana GN=LRE PE=2 SV=1	Os02g0721700 protein OS=Oryza sativa subsp. japonica GN=P0654B04.18 PE=2 SV=1	Os02g0721700 [Oryza sativa Japonica Group] dbj|BAD13008.1| unknown protein [Oryza sativa Japonica Group] dbj|BAF09876.1| Os02g0721700 [Oryza sativa Japonica Group] dbj|BAG96393.1| unnamed protein product [Oryza sativa Japonica Group] dbj|BAG87977.1| unnamed protein product [Oryza sativa Japonica Group] gb|EEE57706.1| hypothetical protein OsJ_08187 [Oryza sativa Japonica Group]	Phyllostachys edulis cDNA clone: bphyem116f13, full insert sequence
Munro_Bamboo_unigene_BMK_10115	Glutaredoxin-related protein	CELLULAR PROCESSES AND SIGNALING	pco108073b; LOC100281974; K07390 monothiol glutaredoxin	Monothiol glutaredoxin-S1, mitochondrial OS=Oryza sativa subsp. japonica GN=GRXS1 PE=2 SV=2	Putative uncharacterized protein OS=Zea mays PE=2 SV=1	unknown [Zea mays]	Phyllostachys edulis cDNA clone: bphyst009k02, full insert sequence
Munro_Bamboo_unigene_BMK_10116		
Munro_Bamboo_unigene_BMK_10117	GTPase SAR1 and related small G proteins	POORLY CHARACTERIZED	Os03g0200800; K07977 Arf/Sar family, other	ADP-ribosylation factor-like protein 8A OS=Homo sapiens GN=ARL8A PE=1 SV=1	Os03g0200800 protein OS=Oryza sativa subsp. japonica GN=Os03g0200800 PE=2 SV=1	Os03g0200800 [Oryza sativa Japonica Group] gb|ABF94494.1| small GTP-binding protein domain containing protein, expressed [Oryza sativa Japonica Group] dbj|BAF11206.1| Os03g0200800 [Oryza sativa Japonica Group] gb|EAY88927.1| hypothetical protein OsI_10412 [Oryza sativa Indica Group] gb|EAZ25951.1| hypothetical protein OsJ_09807 [Oryza sativa Japonica Group] dbj|BAG99509.1| unnamed protein product [Oryza sativa Japonica Group]	Phyllostachys edulis cDNA clone: bphylf034p01, full insert sequence
Munro_Bamboo_unigene_BMK_10118	GTPase SAR1 and related small G proteins	POORLY CHARACTERIZED	Os03g0200800; K07977 Arf/Sar family, other	ADP-ribosylation factor-like protein 8B OS=Rattus norvegicus GN=Arl8b PE=2 SV=1	Os03g0200800 protein OS=Oryza sativa subsp. japonica GN=Os03g0200800 PE=2 SV=1	Os03g0200800 [Oryza sativa Japonica Group] gb|ABF94494.1| small GTP-binding protein domain containing protein, expressed [Oryza sativa Japonica Group] dbj|BAF11206.1| Os03g0200800 [Oryza sativa Japonica Group] gb|EAY88927.1| hypothetical protein OsI_10412 [Oryza sativa Indica Group] gb|EAZ25951.1| hypothetical protein OsJ_09807 [Oryza sativa Japonica Group] dbj|BAG99509.1| unnamed protein product [Oryza sativa Japonica Group]	Phyllostachys edulis cDNA clone: bphylf025g24, full insert sequence
Munro_Bamboo_unigene_BMK_10119	GTPase SAR1 and related small G proteins	POORLY CHARACTERIZED	Os03g0200800; K07977 Arf/Sar family, other	ADP-ribosylation factor-like protein 8A OS=Homo sapiens GN=ARL8A PE=1 SV=1	Os03g0200800 protein OS=Oryza sativa subsp. japonica GN=Os03g0200800 PE=2 SV=1	Os03g0200800 [Oryza sativa Japonica Group] gb|ABF94494.1| small GTP-binding protein domain containing protein, expressed [Oryza sativa Japonica Group] dbj|BAF11206.1| Os03g0200800 [Oryza sativa Japonica Group] gb|EAY88927.1| hypothetical protein OsI_10412 [Oryza sativa Indica Group] gb|EAZ25951.1| hypothetical protein OsJ_09807 [Oryza sativa Japonica Group] dbj|BAG99509.1| unnamed protein product [Oryza sativa Japonica Group]	Phyllostachys edulis cDNA clone: bphylf034p01, full insert sequence
Munro_Bamboo_unigene_BMK_1012			OSJNBb0022F23.5 protein OS=Oryza sativa subsp. japonica GN=OSJNBb0022F23.5 PE=4 SV=2	B0806H07.2 [Oryza sativa Indica Group] emb|CAH67430.1| H0305E08.1 [Oryza sativa Indica Group]	Oryza sativa Japonica Group cDNA, clone: J090081J06, full insert sequence
Munro_Bamboo_unigene_BMK_10120	RNA-binding proteins (RRM domain)	POORLY CHARACTERIZED	Os12g0136200	Heterogeneous nuclear ribonucleoprotein Q OS=Homo sapiens GN=SYNCRIP PE=1 SV=2	RNA recognition motif family protein, expressed OS=Oryza sativa subsp. japonica GN=LOC_Os12g04180 PE=4 SV=2	Os12g0136200 [Oryza sativa Japonica Group] dbj|BAF29121.1| Os12g0136200 [Oryza sativa Japonica Group]	Oryza sativa Japonica Group Os12g0136200 (Os12g0136200) mRNA, partial cds
Munro_Bamboo_unigene_BMK_10121	Predicted GTPase	POORLY CHARACTERIZED	Os08g0524000; K12272 signal recognition particle receptor subunit beta	Signal recognition particle receptor subunit beta OS=Dictyostelium discoideum GN=srprb PE=3 SV=1	Os08g0524000 protein OS=Oryza sativa subsp. japonica GN=OJ1186_G01.31 PE=2 SV=1	Os08g0524000 [Oryza sativa Japonica Group] dbj|BAD08889.1| putative signal recognition particle receptor beta subunit (SR-beta) [Oryza sativa Japonica Group] dbj|BAF24198.1| Os08g0524000 [Oryza sativa Japonica Group] gb|EAZ07696.1| hypothetical protein OsI_29953 [Oryza sativa Indica Group] gb|EAZ43389.1| hypothetical protein OsJ_27995 [Oryza sativa Japonica Group] dbj|BAG90299.1| unnamed protein product [Oryza sativa Japonica Group]	Phyllostachys edulis cDNA clone: bphyst003l12, full insert sequence
Munro_Bamboo_unigene_BMK_10122			Uncharacterized protein LOC284861 OS=Homo sapiens PE=2 SV=1	Putative EREBP-like protein OS=Oryza sativa GN=OSJNBa0032G08.12 PE=4 SV=1	Putative EREBP-like protein [Oryza sativa Japonica Group] gb|AAV98703.1| BTH-induced ERF transcriptional factor 4 [Oryza sativa Indica Group] gb|ABF94333.1| AP2 domain containing protein, expressed [Oryza sativa Japonica Group] dbj|BAG97443.1| unnamed protein product [Oryza sativa Japonica Group] dbj|BAG97612.1| unnamed protein product [Oryza sativa Japonica Group] dbj|BAG99689.1| unnamed protein product [Oryza sativa Japonica Group] gb|ACJ74069.1| AP2/ERF domain protein [Oryza sativa Japonica Group] gb|EEE58450.1| hypothetical protein OsJ_09678 [Oryza sativa Japonica Group] gb|ADR66980.1| EREBP-like protein [Oryza sativa Japonica Group]	Phyllostachys edulis cDNA clone: bphylf031b23, full insert sequence
Munro_Bamboo_unigene_BMK_10123			Uncharacterized protein LOC284861 OS=Homo sapiens PE=2 SV=1	Putative uncharacterized protein Sb01g045040 OS=Sorghum bicolor GN=Sb01g045040 PE=4 SV=1	hypothetical protein SORBIDRAFT_01g045040 [Sorghum bicolor] gb|EER92745.1| hypothetical protein SORBIDRAFT_01g045040 [Sorghum bicolor]	Phyllostachys edulis cDNA clone: bphylf031b23, full insert sequence
Munro_Bamboo_unigene_BMK_10124			Ethylene-responsive transcription factor RAP2-12 OS=Arabidopsis thaliana GN=RAP2-12 PE=2 SV=1	Os03g0183300 protein (Fragment) OS=Oryza sativa subsp. japonica GN=Os03g0183300 PE=4 SV=1	Os03g0183300 [Oryza sativa Japonica Group] dbj|BAF11094.2| Os03g0183300 [Oryza sativa Japonica Group]	Phyllostachys edulis cDNA clone: bphylf031b23, full insert sequence
Munro_Bamboo_unigene_BMK_10125			Putative uncharacterized protein OS=Oryza sativa subsp. indica GN=OsI_30674 PE=4 SV=1	hypothetical protein OsI_30674 [Oryza sativa Indica Group]	Oryza sativa Japonica Group Os09g0279000 (Os09g0279000) mRNA, complete cds
Munro_Bamboo_unigene_BMK_10126			Emsy N terminus domain-containing protein-like OS=Oryza sativa subsp. japonica GN=P0701E06.28 PE=2 SV=1	hypothetical protein OsJ_28650 [Oryza sativa Japonica Group]	Oryza sativa (indica cultivar-group) cDNA clone:OSIGCSN038O11, full insert sequence
Munro_Bamboo_unigene_BMK_10127			Os08g0328300 protein OS=Oryza sativa subsp. japonica GN=OSJNBa0049I01.19 PE=2 SV=1	Os08g0328300 [Oryza sativa Japonica Group] dbj|BAD03457.1| unknown protein [Oryza sativa Japonica Group] dbj|BAD03630.1| unknown protein [Oryza sativa Japonica Group] dbj|BAF23473.1| Os08g0328300 [Oryza sativa Japonica Group] dbj|BAG97223.1| unnamed protein product [Oryza sativa Japonica Group] gb|EEC83385.1| hypothetical protein OsI_28808 [Oryza sativa Indica Group]	Oryza sativa Japonica Group Os08g0328300 (Os08g0328300) mRNA, complete cds
Munro_Bamboo_unigene_BMK_10128			UPF0414 transmembrane protein C20orf30 homolog OS=Bos taurus PE=2 SV=1	Os02g0176400 protein OS=Oryza sativa subsp. japonica GN=P0504A05.1 PE=4 SV=1	hypothetical protein SORBIDRAFT_04g005120 [Sorghum bicolor] gb|EES06360.1| hypothetical protein SORBIDRAFT_04g005120 [Sorghum bicolor]	Oryza rufipogon (W1943) cDNA clone: ORW1943C104F14, full insert sequence
Munro_Bamboo_unigene_BMK_10129			Putative uncharacterized protein Sb06g029400 OS=Sorghum bicolor GN=Sb06g029400 PE=4 SV=1	hypothetical protein SORBIDRAFT_06g029400 [Sorghum bicolor] gb|EES12901.1| hypothetical protein SORBIDRAFT_06g029400 [Sorghum bicolor]	Sorghum bicolor hypothetical protein, mRNA
Munro_Bamboo_unigene_BMK_1013	ATPases with chaperone activity, ATP-binding subunit	CELLULAR PROCESSES AND SIGNALING	hypothetical protein	ERD1 protein, chloroplastic OS=Arabidopsis thaliana GN=ERD1 PE=2 SV=1	H0502B11.7 protein OS=Oryza sativa GN=H0502B11.7 PE=3 SV=1	H0502B11.7 [Oryza sativa Indica Group]	Triticum aestivum cDNA, clone: SET5_B13, cultivar: Chinese Spring
Munro_Bamboo_unigene_BMK_10130		
Munro_Bamboo_unigene_BMK_10131			LEC14B protein OS=Lithospermum erythrorhizon PE=2 SV=1	Putative uncharacterized protein OS=Oryza sativa subsp. indica GN=OsI_17381 PE=4 SV=1	hypothetical protein OsI_17381 [Oryza sativa Indica Group]	Oryza sativa Japonica Group Os05g0407200 (Os05g0407200) mRNA, complete cds
Munro_Bamboo_unigene_BMK_10132		
Munro_Bamboo_unigene_BMK_10133			AlphaSNBP(B)-like OS=Oryza sativa subsp. japonica GN=B1089G05.24 PE=4 SV=1	hypothetical protein OsJ_21436 [Oryza sativa Japonica Group]	Sorghum bicolor hypothetical protein, mRNA
Munro_Bamboo_unigene_BMK_10134			Sphingoid long-chain bases kinase 1 OS=Arabidopsis thaliana GN=LCBK1 PE=1 SV=1	Putative sphingosine kinase OS=Oryza sativa GN=OSJNBa0076F20.14 PE=4 SV=1	hypothetical protein OsJ_32164 [Oryza sativa Japonica Group]	Sorghum bicolor hypothetical protein, mRNA
Munro_Bamboo_unigene_BMK_10135			Os08g0328300 protein OS=Oryza sativa subsp. japonica GN=OSJNBa0049I01.19 PE=2 SV=1	Os08g0328300 [Oryza sativa Japonica Group] dbj|BAD03457.1| unknown protein [Oryza sativa Japonica Group] dbj|BAD03630.1| unknown protein [Oryza sativa Japonica Group] dbj|BAF23473.1| Os08g0328300 [Oryza sativa Japonica Group] dbj|BAG97223.1| unnamed protein product [Oryza sativa Japonica Group] gb|EEC83385.1| hypothetical protein OsI_28808 [Oryza sativa Indica Group]	Sorghum bicolor hypothetical protein, mRNA
Munro_Bamboo_unigene_BMK_10136			N-terminal kinase-like protein OS=Xenopus tropicalis GN=scyl1 PE=2 SV=1	Os01g0819900 protein OS=Oryza sativa subsp. japonica GN=OJ1529_G03.21-1 PE=2 SV=1	hypothetical protein OsI_04229 [Oryza sativa Indica Group]	Phyllostachys edulis cDNA clone: bphylf045k09, full insert sequence
Munro_Bamboo_unigene_BMK_10137	Serine/threonine protein kinase	--	Os01g0819900; K08876 SCY1-like	N-terminal kinase-like protein OS=Bos taurus GN=SCYL1 PE=2 SV=1	Os01g0819900 protein OS=Oryza sativa subsp. japonica GN=OJ1529_G03.21-1 PE=2 SV=1	hypothetical protein OsI_04229 [Oryza sativa Indica Group]	Phyllostachys edulis cDNA clone: bphylf045k09, full insert sequence
Munro_Bamboo_unigene_BMK_10138		
Munro_Bamboo_unigene_BMK_10139			WD repeat-containing protein 48 OS=Xenopus tropicalis GN=wdr48 PE=2 SV=1	Os12g0165000 protein OS=Oryza sativa subsp. japonica GN=Os12g0165000 PE=4 SV=1	Os12g0165000 [Oryza sativa Japonica Group] gb|ABA95884.1| WD repeat domain 48, putative, expressed [Oryza sativa Japonica Group] dbj|BAF29257.1| Os12g0165000 [Oryza sativa Japonica Group] gb|EEC68914.1| hypothetical protein OsI_37592 [Oryza sativa Indica Group]	Hordeum vulgare subsp. vulgare cDNA clone: FLbaf69n15, mRNA sequence
Munro_Bamboo_unigene_BMK_1014	Anthranilate phosphoribosyltransferase	METABOLISM	hypothetical protein LOC100256184	Putative uncharacterized protein OS=Oryza sativa subsp. japonica GN=OsJ_05251 PE=4 SV=1	hypothetical protein OsI_05725 [Oryza sativa Indica Group] gb|EAZ21622.1| hypothetical protein OsJ_05251 [Oryza sativa Japonica Group]	Triticum aestivum cDNA, clone: WT013_P24, cultivar: Chinese Spring
Munro_Bamboo_unigene_BMK_10140	Kinesin-like protein	CELLULAR PROCESSES AND SIGNALING	hypothetical protein	Armadillo repeat-containing kinesin-like protein 2 OS=Oryza sativa subsp. japonica GN=Os06g0137100 PE=2 SV=1	Putative uncharacterized protein OS=Oryza sativa subsp. japonica GN=OsJ_20049 PE=3 SV=1	hypothetical protein OsJ_20049 [Oryza sativa Japonica Group]	Sorghum bicolor hypothetical protein, mRNA
Munro_Bamboo_unigene_BMK_10141		
Munro_Bamboo_unigene_BMK_10142	Vesicle coat complex COPI, zeta subunit	CELLULAR PROCESSES AND SIGNALING	Os05g0461000	Coatomer subunit zeta-1 OS=Oryza sativa subsp. japonica GN=COPZ1 PE=2 SV=1	Putative uncharacterized protein OS=Oryza sativa subsp. indica GN=OsI_20235 PE=4 SV=1	Os05g0461000 [Oryza sativa Japonica Group] sp|Q9MAX5.1|COPZ1_ORYSJ RecName: Full=Coatomer subunit zeta-1; AltName: Full=Zeta-1-coat protein; AltName: Full=Zeta-COP 1; AltName: Full=Zeta1-COP dbj|BAA95144.1| zeta1-COP [Oryza sativa Japonica Group] gb|AAT39171.1| coatomer zeta1 subunit [Oryza sativa Japonica Group] dbj|BAF17674.1| Os05g0461000 [Oryza sativa Japonica Group] dbj|BAG96470.1| unnamed protein product [Oryza sativa Japonica Group] dbj|BAG90106.1| unnamed protein product [Oryza sativa Japonica Group] dbj|BAG86912.1| unnamed protein product [Oryza sativa Japonica Group] gb|EEC79357.1| hypothetical protein OsI_20235 [Oryza sativa Indica Group] gb|EEE63990.1| hypothetical protein OsJ_18819 [Oryza sativa Japonica Group]	Phyllostachys edulis cDNA clone: bphyst006i11, full insert sequence
Munro_Bamboo_unigene_BMK_10143	ATPase involved in DNA replication	INFORMATION STORAGE AND PROCESSING	Os11g0572100; K10754 replication factor C subunit 1	Probable replication factor C subunit 1 OS=Dictyostelium discoideum GN=rfc1 PE=3 SV=1	Replication factor C 110 kDa subunit OS=Oryza sativa subsp. japonica GN=OsRFC1 PE=2 SV=1	replication factor C 110 kDa subunit [Oryza sativa Japonica Group]	Oryza sativa Japonica Group OsRFC1 mRNA for replication factor C 110 kDa subunit, complete cds
Munro_Bamboo_unigene_BMK_10144	ATPase involved in DNA replication	INFORMATION STORAGE AND PROCESSING	Os11g0572100; K10754 replication factor C subunit 1	Replication factor C subunit 1 OS=Homo sapiens GN=RFC1 PE=1 SV=4	Replication factor C 110 kDa subunit OS=Oryza sativa subsp. japonica GN=OsRFC1 PE=2 SV=1	Os11g0572100 [Oryza sativa Japonica Group] gb|ABA94349.2| BRCA1 C Terminus domain containing protein, expressed [Oryza sativa Japonica Group] dbj|BAF28486.1| Os11g0572100 [Oryza sativa Japonica Group] dbj|BAG92033.1| unnamed protein product [Oryza sativa Japonica Group]	Triticum sp. partial mRNA for replication factor C, large subunit (rfc-1 gene)
Munro_Bamboo_unigene_BMK_10145		
Munro_Bamboo_unigene_BMK_10146		
Munro_Bamboo_unigene_BMK_10147	Serine/threonine protein kinase	--	Os10g0497600	Probable receptor-like protein kinase At2g42960 OS=Arabidopsis thaliana GN=At2g42960 PE=2 SV=1	Os10g0497600 protein OS=Oryza sativa subsp. japonica GN=Os10g0497600 PE=2 SV=1	Os10g0497600 [Oryza sativa Japonica Group] gb|ABB47827.1| Protein kinase domain containing protein, expressed [Oryza sativa Japonica Group] dbj|BAF26874.1| Os10g0497600 [Oryza sativa Japonica Group] dbj|BAG95829.1| unnamed protein product [Oryza sativa Japonica Group]	Oryza sativa Japonica Group Os10g0497600 (Os10g0497600) mRNA, complete cds
Munro_Bamboo_unigene_BMK_10148	26S proteasome regulatory complex component	CELLULAR PROCESSES AND SIGNALING	hypothetical protein; K03032 26S proteasome regulatory subunit N2	26S proteasome non-ATPase regulatory subunit 1 OS=Gallus gallus GN=PSMD1 PE=2 SV=1	B0402A04.3 protein OS=Oryza sativa GN=B0402A04.3 PE=4 SV=1	B0402A04.3 [Oryza sativa Indica Group]	Sorghum bicolor hypothetical protein, mRNA
Munro_Bamboo_unigene_BMK_10149			BEL1-like homeodomain protein 9 OS=Arabidopsis thaliana GN=BLH9 PE=1 SV=1	Os05g0455200 protein OS=Oryza sativa subsp. japonica GN=OJ1651_D06.6 PE=2 SV=1	Os05g0455200 [Oryza sativa Japonica Group] gb|AAU90210.1| putative homeodomain protein [Oryza sativa Japonica Group] dbj|BAF17635.1| Os05g0455200 [Oryza sativa Japonica Group] dbj|BAG94828.1| unnamed protein product [Oryza sativa Japonica Group]	Oryza sativa Japonica Group Os05g0455200 (Os05g0455200) mRNA, complete cds
Munro_Bamboo_unigene_BMK_1015			Putative uncharacterized protein OS=Oryza sativa subsp. japonica GN=OsJ_15438 PE=4 SV=1	hypothetical protein OsJ_15438 [Oryza sativa Japonica Group]	Zea mays hypothetical protein LOC100278155 (LOC100278155), mRNA gb|EU972210.1| Zea mays clone 377480 hypothetical protein mRNA, complete cds
Munro_Bamboo_unigene_BMK_10150		
Munro_Bamboo_unigene_BMK_10151			Transcription factor TRY OS=Arabidopsis thaliana GN=TRY PE=1 SV=1	Putative uncharacterized protein OS=Oryza sativa subsp. japonica GN=OsJ_02638 PE=4 SV=1	hypothetical protein OsI_02893 [Oryza sativa Indica Group] gb|EAZ12719.1| hypothetical protein OsJ_02638 [Oryza sativa Japonica Group]	Triticum aestivum cDNA, clone: SET1_H18, cultivar: Chinese Spring
Munro_Bamboo_unigene_BMK_10152	DnaJ-class molecular chaperone	CELLULAR PROCESSES AND SIGNALING	chaperone protein dnaJ 16	Chaperone protein dnaJ 16 OS=Arabidopsis thaliana GN=ATJ16 PE=2 SV=1	Putative uncharacterized protein OS=Oryza sativa subsp. japonica GN=OsJ_20748 PE=4 SV=1	hypothetical protein OsJ_20748 [Oryza sativa Japonica Group]	Triticum aestivum cDNA, clone: WT008_P01, cultivar: Chinese Spring
Munro_Bamboo_unigene_BMK_10153			Chaperone protein dnaJ 16 OS=Arabidopsis thaliana GN=ATJ16 PE=2 SV=1	ARG1-like protein OS=Oryza sativa subsp. japonica GN=OSJNBa0068B06.11 PE=4 SV=1	hypothetical protein OsJ_20748 [Oryza sativa Japonica Group]	Oryza sativa Japonica Group cDNA, clone: J075144F07, full insert sequence
Munro_Bamboo_unigene_BMK_10154			Putative uncharacterized protein OS=Oryza sativa subsp. indica GN=OsI_22320 PE=4 SV=1	hypothetical protein OsI_22320 [Oryza sativa Indica Group]	Triticum aestivum cDNA, clone: WT008_P01, cultivar: Chinese Spring
Munro_Bamboo_unigene_BMK_10155			Chaperone protein dnaJ 16 OS=Arabidopsis thaliana GN=ATJ16 PE=2 SV=1	Os02g0741100 protein OS=Oryza sativa subsp. japonica GN=P0516G10.24 PE=2 SV=1	hypothetical protein SORBIDRAFT_04g028350 [Sorghum bicolor] gb|EES07283.1| hypothetical protein SORBIDRAFT_04g028350 [Sorghum bicolor]	Oryza sativa Japonica Group Os02g0741100 (Os02g0741100) mRNA, complete cds
Munro_Bamboo_unigene_BMK_10156			Putative uncharacterized protein OS=Oryza sativa subsp. indica GN=OsI_22320 PE=4 SV=1	hypothetical protein OsI_22320 [Oryza sativa Indica Group]	Triticum aestivum cDNA, clone: WT008_P01, cultivar: Chinese Spring
Munro_Bamboo_unigene_BMK_10157		
Munro_Bamboo_unigene_BMK_10158		
Munro_Bamboo_unigene_BMK_10159		
Munro_Bamboo_unigene_BMK_1016			Zinc finger CCCH domain-containing protein 44 OS=Arabidopsis thaliana GN=At3g51120 PE=2 SV=2	Putative uncharacterized protein OS=Oryza sativa subsp. japonica GN=OsJ_30101 PE=4 SV=1	hypothetical protein OsJ_30101 [Oryza sativa Japonica Group]	Oryza sativa Japonica Group cDNA clone:002-111-G12, full insert sequence
Munro_Bamboo_unigene_BMK_10160			Snakin-1 OS=Solanum tuberosum GN=SN1 PE=1 SV=1	Gibberellin stimulated transcript related protein 1 OS=Oryza sativa subsp. japonica GN=OSJNBb0048A17.7 PE=4 SV=1	Os03g0760800 [Oryza sativa Japonica Group] gb|AAK63933.1|AC084282_14 putative protein of gibberellin-stimulated transcript [Oryza sativa Japonica Group] dbj|BAD67542.1| Gibberellin stimulated transcript related protein 1 [Oryza sativa Japonica Group] gb|ABF99002.1| Gibberellin-regulated protein 2 precursor, putative, expressed [Oryza sativa Japonica Group] dbj|BAF13262.1| Os03g0760800 [Oryza sativa Japonica Group] gb|EAY91938.1| hypothetical protein OsI_13625 [Oryza sativa Indica Group] gb|EAZ28663.1| hypothetical protein OsJ_12674 [Oryza sativa Japonica Group] dbj|BAH00426.1| unnamed protein product [Oryza sativa Japonica Group]	Phyllostachys edulis cDNA clone: bphyst017k21, full insert sequence
Munro_Bamboo_unigene_BMK_10161			Survival of motor neuron-related-splicing factor 30 OS=Xenopus tropicalis GN=smndc1 PE=2 SV=1	Os08g0109900 protein OS=Oryza sativa subsp. japonica GN=Os08g0109900 PE=4 SV=1	Os08g0109900 [Oryza sativa Japonica Group] dbj|BAF22728.2| Os08g0109900 [Oryza sativa Japonica Group]	Oryza sativa Japonica Group cDNA, clone: J065143M16, full insert sequence
Munro_Bamboo_unigene_BMK_10162			Survival of motor neuron-related-splicing factor 30 OS=Xenopus tropicalis GN=smndc1 PE=2 SV=1	Putative survival motor neuron domain containing 1; splicing factor 30, survival of motor neuron-related OS=Oryza sativa subsp. japonica GN=P0007D08.22 PE=4 SV=1	putative survival motor neuron domain containing 1; splicing factor 30, survival of motor neuron-related [Oryza sativa Japonica Group] gb|EAZ05348.1| hypothetical protein OsI_27552 [Oryza sativa Indica Group] gb|EAZ41272.1| hypothetical protein OsJ_25779 [Oryza sativa Japonica Group]	Oryza sativa Japonica Group Os08g0109900 (Os08g0109900) mRNA, complete cds
Munro_Bamboo_unigene_BMK_10163			Myosin-10 OS=Bos taurus GN=MYH10 PE=2 SV=2	Putative uncharacterized protein Sb04g031190 OS=Sorghum bicolor GN=Sb04g031190 PE=4 SV=1	hypothetical protein SORBIDRAFT_04g031190 [Sorghum bicolor] gb|EES07420.1| hypothetical protein SORBIDRAFT_04g031190 [Sorghum bicolor]	Sorghum bicolor hypothetical protein, mRNA
Munro_Bamboo_unigene_BMK_10164			Putative uncharacterized protein OS=Oryza sativa subsp. indica GN=OsI_36686 PE=4 SV=1	hypothetical protein OsI_36686 [Oryza sativa Indica Group]	Oryza sativa Japonica Group Os11g0598900 (Os11g0598900) mRNA, complete cds
Munro_Bamboo_unigene_BMK_10165	FOG: TPR repeat	POORLY CHARACTERIZED	hypothetical protein	70 kDa peptidyl-prolyl isomerase OS=Triticum aestivum GN=FKBP70 PE=1 SV=1	Putative uncharacterized protein Sb02g003490 OS=Sorghum bicolor GN=Sb02g003490 PE=4 SV=1	hypothetical protein SORBIDRAFT_02g003490 [Sorghum bicolor] gb|EER98013.1| hypothetical protein SORBIDRAFT_02g003490 [Sorghum bicolor]	Triticum aestivum cDNA, clone: WT002_C07, cultivar: Chinese Spring
Munro_Bamboo_unigene_BMK_10166	Periplasmic component of the Tol biopolymer transport system	CELLULAR PROCESSES AND SIGNALING	Os03g0840200	Protein tolB OS=Myxococcus xanthus (strain DK 1622) GN=tolB PE=3 SV=1	Putative uncharacterized protein OS=Oryza sativa subsp. indica GN=OsI_14253 PE=4 SV=1	hypothetical protein OsI_14253 [Oryza sativa Indica Group]	Oryza sativa Japonica Group Os03g0840200 (Os03g0840200) mRNA, complete cds
Munro_Bamboo_unigene_BMK_10167			Os04g0278000 protein OS=Oryza sativa subsp. japonica GN=Os04g0278000 PE=2 SV=1	Os04g0278000 [Oryza sativa Japonica Group] dbj|BAF14270.1| Os04g0278000 [Oryza sativa Japonica Group] dbj|BAH00259.1| unnamed protein product [Oryza sativa Japonica Group]	Triticum aestivum cDNA, clone: WT013_J04, cultivar: Chinese Spring
Munro_Bamboo_unigene_BMK_10168	Permeases of the major facilitator superfamily	--	Os10g0579200	D-xylose-proton symporter-like 2 OS=Arabidopsis thaliana GN=At5g17010 PE=1 SV=1	Putative sugar transporter protein OS=Oryza sativa GN=OSJNBa0056G17.3 PE=3 SV=1	Os10g0579200 [Oryza sativa Japonica Group] gb|AAG46179.1|AC018727_31 putative sugar transporter protein [Oryza sativa Japonica Group] gb|AAP55176.1| Sugar transporter family protein, expressed [Oryza sativa Japonica Group] dbj|BAF27342.1| Os10g0579200 [Oryza sativa Japonica Group] dbj|BAG95336.1| unnamed protein product [Oryza sativa Japonica Group] gb|EEC67505.1| hypothetical protein OsI_34793 [Oryza sativa Indica Group] gb|EEE51468.1| hypothetical protein OsJ_32598 [Oryza sativa Japonica Group]	Oryza sativa Japonica Group Os10g0579200 (Os10g0579200) mRNA, complete cds
Munro_Bamboo_unigene_BMK_10169	Aspartate/tyrosine/aromatic aminotransferase	METABOLISM	Os02g0236000; K14455 aspartate aminotransferase, mitchondrial [EC:2.6.1.1]	Aspartate aminotransferase, mitochondrial OS=Arabidopsis thaliana GN=ASP1 PE=1 SV=1	Aspartate aminotransferase OS=Oryza sativa subsp. japonica GN=OJ1077_A12.15 PE=2 SV=1	Os02g0236000 [Oryza sativa Japonica Group] dbj|BAD27593.1| putative aspartate transaminase [Oryza sativa Japonica Group] dbj|BAF08302.1| Os02g0236000 [Oryza sativa Japonica Group] dbj|BAG92031.1| unnamed protein product [Oryza sativa Japonica Group] gb|EEE56628.1| hypothetical protein OsJ_06017 [Oryza sativa Japonica Group]	Phyllostachys edulis cDNA clone: bphylf043n22, full insert sequence
Munro_Bamboo_unigene_BMK_1017			Putative uncharacterized protein Sb01g013820 OS=Sorghum bicolor GN=Sb01g013820 PE=4 SV=1	hypothetical protein SORBIDRAFT_01g013820 [Sorghum bicolor] gb|EER91186.1| hypothetical protein SORBIDRAFT_01g013820 [Sorghum bicolor]	Phyllostachys edulis cDNA clone: bphylf025n04, full insert sequence
Munro_Bamboo_unigene_BMK_10170			Nudix hydrolase 8 OS=Arabidopsis thaliana GN=NUDT8 PE=2 SV=2	OSJNBa0065H10.6 protein OS=Oryza sativa GN=OSJNBa0065H10.6 PE=4 SV=1	Os04g0547900 [Oryza sativa Japonica Group] dbj|BAF15390.1| Os04g0547900 [Oryza sativa Japonica Group] dbj|BAG89768.1| unnamed protein product [Oryza sativa Japonica Group] dbj|BAG87437.1| unnamed protein product [Oryza sativa Japonica Group] gb|EEE61440.1| hypothetical protein OsJ_15676 [Oryza sativa Japonica Group]	Oryza sativa Japonica Group Os04g0547900 (Os04g0547900) mRNA, complete cds
Munro_Bamboo_unigene_BMK_10171	Folate-dependent phosphoribosylglycinamide formyltransferase PurN	METABOLISM	Os08g0500900; K00601 phosphoribosylglycinamide formyltransferase [EC:2.1.2.2]	Phosphoribosylglycinamide formyltransferase, chloroplastic OS=Vigna unguiculata GN=PUR3 PE=2 SV=2	Os08g0500900 protein OS=Oryza sativa subsp. japonica GN=OJ1345_D02.7 PE=2 SV=1	Os08g0500900 [Oryza sativa Japonica Group] dbj|BAD08899.1| putative phosphoribosylglycinamide formyltransferase, chloroplast precursor [Oryza sativa Japonica Group] dbj|BAF24075.1| Os08g0500900 [Oryza sativa Japonica Group] gb|EAZ07514.1| hypothetical protein OsI_29770 [Oryza sativa Indica Group] gb|EAZ43236.1| hypothetical protein OsJ_27836 [Oryza sativa Japonica Group] dbj|BAG95496.1| unnamed protein product [Oryza sativa Japonica Group]	Oryza sativa Japonica Group Os08g0500900 (Os08g0500900) mRNA, complete cds
Munro_Bamboo_unigene_BMK_10172		
Munro_Bamboo_unigene_BMK_10174	FOG: CheY-like receiver	CELLULAR PROCESSES AND SIGNALING	Os04g0442300; K14492 two-component response regulator ARR-A family	Two-component response regulator ARR3 OS=Arabidopsis thaliana GN=ARR3 PE=1 SV=1	A-type response regulator OS=Oryza sativa subsp. japonica GN=OsRR1 PE=2 SV=1	Os04g0442300 [Oryza sativa Japonica Group] dbj|BAE79355.1| typeA response regulator 1 [Oryza sativa Japonica Group] dbj|BAF14796.1| Os04g0442300 [Oryza sativa Japonica Group] tpd|FAA00263.1| TPA: A-type response regulator [Oryza sativa Japonica Group] dbj|BAG93120.1| unnamed protein product [Oryza sativa Japonica Group] dbj|BAG97382.1| unnamed protein product [Oryza sativa Japonica Group]	Phyllostachys edulis cDNA clone: bphyst033o09, full insert sequence
Munro_Bamboo_unigene_BMK_10175			At1g47570 OS=Oryza sativa subsp. japonica GN=Os11g0175500 PE=4 SV=1	At1g47570 [Oryza sativa Japonica Group] gb|ABA91710.1| Zinc finger, C3HC4 type family protein, expressed [Oryza sativa Japonica Group] dbj|BAG95140.1| unnamed protein product [Oryza sativa Japonica Group]	Oryza sativa Japonica Group Os11g0175500 (Os11g0175500) mRNA, complete cds
Munro_Bamboo_unigene_BMK_10176			Os08g0204800 protein OS=Oryza sativa subsp. japonica GN=P0486F07.20 PE=2 SV=1	Os08g0204800 [Oryza sativa Japonica Group] dbj|BAD05326.1| unknown protein [Oryza sativa Japonica Group] dbj|BAF23143.1| Os08g0204800 [Oryza sativa Japonica Group] dbj|BAG89072.1| unnamed protein product [Oryza sativa Japonica Group] gb|EEC83084.1| hypothetical protein OsI_28209 [Oryza sativa Indica Group] gb|EEE68225.1| hypothetical protein OsJ_26399 [Oryza sativa Japonica Group]	Phyllostachys edulis cDNA clone: bphylf039f24, full insert sequence
Munro_Bamboo_unigene_BMK_10177			Polypyrimidine tract-binding protein homolog 3 OS=Arabidopsis thaliana GN=At1g43190 PE=2 SV=1	RNA recognition domain containing protein,expressed OS=Triticum aestivum GN=TAA_ctg0464b.00230.1 PE=4 SV=1	RNA recognition domain containing protein,expressed [Triticum aestivum]	Phyllostachys edulis cDNA clone: bphylf036a06, full insert sequence
Munro_Bamboo_unigene_BMK_10178			Polypyrimidine tract-binding protein homolog 3 OS=Arabidopsis thaliana GN=At1g43190 PE=2 SV=1	Putative uncharacterized protein OS=Oryza sativa subsp. indica GN=OsI_04570 PE=4 SV=1	hypothetical protein OsI_04570 [Oryza sativa Indica Group]	Oryza sativa (indica cultivar-group) cDNA clone:OSIGCSN070M15, full insert sequence
Munro_Bamboo_unigene_BMK_10179	FOG: TPR repeat	POORLY CHARACTERIZED	Os10g0486900	Tetratricopeptide repeat protein 1 OS=Homo sapiens GN=TTC1 PE=1 SV=1	Os10g0486900 protein OS=Oryza sativa subsp. japonica GN=Os10g0486900 PE=2 SV=2	Os10g0486900 [Oryza sativa Japonica Group] gb|AAP54357.2| TPR Domain containing protein, expressed [Oryza sativa Japonica Group] dbj|BAF26818.1| Os10g0486900 [Oryza sativa Japonica Group] dbj|BAG88920.1| unnamed protein product [Oryza sativa Japonica Group]	Oryza sativa Japonica Group Os10g0486900 (Os10g0486900) mRNA, complete cds
Munro_Bamboo_unigene_BMK_1018			Dolichyl-P-Man:Man(7)GlcNAc(2)-PP-dolichyl-alpha-1, 6-mannosyltransferase OS=Mus musculus GN=Alg12 PE=2 SV=1	OSJNBb0038F03.12 protein OS=Oryza sativa subsp. japonica GN=OSJNBb0038F03.12 PE=4 SV=2	Os04g0544900 [Oryza sativa Japonica Group] emb|CAE04348.2| OSJNBb0038F03.12 [Oryza sativa Japonica Group] dbj|BAF15377.1| Os04g0544900 [Oryza sativa Japonica Group] emb|CAH67249.1| OSIGBa0101C23.1 [Oryza sativa Indica Group] gb|EEC77738.1| hypothetical protein OsI_16854 [Oryza sativa Indica Group] gb|EEE61433.1| hypothetical protein OsJ_15658 [Oryza sativa Japonica Group]	Oryza sativa Japonica Group Os04g0544900 (Os04g0544900) mRNA, complete cds
Munro_Bamboo_unigene_BMK_10180			OBERON-like protein OS=Nicotiana benthamiana GN=PVIP PE=1 SV=1	Potyvirus VPg interacting protein, putative, expressed OS=Oryza sativa subsp. japonica GN=LOC_Os12g32980 PE=4 SV=1	Potyvirus VPg interacting protein, putative, expressed [Oryza sativa Japonica Group] gb|EAZ20662.1| hypothetical protein OsJ_36276 [Oryza sativa Japonica Group]	Oryza sativa Japonica Group cDNA, clone: J065157H03, full insert sequence
Munro_Bamboo_unigene_BMK_10181	Tfp pilus assembly protein FimV	--	hypothetical protein	OBERON-like protein OS=Nicotiana benthamiana GN=PVIP PE=1 SV=1	Potyvirus VPg interacting protein, putative, expressed OS=Oryza sativa subsp. japonica GN=LOC_Os12g32980 PE=4 SV=1	Potyvirus VPg interacting protein, putative, expressed [Oryza sativa Japonica Group] gb|EAZ20662.1| hypothetical protein OsJ_36276 [Oryza sativa Japonica Group]	Sorghum bicolor hypothetical protein, mRNA
Munro_Bamboo_unigene_BMK_10182	Serine/threonine protein kinase	--	hypothetical protein	Cysteine-rich receptor-like protein kinase 17 OS=Arabidopsis thaliana GN=CRK17 PE=2 SV=2	Extra sporogenous cells-like OS=Oryza sativa subsp. japonica GN=P0013G02.10 PE=4 SV=1	Os01g0577600 [Oryza sativa Japonica Group] dbj|BAB32930.1| extra sporogenous cells-like [Oryza sativa Japonica Group] dbj|BAB91809.1| extra sporogenous cells-like [Oryza sativa Japonica Group] dbj|BAF05307.1| Os01g0577600 [Oryza sativa Japonica Group] gb|EAY74647.1| hypothetical protein OsI_02539 [Oryza sativa Indica Group] gb|EAZ12433.1| hypothetical protein OsJ_02327 [Oryza sativa Japonica Group]	Oryza sativa Japonica Group Os01g0577600 (Os01g0577600) mRNA, complete cds
Munro_Bamboo_unigene_BMK_10183			OBERON-like protein OS=Nicotiana benthamiana GN=PVIP PE=1 SV=1	Potyvirus VPg interacting protein, putative, expressed OS=Oryza sativa subsp. japonica GN=LOC_Os12g32980 PE=4 SV=1	Potyvirus VPg interacting protein, putative, expressed [Oryza sativa Japonica Group] gb|EAZ20662.1| hypothetical protein OsJ_36276 [Oryza sativa Japonica Group]	Zea mays clone 299625 mRNA sequence
Munro_Bamboo_unigene_BMK_10184			OBERON-like protein OS=Nicotiana benthamiana GN=PVIP PE=1 SV=1	Potyvirus VPg interacting protein, putative, expressed OS=Oryza sativa subsp. japonica GN=LOC_Os12g32980 PE=4 SV=1	Potyvirus VPg interacting protein, putative, expressed [Oryza sativa Japonica Group] gb|EAZ20662.1| hypothetical protein OsJ_36276 [Oryza sativa Japonica Group]	Oryza sativa Japonica Group Os12g0514400 (Os12g0514400) mRNA, partial cds
Munro_Bamboo_unigene_BMK_10185			OBERON-like protein OS=Nicotiana benthamiana GN=PVIP PE=1 SV=1	Potyvirus VPg interacting protein, putative, expressed OS=Oryza sativa subsp. japonica GN=LOC_Os12g32980 PE=4 SV=1	Potyvirus VPg interacting protein, putative, expressed [Oryza sativa Japonica Group] gb|EAZ20662.1| hypothetical protein OsJ_36276 [Oryza sativa Japonica Group]	Oryza sativa Japonica Group Os12g0514400 (Os12g0514400) mRNA, partial cds
Munro_Bamboo_unigene_BMK_10186			Putative uncharacterized protein OS=Oryza sativa subsp. japonica GN=OsJ_16761 PE=4 SV=1	hypothetical protein OsJ_16761 [Oryza sativa Japonica Group]	Phyllostachys edulis cDNA clone: bphyem207i16, full insert sequence
Munro_Bamboo_unigene_BMK_10187	Ribosomal protein L20	INFORMATION STORAGE AND PROCESSING	TIDP2716; LOC100280565	50S ribosomal protein L20 OS=Rhodospirillum centenum (strain ATCC 51521 / SW) GN=rplT PE=3 SV=1	Putative uncharacterized protein OS=Oryza sativa subsp. japonica GN=OsJ_19285 PE=3 SV=1	hypothetical protein OsI_20708 [Oryza sativa Indica Group] gb|EEE64440.1| hypothetical protein OsJ_19285 [Oryza sativa Japonica Group]	Oryza sativa Japonica Group Os01g0734100 (Os01g0734100) mRNA, complete cds
Munro_Bamboo_unigene_BMK_10188		
Munro_Bamboo_unigene_BMK_10189	VAMP-associated protein involved in inositol metabolism	CELLULAR PROCESSES AND SIGNALING	Os08g0156700	Vesicle-associated protein 1-1 OS=Arabidopsis thaliana GN=PVA11 PE=1 SV=1	Os08g0156700 protein OS=Oryza sativa subsp. japonica GN=P0438H08.18 PE=2 SV=1	Os08g0156700 [Oryza sativa Japonica Group] dbj|BAC99503.1| putative vesicle-associated membrane protein-associated protein [Oryza sativa Japonica Group] dbj|BAF22939.1| Os08g0156700 [Oryza sativa Japonica Group] gb|EAZ05645.1| hypothetical protein OsI_27863 [Oryza sativa Indica Group] dbj|BAG92102.1| unnamed protein product [Oryza sativa Japonica Group] gb|EEE68072.1| hypothetical protein OsJ_26090 [Oryza sativa Japonica Group]	Phyllostachys edulis cDNA clone: bphylf038n18, full insert sequence
Munro_Bamboo_unigene_BMK_1019			Myb family transcription factor APL OS=Arabidopsis thaliana GN=APL PE=2 SV=2	Putative uncharacterized protein OS=Oryza sativa subsp. indica GN=OsI_11411 PE=4 SV=1	hypothetical protein OsI_11411 [Oryza sativa Indica Group]	Zea mays hypothetical protein LOC100382084 (LOC100382084), mRNA gb|BT063102.1| Zea mays full-length cDNA clone ZM_BFc0026F11 mRNA, complete cds
Munro_Bamboo_unigene_BMK_10190			BTB/POZ domain-containing protein At2g46260 OS=Arabidopsis thaliana GN=At2g46260 PE=2 SV=2	Putative uncharacterized protein OS=Zea mays PE=2 SV=1	hypothetical protein LOC100274431 [Zea mays] gb|ACF81694.1| unknown [Zea mays] gb|ACF88032.1| unknown [Zea mays] gb|ACR36259.1| unknown [Zea mays] gb|ACR38764.1| unknown [Zea mays]	Sorghum bicolor hypothetical protein, mRNA
Munro_Bamboo_unigene_BMK_10191			BTB/POZ domain-containing protein At2g46260 OS=Arabidopsis thaliana GN=At2g46260 PE=2 SV=2	Putative uncharacterized protein OS=Zea mays PE=2 SV=1	hypothetical protein LOC100274431 [Zea mays] gb|ACF81694.1| unknown [Zea mays] gb|ACF88032.1| unknown [Zea mays] gb|ACR36259.1| unknown [Zea mays] gb|ACR38764.1| unknown [Zea mays]	Sorghum bicolor hypothetical protein, mRNA
Munro_Bamboo_unigene_BMK_10192			Os06g0507400 protein OS=Oryza sativa subsp. japonica GN=P0561B08.19 PE=2 SV=1	Os06g0507400 [Oryza sativa Japonica Group] dbj|BAD61652.1| putative GAMYB-binding protein [Oryza sativa Japonica Group] dbj|BAG89960.1| unnamed protein product [Oryza sativa Japonica Group] gb|EEC80707.1| hypothetical protein OsI_23149 [Oryza sativa Indica Group] gb|EEE65789.1| hypothetical protein OsJ_21492 [Oryza sativa Japonica Group] dbj|BAF19640.2| Os06g0507400 [Oryza sativa Japonica Group]	Oryza sativa Japonica Group Os06g0507400 (Os06g0507400) mRNA, complete cds
Munro_Bamboo_unigene_BMK_10193			Os02g0100700 protein OS=Oryza sativa subsp. japonica GN=B1370C05.8 PE=2 SV=1	Os02g0100700 [Oryza sativa Japonica Group] dbj|BAD08180.1| unknown protein [Oryza sativa Japonica Group] dbj|BAF07497.1| Os02g0100700 [Oryza sativa Japonica Group] dbj|BAG91174.1| unnamed protein product [Oryza sativa Japonica Group] gb|EEC72283.1| hypothetical protein OsI_05449 [Oryza sativa Indica Group] gb|EEE56117.1| hypothetical protein OsJ_04982 [Oryza sativa Japonica Group]	Oryza sativa Japonica Group Os02g0100700 (Os02g0100700) mRNA, complete cds
Munro_Bamboo_unigene_BMK_10194	Phosphoribosylaminoimidazolesuccinocarboxamide (SAICAR) synthase	METABOLISM	Os09g0467100; K01923 phosphoribosylaminoimidazole-succinocarboxamide synthase [EC:6.3.2.6]	Phosphoribosylaminoimidazole-succinocarboxamide synthase, chloroplastic OS=Arabidopsis thaliana GN=PUR7 PE=2 SV=2	Phosphoribosylaminoimidazole-succinocarboxamide synthase OS=Oryza sativa subsp. japonica GN=OJ1005_D12.38 PE=2 SV=1	Os09g0467100 [Oryza sativa Japonica Group] dbj|BAD17522.1| putative succinoaminoimidazolecarboximide ribonucleotide synthetase [Oryza sativa Japonica Group] dbj|BAF25336.1| Os09g0467100 [Oryza sativa Japonica Group] dbj|BAG88707.1| unnamed protein product [Oryza sativa Japonica Group]	Phyllostachys edulis cDNA clone: bphylf060o07, full insert sequence
Munro_Bamboo_unigene_BMK_10195			Expressed protein OS=Oryza sativa subsp. japonica GN=Os10g0423000 PE=2 SV=1	hypothetical protein OsJ_31569 [Oryza sativa Japonica Group]	Phyllostachys edulis cDNA clone: bphylf002j07, full insert sequence
Munro_Bamboo_unigene_BMK_10196			Putative uncharacterized protein DDB_G0271606 OS=Dictyostelium discoideum GN=DDB_G0271606 PE=4 SV=1	Putative uncharacterized protein OS=Oryza sativa subsp. japonica GN=Os03g31010 PE=4 SV=1	Os03g0423800 [Oryza sativa Japonica Group] dbj|BAF12308.1| Os03g0423800 [Oryza sativa Japonica Group]	Oryza sativa Japonica Group Os03g0423800 (Os03g0423800) mRNA, complete cds
Munro_Bamboo_unigene_BMK_10197			Small RNA degrading nuclease 3 OS=Arabidopsis thaliana GN=SDN3 PE=1 SV=1	Os04g0650600 protein OS=Oryza sativa subsp. japonica GN=Os04g0650600 PE=2 SV=1	hypothetical protein OsI_17699 [Oryza sativa Indica Group]	Oryza sativa Japonica Group Os04g0650600 (Os04g0650600) mRNA, complete cds
Munro_Bamboo_unigene_BMK_10199			Putative uncharacterized protein OS=Oryza sativa subsp. japonica GN=OsJ_06069 PE=4 SV=1	hypothetical protein OsJ_06069 [Oryza sativa Japonica Group]	Zea mays clone 999009 mRNA sequence
Munro_Bamboo_unigene_BMK_102			Uncharacterized protein LOC284861 OS=Homo sapiens PE=2 SV=1	Lymphoid organ expressed yellow head virus receptor protein OS=Zea mays PE=2 SV=1	LOC100283624 [Zea mays] gb|ACG37439.1| lymphoid organ expressed yellow head virus receptor protein [Zea mays]	Oryza sativa Japonica Group Os11g0571900 (Os11g0571900) mRNA, complete cds
Munro_Bamboo_unigene_BMK_1020			Receptor-like serine/threonine-protein kinase NCRK OS=Arabidopsis thaliana GN=NCRK PE=1 SV=1	Protein kinase OS=Zea mays PE=2 SV=1	protein kinase [Zea mays] gb|ACG45570.1| protein kinase [Zea mays]	Zea mays full-length cDNA clone ZM_BFc0031J01 mRNA, complete cds
Munro_Bamboo_unigene_BMK_10200			Putative uncharacterized protein OS=Oryza sativa subsp. japonica GN=OsJ_06069 PE=4 SV=1	hypothetical protein OsJ_06069 [Oryza sativa Japonica Group]	Oryza sativa Japonica Group cDNA, clone: J090003C16, full insert sequence
Munro_Bamboo_unigene_BMK_10201			OSJNBa0027O01.6 protein OS=Oryza sativa subsp. japonica GN=OSJNBa0027O01.6 PE=2 SV=2	OSIGBa0105N24.5 [Oryza sativa Indica Group] emb|CAH66102.1| OSIGBa0101K10.1 [Oryza sativa Indica Group] gb|EAY93223.1| hypothetical protein OsI_15029 [Oryza sativa Indica Group]	Phyllostachys edulis cDNA clone: bphylf026n10, full insert sequence
Munro_Bamboo_unigene_BMK_10203	Uncharacterized protein affecting Mg2+/Co2+ transport	METABOLISM	hypothetical protein; K10290 F-box protein 3	F-box protein SKIP16 OS=Arabidopsis thaliana GN=SKIP16 PE=1 SV=1	Putative uncharacterized protein OS=Oryza sativa subsp. indica GN=OsI_35735 PE=4 SV=1	hypothetical protein OsI_35735 [Oryza sativa Indica Group]	Oryza sativa (indica cultivar-group) cDNA clone:OSIGCRA105H13, full insert sequence
Munro_Bamboo_unigene_BMK_10204			Trihelix transcription factor GTL1 OS=Arabidopsis thaliana GN=GTL1 PE=1 SV=2	OSJNBa0011L07.15 protein OS=Oryza sativa subsp. japonica GN=OSJNBa0011L07.15 PE=4 SV=2	hypothetical protein OsJ_15631 [Oryza sativa Japonica Group]	Oryza sativa genomic DNA, chromosome 4, BAC clone: H0115B09, complete sequence
Munro_Bamboo_unigene_BMK_10205			Trihelix transcription factor GT-2 OS=Arabidopsis thaliana GN=GT-2 PE=2 SV=1	Putative uncharacterized protein Sb04g000520 OS=Sorghum bicolor GN=Sb04g000520 PE=4 SV=1	hypothetical protein SORBIDRAFT_04g000520 [Sorghum bicolor] gb|EES06104.1| hypothetical protein SORBIDRAFT_04g000520 [Sorghum bicolor]	Sorghum bicolor hypothetical protein, mRNA
Munro_Bamboo_unigene_BMK_10206			Pistil-specific extensin-like protein OS=Nicotiana tabacum PE=2 SV=1	OSJNBa0011L07.15 protein OS=Oryza sativa subsp. japonica GN=OSJNBa0011L07.15 PE=4 SV=2	hypothetical protein OsJ_15631 [Oryza sativa Japonica Group]	Oryza sativa genomic DNA, chromosome 4, BAC clone: H0115B09, complete sequence
Munro_Bamboo_unigene_BMK_10207	Myosin heavy chain	CELLULAR PROCESSES AND SIGNALING	Os10g0488800	Myosin-I heavy chain OS=Dictyostelium discoideum GN=myoI PE=1 SV=1	Putative myosin OS=Oryza sativa GN=OSJNBb0049A16.3 PE=4 SV=1	hypothetical protein OsI_34110 [Oryza sativa Indica Group]	Oryza sativa Japonica Group Os10g0488800 (Os10g0488800) mRNA, partial cds
Munro_Bamboo_unigene_BMK_10208	RNA-binding proteins (RRM domain)	POORLY CHARACTERIZED	Os06g0219600; K14396 polyadenylate-binding protein 2	Polyadenylate-binding protein 2 OS=Schizosaccharomyces pombe GN=pab2 PE=2 SV=1	Os06g0219600 protein OS=Oryza sativa subsp. japonica GN=P0436F11.25 PE=2 SV=1	Os06g0219600 [Oryza sativa Japonica Group] dbj|BAD37238.1| putative poly(A) binding protein II [Oryza sativa Japonica Group] dbj|BAF19077.1| Os06g0219600 [Oryza sativa Japonica Group] dbj|BAG93873.1| unnamed protein product [Oryza sativa Japonica Group] dbj|BAG87443.1| unnamed protein product [Oryza sativa Japonica Group] gb|EEE65343.1| hypothetical protein OsJ_20615 [Oryza sativa Japonica Group]	Phyllostachys edulis cDNA clone: bphyst333z31, full insert sequence
Munro_Bamboo_unigene_BMK_10209			Putative uncharacterized protein Sb02g005190 OS=Sorghum bicolor GN=Sb02g005190 PE=4 SV=1	hypothetical protein SORBIDRAFT_02g005190 [Sorghum bicolor] gb|EER95993.1| hypothetical protein SORBIDRAFT_02g005190 [Sorghum bicolor]	Oryza sativa Japonica Group Os12g0573800 (Os12g0573800) mRNA, complete cds
Munro_Bamboo_unigene_BMK_1021		
Munro_Bamboo_unigene_BMK_10210			Cytochrome c1-1, heme protein, mitochondrial OS=Solanum tuberosum GN=CYCL PE=2 SV=1	Os05g0301700 protein OS=Oryza sativa subsp. japonica GN=Os05g0301700 PE=2 SV=1	hypothetical protein OsI_19367 [Oryza sativa Indica Group] gb|EEE63153.1| hypothetical protein OsJ_17962 [Oryza sativa Japonica Group]	Phyllostachys edulis cDNA clone: bphylf040g22, full insert sequence
Munro_Bamboo_unigene_BMK_10211			Cytochrome c1-1, heme protein, mitochondrial OS=Solanum tuberosum GN=CYCL PE=2 SV=1	Os01g0935700 protein OS=Oryza sativa subsp. japonica GN=P0492G09.27-1 PE=2 SV=1	cytochrome c1, heme protein [Zea mays]	Oryza sativa Japonica Group Os01g0935700 (Os01g0935700) mRNA, complete cds
Munro_Bamboo_unigene_BMK_10212	FOG: WD40 repeat	POORLY CHARACTERIZED	Os07g0187700	SEC12-like protein 1 OS=Arabidopsis thaliana GN=PHF1 PE=2 SV=2	Os07g0187700 protein OS=Oryza sativa subsp. japonica GN=OSJNBb0084L07.11 PE=2 SV=1	Os07g0187700 [Oryza sativa Japonica Group] dbj|BAC83907.1| transducin / WD-40 repeat protein-like [Oryza sativa Japonica Group] dbj|BAF20991.1| Os07g0187700 [Oryza sativa Japonica Group] dbj|BAG99414.1| unnamed protein product [Oryza sativa Japonica Group] gb|EEC81646.1| hypothetical protein OsI_25181 [Oryza sativa Indica Group]	Oryza sativa Japonica Group Os07g0187700 (Os07g0187700) mRNA, complete cds
Munro_Bamboo_unigene_BMK_10213	FOG: WD40 repeat	POORLY CHARACTERIZED	Os07g0187700	SEC12-like protein 1 OS=Arabidopsis thaliana GN=PHF1 PE=2 SV=2	Putative uncharacterized protein OS=Oryza sativa subsp. japonica GN=OsJ_23379 PE=4 SV=1	hypothetical protein OsJ_23379 [Oryza sativa Japonica Group]	Oryza sativa Japonica Group Os07g0187700 (Os07g0187700) mRNA, complete cds
Munro_Bamboo_unigene_BMK_10214			Os06g0728500 protein OS=Oryza sativa subsp. japonica GN=P0017G10.33 PE=2 SV=1	Os06g0728500 [Oryza sativa Japonica Group] dbj|BAD61824.1| unknown protein [Oryza sativa Japonica Group] dbj|BAF20557.1| Os06g0728500 [Oryza sativa Japonica Group] dbj|BAG93642.1| unnamed protein product [Oryza sativa Japonica Group] dbj|BAG94358.1| unnamed protein product [Oryza sativa Japonica Group] gb|EEE66393.1| hypothetical protein OsJ_22731 [Oryza sativa Japonica Group]	Oryza sativa Japonica Group Os06g0728500 (Os06g0728500) mRNA, complete cds
Munro_Bamboo_unigene_BMK_10215	Serine/threonine protein kinase	--	Os06g0639500	E3 ubiquitin-protein ligase KEG OS=Arabidopsis thaliana GN=KEG PE=1 SV=2	Putative uncharacterized protein OS=Oryza sativa subsp. indica GN=OsI_23844 PE=4 SV=1	hypothetical protein OsI_23844 [Oryza sativa Indica Group]	Oryza sativa Japonica Group Os06g0639500 (Os06g0639500) mRNA, complete cds
Munro_Bamboo_unigene_BMK_10216	U1-like Zn-finger-containing protein	POORLY CHARACTERIZED	hypothetical protein	Zinc finger protein 593 OS=Xenopus tropicalis GN=znf593 PE=2 SV=1	Putative uncharacterized protein P0705A05.114 OS=Oryza sativa subsp. japonica GN=P0705A05.114 PE=4 SV=1	unknown protein [Oryza sativa Japonica Group]	Phyllostachys edulis cDNA clone: bphyst029c09, full insert sequence
Munro_Bamboo_unigene_BMK_10217			Putative uncharacterized protein OS=Oryza sativa subsp. japonica GN=OsJ_16973 PE=4 SV=1	hypothetical protein OsJ_16973 [Oryza sativa Japonica Group]	Oryza sativa Japonica Group isolate UT1182 ZIM transcription factor mRNA, partial cds
Munro_Bamboo_unigene_BMK_10218			Nuclear receptor corepressor 1 OS=Xenopus tropicalis GN=ncor1 PE=2 SV=1	Putative uncharacterized protein OS=Oryza sativa subsp. indica GN=OsI_18286 PE=4 SV=1	hypothetical protein OsI_18286 [Oryza sativa Indica Group]	Oryza sativa Japonica Group Os05g0126400 (Os05g0126400) mRNA, complete cds
Munro_Bamboo_unigene_BMK_10219			Putative uncharacterized protein OS=Oryza sativa subsp. japonica GN=OsJ_16973 PE=4 SV=1	hypothetical protein OsJ_16973 [Oryza sativa Japonica Group]	Oryza sativa Japonica Group chromosome 5 clone OSJNBb0079L11, complete sequence
Munro_Bamboo_unigene_BMK_1022			Pollen-specific protein SF21 OS=Helianthus annuus GN=SF21 PE=2 SV=1	Os01g0192600 protein OS=Oryza sativa subsp. japonica GN=P0671B11.24 PE=2 SV=1	hypothetical protein OsI_00738 [Oryza sativa Indica Group]	Oryza sativa Japonica Group Os01g0192600 (Os01g0192600) mRNA, complete cds
Munro_Bamboo_unigene_BMK_10220	Secreted/periplasmic Zn-dependent peptidases, insulinase-like	CELLULAR PROCESSES AND SIGNALING	hypothetical protein; K01408 insulysin [EC:3.4.24.56]	Zinc-metallopeptidase, peroxisomal OS=Arabidopsis thaliana GN=PXM16 PE=2 SV=1	Putative uncharacterized protein Sb03g036360 OS=Sorghum bicolor GN=Sb03g036360 PE=3 SV=1	hypothetical protein SORBIDRAFT_03g036360 [Sorghum bicolor] gb|EES01562.1| hypothetical protein SORBIDRAFT_03g036360 [Sorghum bicolor]	Oryza sativa Japonica Group Os01g0778800 (Os01g0778800) mRNA, complete cds
Munro_Bamboo_unigene_BMK_10221	RNA-binding proteins (RRM domain)	POORLY CHARACTERIZED	transformer-2 protein	Transformer-2 protein homolog beta OS=Rattus norvegicus GN=Tra2b PE=1 SV=1	Putative uncharacterized protein OS=Oryza sativa subsp. indica GN=OsI_24503 PE=4 SV=1	hypothetical protein OsI_24503 [Oryza sativa Indica Group]	Phyllostachys edulis cDNA clone: bphyst004o09, full insert sequence
Munro_Bamboo_unigene_BMK_10222			Probable serine incorporator OS=Nematostella vectensis GN=serinc PE=3 SV=1	Os03g0454100 protein OS=Oryza sativa subsp. japonica GN=OSJNBb0047D08.30 PE=2 SV=1	Os03g0454100 [Oryza sativa Japonica Group] gb|AAO73245.1| putative membrane protein [Oryza sativa Japonica Group] gb|ABF97019.1| TMS membrane family protein, putative, expressed [Oryza sativa Japonica Group] dbj|BAF12390.1| Os03g0454100 [Oryza sativa Japonica Group] dbj|BAG90227.1| unnamed protein product [Oryza sativa Japonica Group] gb|EEC75563.1| hypothetical protein OsI_12232 [Oryza sativa Indica Group] gb|EEE59340.1| hypothetical protein OsJ_11423 [Oryza sativa Japonica Group]	Oryza sativa (indica cultivar-group) cDNA clone:OSIGCRA123L02, full insert sequence
Munro_Bamboo_unigene_BMK_10223			Serine/arginine repetitive matrix protein 2 OS=Mus musculus GN=Srrm2 PE=1 SV=2	Pre-mRNA splicing factor OS=Oryza sativa PE=2 SV=2	hypothetical protein OsJ_06104 [Oryza sativa Japonica Group]	Oryza sativa Japonica Group Os11g0704700 (Os11g0704700) mRNA, complete cds
Munro_Bamboo_unigene_BMK_10224			Serine/arginine-rich splicing factor 10 OS=Mus musculus GN=Srsf10 PE=1 SV=2	Pre-mRNA splicing factor OS=Oryza sativa PE=2 SV=2	hypothetical protein OsJ_06104 [Oryza sativa Japonica Group]	Sorghum bicolor hypothetical protein, mRNA
Munro_Bamboo_unigene_BMK_10225			Ubiquitin carboxyl-terminal hydrolase isozyme L5 OS=Dictyostelium discoideum GN=uch2 PE=3 SV=1	Os02g0180100 protein OS=Oryza sativa subsp. japonica GN=P0544B02.32 PE=2 SV=1	hypothetical protein OsJ_05623 [Oryza sativa Japonica Group]	Oryza sativa Japonica Group Os02g0180100 (Os02g0180100) mRNA, complete cds
Munro_Bamboo_unigene_BMK_10226			P0482D04.17 protein OS=Oryza sativa subsp. japonica GN=P0482D04.17 PE=4 SV=1	P0482D04.17 [Oryza sativa Japonica Group] dbj|BAB92893.1| putative pectin-glucuronyltransferase [Oryza sativa Japonica Group] gb|EAY77056.1| hypothetical protein OsI_05014 [Oryza sativa Indica Group] gb|EAZ14693.1| hypothetical protein OsJ_04618 [Oryza sativa Japonica Group]	Oryza sativa Japonica Group Os01g0926700 (Os01g0926700) mRNA, partial cds
Munro_Bamboo_unigene_BMK_10227			Calmodulin-binding transcription activator 2 OS=Arabidopsis thaliana GN=CMTA2 PE=1 SV=1	Putative uncharacterized protein Sb01g033650 OS=Sorghum bicolor GN=Sb01g033650 PE=4 SV=1	hypothetical protein SORBIDRAFT_01g033650 [Sorghum bicolor] gb|EER94762.1| hypothetical protein SORBIDRAFT_01g033650 [Sorghum bicolor]	Sorghum bicolor hypothetical protein, mRNA
Munro_Bamboo_unigene_BMK_10228	Glutathione peroxidase	CELLULAR PROCESSES AND SIGNALING	hypothetical protein; K00432 glutathione peroxidase [EC:1.11.1.9]	Probable phospholipid hydroperoxide glutathione peroxidase OS=Spinacia oleracea PE=2 SV=1	Glutathione peroxidase OS=Oryza sativa subsp. japonica GN=OsJ_16678 PE=3 SV=1	hypothetical protein OsJ_16678 [Oryza sativa Japonica Group]	Oryza sativa genomic DNA, chromosome 4, BAC clone: H0306F12, complete sequence
Munro_Bamboo_unigene_BMK_10229			Putative clathrin assembly protein At2g01600 OS=Arabidopsis thaliana GN=At2g01600 PE=2 SV=2	Os05g0549000 protein OS=Oryza sativa subsp. japonica GN=Os05g0549000 PE=4 SV=1	Os05g0549000 [Oryza sativa Japonica Group] dbj|BAF18146.1| Os05g0549000 [Oryza sativa Japonica Group] gb|EEE64590.1| hypothetical protein OsJ_19442 [Oryza sativa Japonica Group]	Phyllostachys edulis cDNA clone: bphylf052d12, full insert sequence
Munro_Bamboo_unigene_BMK_1023	Proteins containing SET domain	POORLY CHARACTERIZED	Os04g0429100	Histone-lysine N-methyltransferase ASHH1 OS=Arabidopsis thaliana GN=ASHH1 PE=2 SV=1	Putative uncharacterized protein OS=Oryza sativa subsp. indica GN=OsI_15918 PE=3 SV=1	hypothetical protein OsI_15918 [Oryza sativa Indica Group]	Hordeum vulgare subsp. vulgare cDNA clone: FLbaf146l11, mRNA sequence
Munro_Bamboo_unigene_BMK_10230	Casein kinase II, beta subunit	--	Os10g0564900; K03115 casein kinase 2, beta polypeptide	Putative casein kinase II subunit beta-4 OS=Arabidopsis thaliana GN=At2g44680 PE=2 SV=1	Casein kinase II beta-4 subunit, putative, expressed OS=Oryza sativa subsp. japonica GN=Os10g0564900 PE=2 SV=1	Os10g0564900 [Oryza sativa Japonica Group] gb|ABB47994.1| Casein kinase II beta-4 subunit, putative, expressed [Oryza sativa Japonica Group] dbj|BAF27252.1| Os10g0564900 [Oryza sativa Japonica Group] dbj|BAG99303.1| unnamed protein product [Oryza sativa Japonica Group]	Phyllostachys edulis cDNA clone: bphyem120o12, full insert sequence
Munro_Bamboo_unigene_BMK_10232			Rho guanine nucleotide exchange factor 8 OS=Arabidopsis thaliana GN=ROPGEF8 PE=1 SV=1	Putative pollen-specific kinase OS=Phyllostachys edulis PE=4 SV=1	putative pollen-specific kinase [Phyllostachys edulis]	Oryza sativa Japonica Group Os02g0702600 (Os02g0702600) mRNA, complete cds
Munro_Bamboo_unigene_BMK_10233			NAC domain-containing protein 78 OS=Arabidopsis thaliana GN=NAC078 PE=2 SV=2	Putative uncharacterized protein Sb07g023900 OS=Sorghum bicolor GN=Sb07g023900 PE=4 SV=1	hypothetical protein SORBIDRAFT_07g023900 [Sorghum bicolor] gb|EES14071.1| hypothetical protein SORBIDRAFT_07g023900 [Sorghum bicolor]	Oryza sativa Japonica Group Os08g0562200 (Os08g0562200) mRNA, complete cds
Munro_Bamboo_unigene_BMK_10234	ABC-type uncharacterized transport system, ATPase component	POORLY CHARACTERIZED	Os02g0810300; K12608 CCR4-NOT complex subunit CAF16	ABC transporter I family member 19 OS=Arabidopsis thaliana GN=ABCI19 PE=2 SV=1	Os02g0810300 protein OS=Oryza sativa subsp. japonica GN=OJ1116_E04.3 PE=2 SV=1	Os02g0810300 [Oryza sativa Japonica Group] dbj|BAD21584.1| putative ATP-dependent transporter [Oryza sativa Japonica Group] dbj|BAF10383.1| Os02g0810300 [Oryza sativa Japonica Group] gb|EAZ25029.1| hypothetical protein OsJ_08816 [Oryza sativa Japonica Group] dbj|BAG86972.1| unnamed protein product [Oryza sativa Japonica Group]	Phyllostachys edulis cDNA clone: bphylf058h19, full insert sequence
Munro_Bamboo_unigene_BMK_10235	Trehalose-6-phosphate synthase	METABOLISM	hypothetical protein; K00697 alpha,alpha-trehalose-phosphate synthase (UDP-forming) [EC:2.4.1.15]	Alpha,alpha-trehalose-phosphate synthase [UDP-forming] 1 OS=Arabidopsis thaliana GN=TPS1 PE=1 SV=1	Putative uncharacterized protein OS=Oryza sativa subsp. japonica GN=OsJ_19222 PE=4 SV=1	hypothetical protein OsI_20647 [Oryza sativa Indica Group] gb|EEE64380.1| hypothetical protein OsJ_19222 [Oryza sativa Japonica Group]	Sorghum bicolor hypothetical protein, mRNA
Munro_Bamboo_unigene_BMK_10236			Anaphase-promoting complex subunit 2 OS=Arabidopsis thaliana GN=APC2 PE=1 SV=1	OJ000223_09.3 protein OS=Oryza sativa subsp. japonica GN=OSJNBa0081L15.13 PE=3 SV=2	hypothetical protein OsJ_15239 [Oryza sativa Japonica Group]	Oryza sativa Japonica Group Os04g0484800 (Os04g0484800) mRNA, complete cds
Munro_Bamboo_unigene_BMK_10237			Os02g0694800 protein OS=Oryza sativa subsp. japonica GN=B1053A04.5 PE=4 SV=1	hypothetical protein OsJ_08012 [Oryza sativa Japonica Group]	Oryza sativa Japonica Group Os02g0694800 (Os02g0694800) mRNA, complete cds
Munro_Bamboo_unigene_BMK_10238	Cysteine sulfinate desulfinase/cysteine desulfurase and related enzymes	METABOLISM	Os09g0338400; K04487 cysteine desulfurase [EC:2.8.1.7]	Cysteine desulfurase 1, mitochondrial OS=Arabidopsis thaliana GN=NIFS PE=1 SV=1	Os09g0338400 protein OS=Oryza sativa subsp. japonica GN=OJ1118_A10.25 PE=2 SV=1	Os09g0338400 [Oryza sativa Japonica Group] dbj|BAD28706.1| putative tRNA splicing protein [Oryza sativa Japonica Group] dbj|BAF24828.1| Os09g0338400 [Oryza sativa Japonica Group] gb|EAZ44332.1| hypothetical protein OsJ_28956 [Oryza sativa Japonica Group] dbj|BAG92798.1| unnamed protein product [Oryza sativa Japonica Group] dbj|BAG93825.1| unnamed protein product [Oryza sativa Japonica Group]	Triticum aestivum cDNA, clone: WT011_J07, cultivar: Chinese Spring
Munro_Bamboo_unigene_BMK_10239			Putative uncharacterized protein Sb02g032085 OS=Sorghum bicolor GN=Sb02g032085 PE=4 SV=1	hypothetical protein SORBIDRAFT_02g032085 [Sorghum bicolor] gb|EER99313.1| hypothetical protein SORBIDRAFT_02g032085 [Sorghum bicolor]
Munro_Bamboo_unigene_BMK_1024	5'-3' exonuclease	--	Os03g0794800; K12619 5'-3' exoribonuclease 2 [EC:3.1.13.-]	5'-3' exoribonuclease 4 OS=Arabidopsis thaliana GN=XRN4 PE=2 SV=1	5'-3' exoribonuclease, putative, expressed OS=Oryza sativa subsp. japonica GN=OSJNBb0021G19.19 PE=4 SV=1	Os03g0794800 [Oryza sativa Japonica Group] gb|AAT76426.1| putative 5'-3' exonuclease [Oryza sativa Japonica Group] gb|ABF99326.1| 5'-3' exoribonuclease, putative, expressed [Oryza sativa Japonica Group] dbj|BAF13456.1| Os03g0794800 [Oryza sativa Japonica Group]	Oryza sativa Japonica Group Os03g0794800 (Os03g0794800) mRNA, complete cds
Munro_Bamboo_unigene_BMK_10240			Putative uncharacterized protein OS=Oryza sativa subsp. indica GN=OsI_13499 PE=4 SV=1	hypothetical protein OsI_13499 [Oryza sativa Indica Group]	Triticum aestivum cDNA, clone: WT004_F16, cultivar: Chinese Spring
Munro_Bamboo_unigene_BMK_10241		
Munro_Bamboo_unigene_BMK_10242			Zinc finger CCCH domain-containing protein 27 OS=Oryza sativa subsp. japonica GN=Os04g0394300 PE=2 SV=2	H0718E12.5 protein OS=Oryza sativa GN=H0718E12.5 PE=4 SV=1	hypothetical protein OsJ_14616 [Oryza sativa Japonica Group]	Triticum aestivum cDNA, clone: WT003_H23, cultivar: Chinese Spring
Munro_Bamboo_unigene_BMK_10243			Meiosis protein mei2 OS=Schizosaccharomyces pombe GN=mei2 PE=1 SV=1	Mei2-like protein OS=Hordeum vulgare var. distichum PE=4 SV=1	Mei2-like protein [Hordeum vulgare subsp. vulgare]	Triticum aestivum cDNA, clone: WT012_B10, cultivar: Chinese Spring
Munro_Bamboo_unigene_BMK_10244			Putative uncharacterized protein Sb09g028780 OS=Sorghum bicolor GN=Sb09g028780 PE=3 SV=1	hypothetical protein SORBIDRAFT_09g028780 [Sorghum bicolor] gb|EES18697.1| hypothetical protein SORBIDRAFT_09g028780 [Sorghum bicolor]	Sorghum bicolor hypothetical protein, mRNA
Munro_Bamboo_unigene_BMK_10245			Putative uncharacterized protein Sb04g021130 OS=Sorghum bicolor GN=Sb04g021130 PE=4 SV=1	hypothetical protein SORBIDRAFT_04g021130 [Sorghum bicolor] gb|EES05145.1| hypothetical protein SORBIDRAFT_04g021130 [Sorghum bicolor]	Oryza sativa Japonica Group Os02g0517531 (Os02g0517531) mRNA, complete cds
Munro_Bamboo_unigene_BMK_10246			MEI2-like RNA binding protein OS=Oryza sativa subsp. japonica GN=OSJNBa0004O05.27 PE=2 SV=1	Os02g0517531 [Oryza sativa Japonica Group] dbj|BAD46727.1| putative AML1 [Oryza sativa Japonica Group] dbj|BAE79766.1| MEI2-like RNA binding protein [Oryza sativa Japonica Group] dbj|BAH00394.1| unnamed protein product [Oryza sativa Japonica Group] gb|EEC73273.1| hypothetical protein OsI_07412 [Oryza sativa Indica Group] gb|EEE57084.1| hypothetical protein OsJ_06913 [Oryza sativa Japonica Group] dbj|BAH91717.1| Os02g0517531 [Oryza sativa Japonica Group]	Oryza sativa Japonica Group Os02g0517531 (Os02g0517531) mRNA, complete cds
Munro_Bamboo_unigene_BMK_10247			Mei2-like protein OS=Hordeum vulgare var. distichum PE=4 SV=1	Mei2-like protein [Hordeum vulgare subsp. vulgare]	Hordeum vulgare subsp. vulgare cDNA clone: FLbaf31f06, mRNA sequence
Munro_Bamboo_unigene_BMK_10248			MEI2-like RNA binding protein OS=Oryza sativa subsp. japonica GN=OSJNBa0004O05.27 PE=2 SV=1	Os02g0517531 [Oryza sativa Japonica Group] dbj|BAD46727.1| putative AML1 [Oryza sativa Japonica Group] dbj|BAE79766.1| MEI2-like RNA binding protein [Oryza sativa Japonica Group] dbj|BAH00394.1| unnamed protein product [Oryza sativa Japonica Group] gb|EEC73273.1| hypothetical protein OsI_07412 [Oryza sativa Indica Group] gb|EEE57084.1| hypothetical protein OsJ_06913 [Oryza sativa Japonica Group] dbj|BAH91717.1| Os02g0517531 [Oryza sativa Japonica Group]	Oryza sativa Japonica Group Os02g0517531 (Os02g0517531) mRNA, complete cds
Munro_Bamboo_unigene_BMK_10249			Protein terminal ear1 OS=Zea mays GN=TE1 PE=2 SV=1	MEI2-like RNA binding protein OS=Oryza sativa subsp. japonica GN=OSJNBa0004O05.27 PE=2 SV=1	Os02g0517531 [Oryza sativa Japonica Group] dbj|BAD46727.1| putative AML1 [Oryza sativa Japonica Group] dbj|BAE79766.1| MEI2-like RNA binding protein [Oryza sativa Japonica Group] dbj|BAH00394.1| unnamed protein product [Oryza sativa Japonica Group] gb|EEC73273.1| hypothetical protein OsI_07412 [Oryza sativa Indica Group] gb|EEE57084.1| hypothetical protein OsJ_06913 [Oryza sativa Japonica Group] dbj|BAH91717.1| Os02g0517531 [Oryza sativa Japonica Group]	Oryza sativa Japonica Group Os02g0517531 (Os02g0517531) mRNA, complete cds
Munro_Bamboo_unigene_BMK_1025			Symplekin OS=Homo sapiens GN=SYMPK PE=1 SV=2	Os07g0693900 protein OS=Oryza sativa subsp. japonica GN=P0627E10.2 PE=4 SV=1	hypothetical protein OsI_27446 [Oryza sativa Indica Group]	Oryza sativa Japonica Group Os07g0693900 (Os07g0693900) mRNA, complete cds
Munro_Bamboo_unigene_BMK_10250			MEI2-like RNA binding protein OS=Oryza sativa subsp. japonica GN=OSJNBa0004O05.27 PE=2 SV=1	Os02g0517531 [Oryza sativa Japonica Group] dbj|BAD46727.1| putative AML1 [Oryza sativa Japonica Group] dbj|BAE79766.1| MEI2-like RNA binding protein [Oryza sativa Japonica Group] dbj|BAH00394.1| unnamed protein product [Oryza sativa Japonica Group] gb|EEC73273.1| hypothetical protein OsI_07412 [Oryza sativa Indica Group] gb|EEE57084.1| hypothetical protein OsJ_06913 [Oryza sativa Japonica Group] dbj|BAH91717.1| Os02g0517531 [Oryza sativa Japonica Group]	Oryza sativa Japonica Group Os02g0517531 (Os02g0517531) mRNA, complete cds
Munro_Bamboo_unigene_BMK_10251			Uncharacterized protein DDB_G0283697 OS=Dictyostelium discoideum GN=DDB_G0283697 PE=4 SV=1	Putative uncharacterized protein OS=Oryza sativa subsp. japonica GN=OsJ_02644 PE=4 SV=1	hypothetical protein OsJ_02644 [Oryza sativa Japonica Group]	Hordeum vulgare subsp. vulgare cDNA clone: FLbaf156b22, mRNA sequence
Munro_Bamboo_unigene_BMK_10252			Clumping factor A OS=Staphylococcus aureus (strain MRSA252) GN=clfA PE=3 SV=1	Putative uncharacterized protein OS=Oryza sativa subsp. japonica GN=OsJ_02644 PE=4 SV=1	hypothetical protein OsJ_02644 [Oryza sativa Japonica Group]	Hordeum vulgare subsp. vulgare cDNA clone: FLbaf156b22, mRNA sequence
Munro_Bamboo_unigene_BMK_10253			Putative uncharacterized protein Sb09g030070 OS=Sorghum bicolor GN=Sb09g030070 PE=4 SV=1	hypothetical protein SORBIDRAFT_09g030070 [Sorghum bicolor] gb|EES18778.1| hypothetical protein SORBIDRAFT_09g030070 [Sorghum bicolor]	Sorghum bicolor hypothetical protein, mRNA
Munro_Bamboo_unigene_BMK_10254		
Munro_Bamboo_unigene_BMK_10255	Serine/threonine protein kinase	--	Os03g0764800; K14498 serine/threonine-protein kinase SRK2 [EC:2.7.11.1]	Serine/threonine-protein kinase SAPK8 OS=Oryza sativa subsp. japonica GN=SAPK8 PE=2 SV=1	Os03g0764800 protein OS=Oryza sativa subsp. japonica GN=Os03g0764800 PE=4 SV=1	hypothetical protein OsI_13649 [Oryza sativa Indica Group]	Phyllostachys edulis cDNA clone: bphyem208d17, full insert sequence
Munro_Bamboo_unigene_BMK_10256			Putative protein TPRXL OS=Homo sapiens GN=TPRXL PE=5 SV=2	Putative uncharacterized protein OS=Oryza sativa subsp. indica GN=OsI_27557 PE=4 SV=1	hypothetical protein OsI_27557 [Oryza sativa Indica Group]	Triticum aestivum cDNA, clone: WT006_A24, cultivar: Chinese Spring
Munro_Bamboo_unigene_BMK_10257	Small nuclear ribonucleoprotein (snRNP) homolog	INFORMATION STORAGE AND PROCESSING	Os01g0866700; K12622 U6 snRNA-associated Sm-like protein LSm3	U6 snRNA-associated Sm-like protein LSm3 OS=Mus musculus GN=Lsm3 PE=2 SV=2	Os01g0866700 protein OS=Oryza sativa subsp. japonica GN=P0505D12.39 PE=4 SV=1	Os01g0866700 [Oryza sativa Japonica Group] dbj|BAD81919.1| small nuclear ribonucleoprotein-like [Oryza sativa Japonica Group] dbj|BAF06823.1| Os01g0866700 [Oryza sativa Japonica Group] gb|EAY76611.1| hypothetical protein OsI_04561 [Oryza sativa Indica Group] gb|EAZ14276.1| hypothetical protein OsJ_04201 [Oryza sativa Japonica Group] dbj|BAG94074.1| unnamed protein product [Oryza sativa Japonica Group] dbj|BAG87455.1| unnamed protein product [Oryza sativa Japonica Group]	Phyllostachys edulis cDNA clone: bphyst025a24, full insert sequence
Munro_Bamboo_unigene_BMK_10258	Small nuclear ribonucleoprotein (snRNP) homolog	INFORMATION STORAGE AND PROCESSING	Os01g0866700; K12622 U6 snRNA-associated Sm-like protein LSm3	U6 snRNA-associated Sm-like protein LSm3 OS=Mus musculus GN=Lsm3 PE=2 SV=2	Os01g0866700 protein OS=Oryza sativa subsp. japonica GN=P0505D12.39 PE=4 SV=1	Os01g0866700 [Oryza sativa Japonica Group] dbj|BAD81919.1| small nuclear ribonucleoprotein-like [Oryza sativa Japonica Group] dbj|BAF06823.1| Os01g0866700 [Oryza sativa Japonica Group] gb|EAY76611.1| hypothetical protein OsI_04561 [Oryza sativa Indica Group] gb|EAZ14276.1| hypothetical protein OsJ_04201 [Oryza sativa Japonica Group] dbj|BAG94074.1| unnamed protein product [Oryza sativa Japonica Group] dbj|BAG87455.1| unnamed protein product [Oryza sativa Japonica Group]	Phyllostachys edulis cDNA clone: bphyst025a24, full insert sequence
Munro_Bamboo_unigene_BMK_10259			Predicted protein OS=Populus trichocarpa GN=POPTRDRAFT_831544 PE=4 SV=1	PREDICTED: hypothetical protein [Vitis vinifera]	Hordeum vulgare subsp. vulgare cDNA clone: FLbaf164e01, mRNA sequence
Munro_Bamboo_unigene_BMK_1026			Os03g0255200 protein OS=Oryza sativa subsp. japonica GN=Os03g0255200 PE=4 SV=1	Os03g0255200 [Oryza sativa Japonica Group] dbj|BAF11506.1| Os03g0255200 [Oryza sativa Japonica Group]	Oryza sativa Japonica Group Os03g0255200 (Os03g0255200) mRNA, complete cds
Munro_Bamboo_unigene_BMK_10260	Small nuclear ribonucleoprotein (snRNP) homolog	INFORMATION STORAGE AND PROCESSING	Os01g0866700; K12622 U6 snRNA-associated Sm-like protein LSm3	U6 snRNA-associated Sm-like protein LSm3 OS=Mus musculus GN=Lsm3 PE=2 SV=2	Os01g0866700 protein OS=Oryza sativa subsp. japonica GN=P0505D12.39 PE=4 SV=1	Os01g0866700 [Oryza sativa Japonica Group] dbj|BAD81919.1| small nuclear ribonucleoprotein-like [Oryza sativa Japonica Group] dbj|BAF06823.1| Os01g0866700 [Oryza sativa Japonica Group] gb|EAY76611.1| hypothetical protein OsI_04561 [Oryza sativa Indica Group] gb|EAZ14276.1| hypothetical protein OsJ_04201 [Oryza sativa Japonica Group] dbj|BAG94074.1| unnamed protein product [Oryza sativa Japonica Group] dbj|BAG87455.1| unnamed protein product [Oryza sativa Japonica Group]	Hordeum vulgare subsp. vulgare cDNA clone: FLbaf164e01, mRNA sequence
Munro_Bamboo_unigene_BMK_10261			Gamma-soluble NSF attachment protein OS=Arabidopsis thaliana GN=GSNAP PE=2 SV=1	Putative uncharacterized protein OS=Zea mays PE=2 SV=1	hypothetical protein LOC100273308 [Zea mays] gb|ACF85755.1| unknown [Zea mays]	Triticum aestivum cDNA, clone: WT004_C07, cultivar: Chinese Spring
Munro_Bamboo_unigene_BMK_10262			Auxin response factor 25 OS=Oryza sativa subsp. japonica GN=ARF25 PE=2 SV=1	Putative uncharacterized protein OS=Oryza sativa subsp. indica GN=OsI_39101 PE=4 SV=1	hypothetical protein OsI_39101 [Oryza sativa Indica Group]	Oryza sativa Japonica Group Os12g0613700 (Os12g0613700) mRNA, complete cds
Munro_Bamboo_unigene_BMK_10263	Enoyl-CoA hydratase/carnithine racemase	METABOLISM	hypothetical protein; K05605 3-hydroxyisobutyryl-CoA hydrolase [EC:3.1.2.4]	3-hydroxyisobutyryl-CoA hydrolase 1 OS=Arabidopsis thaliana GN=CHY1 PE=1 SV=1	Putative uncharacterized protein Sb01g028410 OS=Sorghum bicolor GN=Sb01g028410 PE=4 SV=1	hypothetical protein SORBIDRAFT_01g028410 [Sorghum bicolor] gb|EER91893.1| hypothetical protein SORBIDRAFT_01g028410 [Sorghum bicolor]	Phyllostachys edulis cDNA clone: bphyem201k10, full insert sequence
Munro_Bamboo_unigene_BMK_10264	Uncharacterized membrane protein (homolog of Drosophila rhomboid)	POORLY CHARACTERIZED	hypothetical protein	Uncharacterized protein At3g58460 OS=Arabidopsis thaliana GN=At3g58460 PE=1 SV=2	Putative uncharacterized protein OS=Zea mays PE=2 SV=1	unknown [Zea mays]	Phyllostachys edulis cDNA clone: bphyst027g14, full insert sequence
Munro_Bamboo_unigene_BMK_10265	ATPases involved in chromosome partitioning	CELLULAR PROCESSES AND SIGNALING	Os07g0551400	Mucin-2 OS=Homo sapiens GN=MUC2 PE=1 SV=2	CHP-rich zinc finger protein-like OS=Oryza sativa subsp. japonica GN=OSJNBb0041B22.112-1 PE=4 SV=1	Os07g0551400 [Oryza sativa Japonica Group] dbj|BAC80026.1| CHP-rich zinc finger protein-like [Oryza sativa Japonica Group] dbj|BAF21857.1| Os07g0551400 [Oryza sativa Japonica Group]	Phyllostachys edulis cDNA clone: bphyem125d14, full insert sequence
Munro_Bamboo_unigene_BMK_10266			Os01g0281100 protein OS=Oryza sativa subsp. japonica GN=B1085F09.19 PE=2 SV=1	Os01g0281100 [Oryza sativa Japonica Group] dbj|BAD81592.1| unknown protein [Oryza sativa Japonica Group] dbj|BAF04671.1| Os01g0281100 [Oryza sativa Japonica Group] dbj|BAG98845.1| unnamed protein product [Oryza sativa Japonica Group]	Triticum aestivum cDNA, clone: WT002_N20, cultivar: Chinese Spring
Munro_Bamboo_unigene_BMK_10267			MADS box interactor-like OS=Oryza sativa subsp. japonica GN=OJ1369_G08.12-1 PE=2 SV=1	Os02g0781700 [Oryza sativa Japonica Group] dbj|BAD19444.1| MADS box interactor-like [Oryza sativa Japonica Group] dbj|BAG88114.1| unnamed protein product [Oryza sativa Japonica Group] gb|EEE57918.1| hypothetical protein OsJ_08615 [Oryza sativa Japonica Group] dbj|BAF10226.2| Os02g0781700 [Oryza sativa Japonica Group]	Phyllostachys edulis cDNA clone: bphylf057j16, full insert sequence
Munro_Bamboo_unigene_BMK_10268			Protein starmaker OS=Danio rerio GN=stm PE=2 SV=1	Os07g0477500 protein OS=Oryza sativa subsp. japonica GN=Os07g0477500 PE=4 SV=1	Os07g0477500 [Oryza sativa Japonica Group] dbj|BAF21543.1| Os07g0477500 [Oryza sativa Japonica Group]	Triticum aestivum cDNA, clone: WT005_P21, cultivar: Chinese Spring
Munro_Bamboo_unigene_BMK_10269			Protein starmaker OS=Danio rerio GN=stm PE=2 SV=1	Os07g0477500 protein OS=Oryza sativa subsp. japonica GN=Os07g0477500 PE=4 SV=1	Os07g0477500 [Oryza sativa Japonica Group] dbj|BAF21543.1| Os07g0477500 [Oryza sativa Japonica Group]	Triticum aestivum cDNA, clone: WT005_P21, cultivar: Chinese Spring
Munro_Bamboo_unigene_BMK_1027	RecA/RadA recombinase	INFORMATION STORAGE AND PROCESSING	Os11g0615800; K04482 DNA repair protein RAD51	DNA repair protein RAD51 homolog A OS=Zea mays GN=RAD51A PE=2 SV=2	Rad51 OS=Oryza sativa subsp. japonica GN=OsRad51A1 PE=2 SV=1	Rad51 [Oryza sativa Japonica Group] gb|EEC68525.1| hypothetical protein OsI_36814 [Oryza sativa Indica Group]	Oryza sativa Japonica Group Os11g0615800 (Os11g0615800) mRNA, complete cds
Munro_Bamboo_unigene_BMK_10270			Myosin-3 OS=Caenorhabditis briggsae GN=myo-3 PE=3 SV=1	Os06g0284800 protein OS=Oryza sativa subsp. japonica GN=P0491D10.27 PE=2 SV=1	Os06g0284800 [Oryza sativa Japonica Group] dbj|BAD69022.1| putative TMV-MP30 binding protein 2C [Oryza sativa Japonica Group] dbj|BAF19315.1| Os06g0284800 [Oryza sativa Japonica Group] dbj|BAG89933.1| unnamed protein product [Oryza sativa Japonica Group] gb|EEE65533.1| hypothetical protein OsJ_20991 [Oryza sativa Japonica Group]	Oryza sativa Japonica Group Os06g0284800 (Os06g0284800) mRNA, complete cds
Munro_Bamboo_unigene_BMK_10271	Tyrosyl-tRNA synthetase	INFORMATION STORAGE AND PROCESSING	TIDP3108; LOC100282839 (EC:6.1.1.1); K01866 tyrosyl-tRNA synthetase [EC:6.1.1.1]	Tyrosyl-tRNA synthetase OS=Acanthamoeba polyphaga mimivirus GN=YARS PE=1 SV=1	Putative uncharacterized protein OS=Zea mays PE=2 SV=1	unknown [Zea mays]	Oryza sativa Japonica Group Os08g0150800 (Os08g0150800) mRNA, complete cds
Munro_Bamboo_unigene_BMK_10272	DNA-directed RNA polymerase, beta' subunit/160 kD subunit	INFORMATION STORAGE AND PROCESSING	hypothetical protein; K03006 DNA-directed RNA polymerase II subunit RPB1 [EC:2.7.7.6]	DNA-directed RNA polymerase II subunit RPB1 OS=Arabidopsis thaliana GN=RPB205 PE=1 SV=3	DNA-directed RNA polymerase OS=Sorghum bicolor GN=Sb07g003680 PE=3 SV=1	hypothetical protein SORBIDRAFT_07g003680 [Sorghum bicolor] gb|EES13372.1| hypothetical protein SORBIDRAFT_07g003680 [Sorghum bicolor]	Oryza sativa Japonica Group Os05g0151000 (Os05g0151000) mRNA, complete cds
Munro_Bamboo_unigene_BMK_10273	Xaa-Pro aminopeptidase	METABOLISM	xaa-Pro aminopeptidase 1 (EC:3.4.11.9); K01262 Xaa-Pro aminopeptidase [EC:3.4.11.9]	Xaa-Pro aminopeptidase 1 OS=Mus musculus GN=Xpnpep1 PE=2 SV=1	Putative uncharacterized protein OS=Oryza sativa subsp. indica GN=OsI_36387 PE=3 SV=1	hypothetical protein OsI_36387 [Oryza sativa Indica Group]	Hordeum vulgare subsp. vulgare cDNA clone: FLbaf66c15, mRNA sequence
Munro_Bamboo_unigene_BMK_10274			Hydroxyproline-rich glycoprotein-like OS=Oryza sativa subsp. japonica GN=OSJNBb0015B15.30 PE=2 SV=1	Os06g0206100 [Oryza sativa Japonica Group] dbj|BAD35846.1| hydroxyproline-rich glycoprotein-like [Oryza sativa Japonica Group] dbj|BAD36202.1| hydroxyproline-rich glycoprotein-like [Oryza sativa Japonica Group] dbj|BAF19008.1| Os06g0206100 [Oryza sativa Japonica Group] dbj|BAH00409.1| unnamed protein product [Oryza sativa Japonica Group]	Oryza sativa Japonica Group Os06g0206100 (Os06g0206100) mRNA, complete cds
Munro_Bamboo_unigene_BMK_10275			Uncharacterized basic helix-loop-helix protein At1g06150 OS=Arabidopsis thaliana GN=At1g06150 PE=2 SV=1	Putative uncharacterized protein Sb04g028230 OS=Sorghum bicolor GN=Sb04g028230 PE=4 SV=1	hypothetical protein SORBIDRAFT_04g028230 [Sorghum bicolor] gb|EES07277.1| hypothetical protein SORBIDRAFT_04g028230 [Sorghum bicolor]	Phyllostachys edulis cDNA clone: bphyem206d06, full insert sequence
Munro_Bamboo_unigene_BMK_10276			Putative uncharacterized protein OS=Zea mays PE=2 SV=1	hypothetical protein LOC100276499 [Zea mays] gb|ACG34888.1| hypothetical protein [Zea mays]	Phyllostachys edulis cDNA clone: bphylf044n23, full insert sequence
Munro_Bamboo_unigene_BMK_10277	Glycosyltransferase	CELLULAR PROCESSES AND SIGNALING	Os02g0184400; K00696 sucrose-phosphate synthase [EC:2.4.1.14]	Sucrose-phosphate synthase 1 OS=Citrus unshiu GN=SPS1 PE=2 SV=1	Putative sucrose-phosphate synthase OS=Oryza sativa subsp. japonica GN=OJ1572_F02.13 PE=4 SV=1	hypothetical protein OsJ_22133 [Oryza sativa Japonica Group]	Oryza sativa Japonica Group Os02g0184400 (Os02g0184400) mRNA, complete cds
Munro_Bamboo_unigene_BMK_10278	Glycosyltransferase	CELLULAR PROCESSES AND SIGNALING	Os02g0184400; K00696 sucrose-phosphate synthase [EC:2.4.1.14]	Sucrose-phosphate synthase 1 OS=Citrus unshiu GN=SPS1 PE=2 SV=1	Putative sucrose-phosphate synthase OS=Oryza sativa subsp. japonica GN=OJ1572_F02.13 PE=4 SV=1	Os02g0184400 [Oryza sativa Japonica Group] dbj|BAH00517.1| unnamed protein product [Oryza sativa Japonica Group] dbj|BAF08022.2| Os02g0184400 [Oryza sativa Japonica Group]	Oryza sativa Japonica Group Os02g0184400 (Os02g0184400) mRNA, complete cds
Munro_Bamboo_unigene_BMK_10279			Putative uncharacterized protein Sb08g008230 OS=Sorghum bicolor GN=Sb08g008230 PE=3 SV=1	hypothetical protein SORBIDRAFT_08g008230 [Sorghum bicolor] gb|EES16927.1| hypothetical protein SORBIDRAFT_08g008230 [Sorghum bicolor]	Hordeum vulgare subsp. vulgare cDNA clone: FLbaf89n06, mRNA sequence
Munro_Bamboo_unigene_BMK_1028	RecA/RadA recombinase	INFORMATION STORAGE AND PROCESSING	hypothetical protein; K04482 DNA repair protein RAD51	DNA repair protein RAD51 homolog A OS=Zea mays GN=RAD51A PE=2 SV=2	DNA repair protein RAD51, putative, expressed OS=Oryza sativa subsp. japonica GN=OsRad51A1 PE=3 SV=1	hypothetical protein SORBIDRAFT_05g024565 [Sorghum bicolor] gb|EES08850.1| hypothetical protein SORBIDRAFT_05g024565 [Sorghum bicolor]	Oryza sativa Japonica Group Os11g0615800 (Os11g0615800) mRNA, complete cds
Munro_Bamboo_unigene_BMK_10280		
Munro_Bamboo_unigene_BMK_10281			Putative uncharacterized protein Sb02g037400 OS=Sorghum bicolor GN=Sb02g037400 PE=4 SV=1	hypothetical protein SORBIDRAFT_02g037400 [Sorghum bicolor] gb|EER97437.1| hypothetical protein SORBIDRAFT_02g037400 [Sorghum bicolor]	Oryza sativa Japonica Group Os07g0577500 (Os07g0577500) mRNA, complete cds
Munro_Bamboo_unigene_BMK_10282			Putative uncharacterized protein Sb02g039500 OS=Sorghum bicolor GN=Sb02g039500 PE=4 SV=1	hypothetical protein SORBIDRAFT_02g039500 [Sorghum bicolor] gb|EER97554.1| hypothetical protein SORBIDRAFT_02g039500 [Sorghum bicolor]	Hordeum vulgare subsp. vulgare cDNA clone: FLbaf104f13, mRNA sequence
Munro_Bamboo_unigene_BMK_10283	Vesicle coat complex COPII, subunit SEC23	CELLULAR PROCESSES AND SIGNALING	hypothetical protein; K14006 protein transport protein SEC23	Protein transport protein SEC23 OS=Ustilago maydis GN=SEC23 PE=3 SV=1	Putative uncharacterized protein OS=Oryza sativa subsp. indica GN=OsI_35968 PE=4 SV=1	hypothetical protein OsI_35968 [Oryza sativa Indica Group]	Oryza sativa Japonica Group Os11g0433500 (Os11g0433500) mRNA, partial cds
Munro_Bamboo_unigene_BMK_10284			Paired amphipathic helix protein Sin3-like 3 OS=Arabidopsis thaliana GN=SNL3 PE=1 SV=2	Putative uncharacterized protein OS=Oryza sativa subsp. indica GN=OsI_00086 PE=4 SV=1	hypothetical protein OsI_00086 [Oryza sativa Indica Group]	Oryza sativa Japonica Group Os01g0109700 (Os01g0109700) mRNA, partial cds
Munro_Bamboo_unigene_BMK_10285			Paired amphipathic helix protein Sin3-like 2 OS=Arabidopsis thaliana GN=SNL2 PE=1 SV=2	Putative uncharacterized protein OS=Oryza sativa subsp. japonica GN=OsJ_16767 PE=4 SV=1	hypothetical protein OsJ_16767 [Oryza sativa Japonica Group]	Oryza sativa Japonica Group Os05g0100401 (Os05g0100401) mRNA, partial cds
Munro_Bamboo_unigene_BMK_10286		
Munro_Bamboo_unigene_BMK_10287			Heat shock protein 81-3 OS=Oryza sativa subsp. japonica GN=HSP81-3 PE=2 SV=2	Heat shock protein hsp82 (Fragment) OS=Oryza sativa GN=hsp82 PE=4 SV=1	hypothetical protein OsI_31800 [Oryza sativa Indica Group]	Oryza sativa Japonica Group clone KCG001E07 82kDa heat shock protein mRNA, complete cds
Munro_Bamboo_unigene_BMK_10288	Gluconolactonase	METABOLISM	Os03g0263600	Adipocyte plasma membrane-associated protein OS=Homo sapiens GN=APMAP PE=1 SV=2	Putative male sterility protein OS=Triticum aestivum PE=2 SV=1	putative male sterility protein [Triticum aestivum] emb|CAG38622.1| hypothetical protein [Triticum aestivum]	Triticum aestivum mRNA for hypothetical protein (ORF1)
Munro_Bamboo_unigene_BMK_10289	Pyruvate/2-oxoglutarate dehydrogenase complex, dehydrogenase (E1) component, eukaryotic type, beta subunit	METABOLISM	hypothetical protein; K00162 pyruvate dehydrogenase E1 component subunit beta [EC:1.2.4.1]	Pyruvate dehydrogenase E1 component subunit beta OS=Zygnema circumcarinatum GN=pdhB PE=3 SV=2	Putative uncharacterized protein Sb01g013540 OS=Sorghum bicolor GN=Sb01g013540 PE=4 SV=1	hypothetical protein SORBIDRAFT_01g013540 [Sorghum bicolor] gb|EER93752.1| hypothetical protein SORBIDRAFT_01g013540 [Sorghum bicolor]	Phyllostachys edulis cDNA clone: bphyem205l04, full insert sequence
Munro_Bamboo_unigene_BMK_1029			Wiskott-Aldrich syndrome protein homolog OS=Mus musculus GN=Was PE=1 SV=1	BolA-like OS=Oryza sativa subsp. japonica GN=OSJNBb0026F02.25 PE=2 SV=1	BolA-like [Oryza sativa Japonica Group] dbj|BAG88474.1| unnamed protein product [Oryza sativa Japonica Group] gb|EEC80630.1| hypothetical protein OsI_23010 [Oryza sativa Indica Group] gb|EEE65737.1| hypothetical protein OsJ_21386 [Oryza sativa Japonica Group]	Phyllostachys edulis cDNA clone: bphylf030m21, full insert sequence
Munro_Bamboo_unigene_BMK_10290	Pyruvate/2-oxoglutarate dehydrogenase complex, dehydrogenase (E1) component, eukaryotic type, beta subunit	METABOLISM	hypothetical protein; K00162 pyruvate dehydrogenase E1 component subunit beta [EC:1.2.4.1]	Pyruvate dehydrogenase E1 component subunit beta OS=Zygnema circumcarinatum GN=pdhB PE=3 SV=2	Putative uncharacterized protein Sb01g013540 OS=Sorghum bicolor GN=Sb01g013540 PE=4 SV=1	hypothetical protein SORBIDRAFT_01g013540 [Sorghum bicolor] gb|EER93752.1| hypothetical protein SORBIDRAFT_01g013540 [Sorghum bicolor]	Phyllostachys edulis cDNA clone: bphylf024d15, full insert sequence
Munro_Bamboo_unigene_BMK_10291	Uncharacterized conserved protein	POORLY CHARACTERIZED	Os09g0323500	Ser/Thr-rich protein T10 in DGCR region OS=Mus musculus GN=T10 PE=2 SV=1	Os09g0323500 protein OS=Oryza sativa subsp. japonica GN=OSJNBb0024J13.25 PE=2 SV=1	Os09g0323500 [Oryza sativa Japonica Group] dbj|BAD23681.1| unknown protein<similar to Oryza sativa chromosome 4, OSJNBa0017B10.5 [Oryza sativa Japonica Group] dbj|BAF24785.1| Os09g0323500 [Oryza sativa Japonica Group] gb|EAZ08612.1| hypothetical protein OsI_30883 [Oryza sativa Indica Group] gb|EAZ44248.1| hypothetical protein OsJ_28864 [Oryza sativa Japonica Group] dbj|BAG92662.1| unnamed protein product [Oryza sativa Japonica Group]	Phyllostachys edulis cDNA clone: bphyem202k22, full insert sequence
Munro_Bamboo_unigene_BMK_10292			Tubulin-specific chaperone A OS=Arabidopsis thaliana GN=At2g30410 PE=1 SV=2	Putative uncharacterized protein OS=Oryza sativa subsp. indica GN=OsI_09440 PE=4 SV=1	hypothetical protein OsI_09440 [Oryza sativa Indica Group]	Phyllostachys edulis cDNA clone: bphyst003p03, full insert sequence
Munro_Bamboo_unigene_BMK_10293			Tubulin-specific chaperone A OS=Arabidopsis thaliana GN=At2g30410 PE=1 SV=2	Putative uncharacterized protein OS=Oryza sativa subsp. indica GN=OsI_09440 PE=4 SV=1	hypothetical protein OsI_09440 [Oryza sativa Indica Group]	Phyllostachys edulis cDNA clone: bphyst003p03, full insert sequence
Munro_Bamboo_unigene_BMK_10294			Heterogeneous nuclear ribonucleoprotein F OS=Rattus norvegicus GN=Hnrnpf PE=1 SV=3	Os12g0131000 protein OS=Oryza sativa subsp. japonica GN=Os12g0131000 PE=4 SV=2	Os12g0131000 [Oryza sativa Japonica Group] dbj|BAF29092.2| Os12g0131000 [Oryza sativa Japonica Group]	Oryza sativa Japonica Group Os12g0131000 (Os12g0131000) mRNA, complete cds
Munro_Bamboo_unigene_BMK_10295	ABC-type transport system involved in resistance to organic solvents, periplasmic component	METABOLISM	Os01g0974000	Protein TRIGALACTOSYLDIACYLGLYCEROL 2, chloroplastic OS=Arabidopsis thaliana GN=TGD2 PE=1 SV=1	ABC-type transport system-like OS=Oryza sativa subsp. japonica GN=P0459B04.5 PE=2 SV=1	Os01g0974000 [Oryza sativa Japonica Group] dbj|BAD87424.1| ABC-type transport system-like [Oryza sativa Japonica Group] dbj|BAD87834.1| ABC-type transport system-like [Oryza sativa Japonica Group] dbj|BAF07464.1| Os01g0974000 [Oryza sativa Japonica Group] dbj|BAG89297.1| unnamed protein product [Oryza sativa Japonica Group] dbj|BAG96604.1| unnamed protein product [Oryza sativa Japonica Group] dbj|BAH00467.1| unnamed protein product [Oryza sativa Japonica Group] gb|EEE56098.1| hypothetical protein OsJ_04947 [Oryza sativa Japonica Group]	Oryza sativa (indica cultivar-group) cDNA clone:OSIGCPI227E09, full insert sequence
Munro_Bamboo_unigene_BMK_10296	26S proteasome regulatory complex component	CELLULAR PROCESSES AND SIGNALING	Os01g0279200; K12176 COP9 signalosome complex subunit 2	COP9 signalosome complex subunit 2 OS=Arabidopsis thaliana GN=CSN2 PE=1 SV=1	Os01g0279200 protein OS=Oryza sativa subsp. japonica GN=Os01g0279200 PE=4 SV=1	Os01g0279200 [Oryza sativa Japonica Group] dbj|BAF04660.1| Os01g0279200 [Oryza sativa Japonica Group] gb|EEC70406.1| hypothetical protein OsI_01398 [Oryza sativa Indica Group] gb|EEE54333.1| hypothetical protein OsJ_01306 [Oryza sativa Japonica Group]	Phyllostachys edulis cDNA clone: bphylf028f13, full insert sequence
Munro_Bamboo_unigene_BMK_10297			E3 ubiquitin-protein ligase UPL3 OS=Arabidopsis thaliana GN=UPL3 PE=1 SV=1	Putative uncharacterized protein OS=Arabidopsis lyrata subsp. lyrata GN=ARALYDRAFT_912310 PE=4 SV=1	hypothetical protein ARALYDRAFT_912310 [Arabidopsis lyrata subsp. lyrata] gb|EFH45108.1| hypothetical protein ARALYDRAFT_912310 [Arabidopsis lyrata subsp. lyrata]	Sorghum bicolor hypothetical protein, mRNA
Munro_Bamboo_unigene_BMK_10298	Ubiquitin-protein ligase	CELLULAR PROCESSES AND SIGNALING	hypothetical protein	E3 ubiquitin-protein ligase UPL3 OS=Arabidopsis thaliana GN=UPL3 PE=1 SV=1	Putative uncharacterized protein Sb04g000340 OS=Sorghum bicolor GN=Sb04g000340 PE=4 SV=1	hypothetical protein SORBIDRAFT_04g000340 [Sorghum bicolor] gb|EES06094.1| hypothetical protein SORBIDRAFT_04g000340 [Sorghum bicolor]	Oryza sativa Japonica Group Os02g0101700 (Os02g0101700) mRNA, partial cds
Munro_Bamboo_unigene_BMK_10299	Ubiquitin-protein ligase	CELLULAR PROCESSES AND SIGNALING	Os02g0101700; K10590 E3 ubiquitin-protein ligase TRIP12 [EC:6.3.2.19]	E3 ubiquitin-protein ligase UPL3 OS=Arabidopsis thaliana GN=UPL3 PE=1 SV=1	Putative HECT ubiquitin-protein ligase 3 OS=Oryza sativa subsp. japonica GN=B1370C05.20 PE=4 SV=1	hypothetical protein OsJ_04994 [Oryza sativa Japonica Group]	Oryza sativa Japonica Group Os02g0101700 (Os02g0101700) mRNA, partial cds
Munro_Bamboo_unigene_BMK_103	Hydrolases of the alpha/beta superfamily	POORLY CHARACTERIZED	Os12g0286600	Abhydrolase domain-containing protein FAM108C1 OS=Xenopus tropicalis GN=fam108c1 PE=2 SV=1	Expressed protein OS=Oryza sativa subsp. japonica GN=Os12g0286600 PE=2 SV=2	Os12g0286600 [Oryza sativa Japonica Group] gb|ABA97491.2| expressed protein [Oryza sativa Japonica Group] dbj|BAF29607.1| Os12g0286600 [Oryza sativa Japonica Group] dbj|BAG92327.1| unnamed protein product [Oryza sativa Japonica Group] gb|EEC69107.1| hypothetical protein OsI_38018 [Oryza sativa Indica Group] gb|EEE53053.1| hypothetical protein OsJ_35788 [Oryza sativa Japonica Group]	Oryza sativa Japonica Group Os12g0286600 (Os12g0286600) mRNA, complete cds
Munro_Bamboo_unigene_BMK_1030			Protein ODORANT1 OS=Petunia hybrida GN=ODO1 PE=2 SV=1	Myb13 protein OS=Oryza sativa GN=myb13 PE=2 SV=1	Myb13 protein [Oryza sativa] emb|CAC85052.1| Myb15 protein [Oryza sativa]	Oryza sativa Japonica Group Os09g0532900 (Os09g0532900) mRNA, complete cds
Munro_Bamboo_unigene_BMK_10300	Ubiquitin-protein ligase	CELLULAR PROCESSES AND SIGNALING	Os02g0101700; K10590 E3 ubiquitin-protein ligase TRIP12 [EC:6.3.2.19]	E3 ubiquitin-protein ligase UPL3 OS=Arabidopsis thaliana GN=UPL3 PE=1 SV=1	Putative HECT ubiquitin-protein ligase 3 OS=Oryza sativa subsp. japonica GN=B1370C05.20 PE=4 SV=1	hypothetical protein OsJ_04994 [Oryza sativa Japonica Group]	Oryza sativa Japonica Group Os02g0101700 (Os02g0101700) mRNA, partial cds
Munro_Bamboo_unigene_BMK_10301	Ubiquitin-protein ligase	CELLULAR PROCESSES AND SIGNALING	Os02g0101700; K10590 E3 ubiquitin-protein ligase TRIP12 [EC:6.3.2.19]	E3 ubiquitin-protein ligase UPL3 OS=Arabidopsis thaliana GN=UPL3 PE=1 SV=1	Putative HECT ubiquitin-protein ligase 3 OS=Oryza sativa subsp. japonica GN=B1370C05.20 PE=4 SV=1	hypothetical protein OsJ_04994 [Oryza sativa Japonica Group]	Oryza sativa Japonica Group Os02g0101700 (Os02g0101700) mRNA, partial cds
Munro_Bamboo_unigene_BMK_10303			SEC14 cytosolic factor OS=Ashbya gossypii (strain ATCC 10895 / CBS 109.51 / FGSC 9923 / NRRL Y-1056) GN=SEC14 PE=3 SV=1	Os09g0258000 protein OS=Oryza sativa subsp. japonica GN=P0523B07.38-1 PE=2 SV=1	hypothetical protein OsI_30580 [Oryza sativa Indica Group]	Triticum aestivum clone wlm4.pk0009.a8:fis, full insert mRNA sequence
Munro_Bamboo_unigene_BMK_10304			Coiled-coil domain-containing protein 25 OS=Bos taurus GN=CCDC25 PE=2 SV=1	Putative uncharacterized protein Sb09g007310 OS=Sorghum bicolor GN=Sb09g007310 PE=4 SV=1	hypothetical protein SORBIDRAFT_09g007310 [Sorghum bicolor] gb|EES19245.1| hypothetical protein SORBIDRAFT_09g007310 [Sorghum bicolor]	Triticum aestivum cDNA, clone: SET4_P10, cultivar: Chinese Spring
Munro_Bamboo_unigene_BMK_10305			Putative uncharacterized protein Sb09g007310 OS=Sorghum bicolor GN=Sb09g007310 PE=4 SV=1	hypothetical protein SORBIDRAFT_09g007310 [Sorghum bicolor] gb|EES19245.1| hypothetical protein SORBIDRAFT_09g007310 [Sorghum bicolor]	Oryza sativa Japonica Group Os05g0221400 (Os05g0221400) mRNA, partial cds
Munro_Bamboo_unigene_BMK_10306	SWIB-domain-containing proteins implicated in chromatin remodeling	INFORMATION STORAGE AND PROCESSING	gpm537; LOC100275998	Upstream activation factor subunit spp27 OS=Schizosaccharomyces pombe GN=spp27 PE=1 SV=1	Putative uncharacterized protein OS=Zea mays PE=2 SV=1	hypothetical protein LOC100275998 [Zea mays] gb|ACG31364.1| hypothetical protein [Zea mays] gb|ACN31729.1| unknown [Zea mays]	Zea mays clone 20865 mRNA sequence
Munro_Bamboo_unigene_BMK_10307	RNA-binding proteins (RRM domain)	POORLY CHARACTERIZED	Os04g0543200	Heterogeneous nuclear ribonucleoprotein Q OS=Rattus norvegicus GN=Syncrip PE=2 SV=1	OSJNBb0038F03.1 protein OS=Oryza sativa subsp. japonica GN=OSJNBb0103I08.18 PE=2 SV=2	Os04g0543200 [Oryza sativa Japonica Group] emb|CAE04271.2| OSJNBb0103I08.18 [Oryza sativa Japonica Group] emb|CAE04337.2| OSJNBb0038F03.1 [Oryza sativa Japonica Group] dbj|BAF15367.1| Os04g0543200 [Oryza sativa Japonica Group] dbj|BAG95314.1| unnamed protein product [Oryza sativa Japonica Group] dbj|BAG95405.1| unnamed protein product [Oryza sativa Japonica Group]	Oryza sativa Japonica Group Os04g0543200 (Os04g0543200) mRNA, complete cds
Munro_Bamboo_unigene_BMK_10308	Thiol-disulfide isomerase and thioredoxins	--	Os05g0156300; K09584 protein disulfide-isomerase A6 [EC:5.3.4.1]	Protein disulfide isomerase-like 2-1 OS=Oryza sativa subsp. japonica GN=PDIL2-1 PE=2 SV=2	Putative uncharacterized protein OS=Oryza sativa subsp. indica GN=OsI_18529 PE=3 SV=1	Os05g0156300 [Oryza sativa Japonica Group] sp|Q75M08.2|PDI21_ORYSJ RecName: Full=Protein disulfide isomerase-like 2-1; Short=OsPDIL2-1; AltName: Full=Protein disulfide isomerase-like 4-1; Short=OsPDIL4-1; Flags: Precursor gb|AAV32227.1| putative disulfide-isomerase [Oryza sativa Japonica Group] gb|AAS55771.2| putative disulfide-isomerase [Oryza sativa Japonica Group] dbj|BAF16610.1| Os05g0156300 [Oryza sativa Japonica Group] dbj|BAG96336.1| unnamed protein product [Oryza sativa Japonica Group] dbj|BAG88199.1| unnamed protein product [Oryza sativa Japonica Group] dbj|BAG93817.1| unnamed protein product [Oryza sativa Japonica Group] gb|EEC78557.1| hypothetical protein OsI_18529 [Oryza sativa Indica Group] gb|EEE62391.1| hypothetical protein OsJ_17181 [Oryza sativa Japonica Group]	Phyllostachys edulis cDNA clone: bphylf047h23, full insert sequence
Munro_Bamboo_unigene_BMK_10309			Aspartic protease-like OS=Oryza sativa subsp. japonica GN=OJ1311_D08.7 PE=4 SV=1	hypothetical protein OsI_09187 [Oryza sativa Indica Group]	Zea mays full-length cDNA clone ZM_BFb0102M09 mRNA, complete cds
Munro_Bamboo_unigene_BMK_1031			Uncharacterized GTP-binding protein At5g64813 OS=Arabidopsis thaliana GN=At5g64813 PE=1 SV=1	Putative uncharacterized protein Sb01g026590 OS=Sorghum bicolor GN=Sb01g026590 PE=4 SV=1	hypothetical protein SORBIDRAFT_01g026590 [Sorghum bicolor] gb|EER91775.1| hypothetical protein SORBIDRAFT_01g026590 [Sorghum bicolor]	Sorghum bicolor hypothetical protein, mRNA
Munro_Bamboo_unigene_BMK_10310	Putative multicopper oxidases	METABOLISM	Os01g0850700	Laccase-7 OS=Oryza sativa subsp. japonica GN=LAC7 PE=2 SV=1	Putative uncharacterized protein OS=Oryza sativa subsp. indica GN=OsI_04449 PE=4 SV=1	hypothetical protein OsI_04449 [Oryza sativa Indica Group]	Oryza sativa Japonica Group Os01g0850700 (Os01g0850700) mRNA, complete cds
Munro_Bamboo_unigene_BMK_10311			Uncharacterized protein C20orf24 homolog OS=Mus musculus PE=2 SV=1	Putative uncharacterized protein OS=Oryza sativa subsp. indica GN=OsI_18163 PE=4 SV=1	hypothetical protein OsI_18163 [Oryza sativa Indica Group]	Phyllostachys edulis cDNA clone: bphylf034d17, full insert sequence
Munro_Bamboo_unigene_BMK_10312	Enzyme involved in the deoxyxylulose pathway of isoprenoid biosynthesis	METABOLISM	Os02g0603800; K03526 (E)-4-hydroxy-3-methylbut-2-enyl-diphosphate synthase [EC:1.17.7.1]	4-hydroxy-3-methylbut-2-en-1-yl diphosphate synthase OS=Protochlamydia amoebophila (strain UWE25) GN=ispG PE=3 SV=1	Os02g0603800 protein OS=Oryza sativa subsp. japonica GN=OJ1669_F01.30 PE=2 SV=1	Os02g0603800 [Oryza sativa Japonica Group] dbj|BAD19354.1| putative GCPE protein [Oryza sativa Japonica Group] dbj|BAF09279.1| Os02g0603800 [Oryza sativa Japonica Group] dbj|BAH00163.1| unnamed protein product [Oryza sativa Japonica Group] gb|EEC73552.1| hypothetical protein OsI_07973 [Oryza sativa Indica Group] gb|EEE57327.1| hypothetical protein OsJ_07430 [Oryza sativa Japonica Group]	Oryza sativa Japonica Group Os02g0603800 (Os02g0603800) mRNA, complete cds
Munro_Bamboo_unigene_BMK_10313	Serine/threonine protein kinase	--	hypothetical protein	Probable inactive receptor kinase RLK902 OS=Arabidopsis thaliana GN=RLK902 PE=1 SV=1	Putative receptor kinase OS=Oryza sativa GN=OSJNBb0033N16.4 PE=4 SV=1	hypothetical protein OsJ_12326 [Oryza sativa Japonica Group]	Triticum aestivum cDNA, clone: WT008_L17, cultivar: Chinese Spring
Munro_Bamboo_unigene_BMK_10314			Probable inactive receptor kinase At2g26730 OS=Arabidopsis thaliana GN=At2g26730 PE=1 SV=1	Putative receptor kinase OS=Oryza sativa GN=OSJNBb0033N16.4 PE=4 SV=1	hypothetical protein OsJ_12326 [Oryza sativa Japonica Group]	Phyllostachys edulis cDNA clone: bphylf028p19, full insert sequence
Munro_Bamboo_unigene_BMK_10315	Thiol-disulfide isomerase and thioredoxins	--	hypothetical protein; K09584 protein disulfide-isomerase A6 [EC:5.3.4.1]	Protein disulfide isomerase-like 2-1 OS=Oryza sativa subsp. japonica GN=PDIL2-1 PE=2 SV=2	Putative uncharacterized protein Sb09g004370 OS=Sorghum bicolor GN=Sb09g004370 PE=3 SV=1	hypothetical protein SORBIDRAFT_09g004370 [Sorghum bicolor] gb|EES19066.1| hypothetical protein SORBIDRAFT_09g004370 [Sorghum bicolor]	Phyllostachys edulis cDNA clone: bphylf031f14, full insert sequence
Munro_Bamboo_unigene_BMK_10316	IkappaB kinase complex, IKAP component	INFORMATION STORAGE AND PROCESSING	Os07g0563700; K11373 elongator complex protein 1	Elongator complex protein 1 OS=Homo sapiens GN=IKBKAP PE=1 SV=3	Os07g0563700 protein OS=Oryza sativa subsp. japonica GN=Os07g0563700 PE=4 SV=1	hypothetical protein OsJ_24750 [Oryza sativa Japonica Group]	Oryza sativa Japonica Group Os07g0563700 (Os07g0563700) mRNA, complete cds
Munro_Bamboo_unigene_BMK_10317			Probable protein ABIL4 OS=Oryza sativa subsp. japonica GN=Os05g0585400 PE=2 SV=1	Putative uncharacterized protein Sb09g029940 OS=Sorghum bicolor GN=Sb09g029940 PE=4 SV=1	hypothetical protein SORBIDRAFT_09g029940 [Sorghum bicolor] gb|EES18770.1| hypothetical protein SORBIDRAFT_09g029940 [Sorghum bicolor]	Phyllostachys edulis cDNA clone: bphylf333z39, full insert sequence
Munro_Bamboo_unigene_BMK_10318	Tryptophanyl-tRNA synthetase	INFORMATION STORAGE AND PROCESSING	hypothetical protein; K01867 tryptophanyl-tRNA synthetase [EC:6.1.1.2]	Tryptophanyl-tRNA synthetase OS=Prochlorococcus marinus GN=trpS PE=3 SV=1	Putative tryptophanyl-tRNA synthetase OS=Oryza sativa subsp. japonica GN=P0439E07.32-2 PE=3 SV=1	putative tryptophanyl-tRNA synthetase [Oryza sativa Japonica Group] gb|EAY75781.1| hypothetical protein OsI_03697 [Oryza sativa Indica Group] gb|EAZ13498.1| hypothetical protein OsJ_03415 [Oryza sativa Japonica Group]	Oryza sativa Japonica Group cDNA clone:J023007H03, full insert sequence
Munro_Bamboo_unigene_BMK_10319			Plectin OS=Rattus norvegicus GN=Plec PE=1 SV=2	Putative uncharacterized protein Sb03g004110 OS=Sorghum bicolor GN=Sb03g004110 PE=4 SV=1	hypothetical protein SORBIDRAFT_03g004110 [Sorghum bicolor] gb|EES00205.1| hypothetical protein SORBIDRAFT_03g004110 [Sorghum bicolor]	Oryza sativa Japonica Group Os01g0176500 (Os01g0176500) mRNA, complete cds
Munro_Bamboo_unigene_BMK_1032			Expressed protein OS=Oryza sativa subsp. japonica GN=OSJNBa0010N03.6 PE=4 SV=1	hypothetical protein OsJ_11833 [Oryza sativa Japonica Group]	Oryza sativa (indica cultivar-group) cDNA clone:OSIGCFA224C12, full insert sequence
Munro_Bamboo_unigene_BMK_10320	GTPase-activating protein that regulates ARFs (ADP-ribosylation factors), involved in ARF-mediated vesicular transport	CELLULAR PROCESSES AND SIGNALING	hypothetical protein	ADP-ribosylation factor GTPase-activating protein AGD12 OS=Arabidopsis thaliana GN=AGD12 PE=1 SV=1	Putative uncharacterized protein Sb10g023880 OS=Sorghum bicolor GN=Sb10g023880 PE=4 SV=1	hypothetical protein SORBIDRAFT_10g023880 [Sorghum bicolor] gb|EER88634.1| hypothetical protein SORBIDRAFT_10g023880 [Sorghum bicolor]	Phyllostachys edulis cDNA clone: bphyem101d04, full insert sequence
Munro_Bamboo_unigene_BMK_10321			Os02g0805700 protein OS=Oryza sativa subsp. japonica GN=OJ1548_F12.24 PE=4 SV=1	hypothetical protein OsI_09348 [Oryza sativa Indica Group]	Oryza sativa Japonica Group Os02g0805700 (Os02g0805700) mRNA, complete cds
Munro_Bamboo_unigene_BMK_10322			Eukaryotic translation initiation factor 3 subunit 10-like OS=Oryza sativa subsp. japonica GN=OSJNBa0049H05.21-1 PE=2 SV=1	hypothetical protein OsI_03118 [Oryza sativa Indica Group]	Oryza sativa Japonica Group Os01g0655400 (Os01g0655400) mRNA, complete cds
Munro_Bamboo_unigene_BMK_10323			Protein starmaker OS=Danio rerio GN=stm PE=2 SV=1	Eukaryotic translation initiation factor 3 subunit 10-like OS=Oryza sativa subsp. japonica GN=OSJNBa0049H05.21-1 PE=2 SV=1	hypothetical protein OsI_03118 [Oryza sativa Indica Group]	Oryza sativa Japonica Group Os01g0655400 (Os01g0655400) mRNA, complete cds
Munro_Bamboo_unigene_BMK_10328			Putative uncharacterized protein DDB_G0271982 OS=Dictyostelium discoideum GN=DDB_G0271982 PE=4 SV=1	Eukaryotic translation initiation factor 3 subunit 10-like OS=Oryza sativa subsp. japonica GN=OSJNBa0049H05.21-1 PE=2 SV=1	hypothetical protein OsI_03118 [Oryza sativa Indica Group]	Oryza sativa Japonica Group Os01g0655400 (Os01g0655400) mRNA, complete cds
Munro_Bamboo_unigene_BMK_10329			Protein phosphatase 2C 32 OS=Arabidopsis thaliana GN=POL PE=1 SV=1	Os03g0372500 protein OS=Oryza sativa subsp. japonica GN=OSJNBb0097F01.10 PE=2 SV=1	hypothetical protein OsJ_11008 [Oryza sativa Japonica Group]	Oryza officinalis clone OO__Ba0090P24, complete sequence
Munro_Bamboo_unigene_BMK_1033		
Munro_Bamboo_unigene_BMK_10330			Putative uncharacterized protein OS=Oryza sativa subsp. indica GN=OsI_11759 PE=4 SV=1	hypothetical protein OsI_11759 [Oryza sativa Indica Group]	Oryza officinalis clone OO__Ba0090P24, complete sequence
Munro_Bamboo_unigene_BMK_10331			Uncharacterized protein DDB_G0271670 OS=Dictyostelium discoideum GN=DDB_G0271670 PE=4 SV=1	Os06g0237300 protein OS=Oryza sativa subsp. japonica GN=OSJNBa0068B06.6 PE=4 SV=1	hypothetical protein OsJ_20744 [Oryza sativa Japonica Group]	Oryza sativa Japonica Group genomic DNA, chromosome 6, BAC clone:OSJNBa0068B06
Munro_Bamboo_unigene_BMK_10332			Dynein heavy chain-like protein PF11_0240 OS=Plasmodium falciparum (isolate 3D7) GN=PF11_0240 PE=3 SV=1	Os06g0237300 protein OS=Oryza sativa subsp. japonica GN=OSJNBa0068B06.6 PE=4 SV=1	hypothetical protein OsJ_20744 [Oryza sativa Japonica Group]
Munro_Bamboo_unigene_BMK_10333			Os05g0350700 protein OS=Oryza sativa subsp. japonica GN=OSJNBa0077J17.11 PE=2 SV=1	Os05g0350700 [Oryza sativa Japonica Group] gb|AAV44072.1| unknown protein [Oryza sativa Japonica Group] dbj|BAF17190.1| Os05g0350700 [Oryza sativa Japonica Group] dbj|BAG92453.1| unnamed protein product [Oryza sativa Japonica Group] gb|EEE63365.1| hypothetical protein OsJ_18177 [Oryza sativa Japonica Group]	Oryza sativa Japonica Group Os05g0350700 (Os05g0350700) mRNA, complete cds
Munro_Bamboo_unigene_BMK_10334			Hydroxyproline-rich glycoprotein family protein-like OS=Oryza sativa subsp. japonica GN=B1077E10.22 PE=4 SV=1	hypothetical protein OsJ_28583 [Oryza sativa Japonica Group]	Triticum aestivum cDNA, clone: SET2_O17, cultivar: Chinese Spring
Munro_Bamboo_unigene_BMK_10335			Hydroxyproline-rich glycoprotein family protein-like OS=Oryza sativa subsp. japonica GN=B1077E10.22 PE=4 SV=1	hydroxyproline-rich glycoprotein family protein-like [Oryza sativa Japonica Group] dbj|BAD38249.1| hydroxyproline-rich glycoprotein family protein-like [Oryza sativa Japonica Group]	Triticum aestivum cDNA, clone: SET2_O17, cultivar: Chinese Spring
Munro_Bamboo_unigene_BMK_10336			NB-ARC domain containing protein, expressed OS=Oryza sativa subsp. japonica GN=Os11g0684700 PE=4 SV=1	hypothetical protein OsJ_34786 [Oryza sativa Japonica Group]
Munro_Bamboo_unigene_BMK_10337			Os06g0244200 protein OS=Oryza sativa subsp. japonica GN=P0412C04.15 PE=4 SV=1	hypothetical protein OsJ_20791 [Oryza sativa Japonica Group]	Sorghum bicolor hypothetical protein, mRNA
Munro_Bamboo_unigene_BMK_10338			Putative uncharacterized protein Sb10g008750 OS=Sorghum bicolor GN=Sb10g008750 PE=4 SV=1	hypothetical protein SORBIDRAFT_10g008750 [Sorghum bicolor] gb|EER89511.1| hypothetical protein SORBIDRAFT_10g008750 [Sorghum bicolor]	Sorghum bicolor hypothetical protein, mRNA
Munro_Bamboo_unigene_BMK_10339	Predicted aminopeptidases	POORLY CHARACTERIZED	hypothetical protein LOC100266752	Endoplasmic reticulum metallopeptidase 1 OS=Homo sapiens GN=ERMP1 PE=1 SV=2	OSJNBa0019D11.4 protein OS=Oryza sativa subsp. japonica GN=OSJNBa0019D11.4 PE=4 SV=1	hypothetical protein OsJ_15486 [Oryza sativa Japonica Group]	Hordeum vulgare subsp. vulgare cDNA clone: FLbaf51a09, mRNA sequence
Munro_Bamboo_unigene_BMK_1034			ADP-ribosylation factor GTPase-activating protein AGD12 OS=Arabidopsis thaliana GN=AGD12 PE=1 SV=1	Os02g0198300 protein OS=Oryza sativa subsp. japonica GN=P0026H03.16-1 PE=2 SV=1	hypothetical protein OsI_06251 [Oryza sativa Indica Group]	Oryza sativa Japonica Group Os02g0198300 (Os02g0198300) mRNA, complete cds
Munro_Bamboo_unigene_BMK_10340			OSJNBa0019D11.4 protein OS=Oryza sativa subsp. japonica GN=OSJNBa0019D11.4 PE=4 SV=1	hypothetical protein OsJ_15486 [Oryza sativa Japonica Group]	Oryza minuta clone OM__Ba0137N16, complete sequence
Munro_Bamboo_unigene_BMK_10342			Protein HIRA OS=Oryza sativa subsp. japonica GN=Os09g0567700 PE=2 SV=1	Putative uncharacterized protein OS=Oryza sativa subsp. indica GN=OsI_32441 PE=4 SV=1	Os09g0567700 [Oryza sativa Japonica Group] sp|Q652L2.1|HIRA_ORYSJ RecName: Full=Protein HIRA; AltName: Full=Histone regulator protein dbj|BAD46207.1| putative HIRA [Oryza sativa Japonica Group] dbj|BAD46255.1| putative HIRA [Oryza sativa Japonica Group] dbj|BAF25878.1| Os09g0567700 [Oryza sativa Japonica Group] gb|EAZ45715.1| hypothetical protein OsJ_30391 [Oryza sativa Japonica Group]	Oryza sativa Japonica Group Os09g0567700 (Os09g0567700) mRNA, complete cds
Munro_Bamboo_unigene_BMK_10345			WD40 repeat-containing protein SMU1 OS=Xenopus tropicalis GN=smu1 PE=2 SV=1	Os01g0322800 protein OS=Oryza sativa subsp. japonica GN=P0426D06.40 PE=2 SV=1	Os01g0322800 [Oryza sativa Japonica Group] dbj|BAB21237.1| putative WD-40 repeat protein [Oryza sativa Japonica Group] dbj|BAF04807.1| Os01g0322800 [Oryza sativa Japonica Group] dbj|BAH00474.1| unnamed protein product [Oryza sativa Japonica Group] gb|EEC70528.1| hypothetical protein OsI_01643 [Oryza sativa Indica Group] gb|EEE54447.1| hypothetical protein OsJ_01534 [Oryza sativa Japonica Group]	Oryza sativa Japonica Group Os01g0322800 (Os01g0322800) mRNA, complete cds
Munro_Bamboo_unigene_BMK_10347			Auxin response factor 17 OS=Oryza sativa subsp. japonica GN=ARF17 PE=2 SV=1	Auxin response factor 22 OS=Zea mays GN=ARF22 PE=4 SV=1	auxin response factor 18 [Zea mays]	Oryza sativa Japonica Group Os02g0164900 (Os02g0164900) mRNA, complete cds
Munro_Bamboo_unigene_BMK_10348		
Munro_Bamboo_unigene_BMK_10349			Putative uncharacterized protein Sb03g003170 OS=Sorghum bicolor GN=Sb03g003170 PE=4 SV=1	hypothetical protein SORBIDRAFT_03g003170 [Sorghum bicolor] gb|EES00146.1| hypothetical protein SORBIDRAFT_03g003170 [Sorghum bicolor]	Oryza sativa Japonica Group Os01g0191300 (Os01g0191300) mRNA, complete cds
Munro_Bamboo_unigene_BMK_1035	Serine/threonine protein phosphatase	CELLULAR PROCESSES AND SIGNALING	Os01g0552300	Probable protein phosphatase 2C 5 OS=Oryza sativa subsp. japonica GN=Os01g0552300 PE=2 SV=1	Putative uncharacterized protein OS=Oryza sativa subsp. indica GN=OsI_02395 PE=3 SV=1	hypothetical protein OsI_02395 [Oryza sativa Indica Group]	Phyllostachys edulis cDNA clone: bphylf053g04, full insert sequence
Munro_Bamboo_unigene_BMK_10351	Dolichol kinase	METABOLISM	hypothetical protein; K00902 dolichol kinase [EC:2.7.1.108]	Dolichol kinase OS=Homo sapiens GN=DOLK PE=1 SV=1	Putative uncharacterized protein Sb04g003380 OS=Sorghum bicolor GN=Sb04g003380 PE=4 SV=1	hypothetical protein SORBIDRAFT_04g003380 [Sorghum bicolor] gb|EES04511.1| hypothetical protein SORBIDRAFT_04g003380 [Sorghum bicolor]	Oryza sativa Japonica Group Os02g0146500 (Os02g0146500) mRNA, partial cds
Munro_Bamboo_unigene_BMK_10352	Thiol-disulfide isomerase and thioredoxins	--	hypothetical protein; K09584 protein disulfide-isomerase A6 [EC:5.3.4.1]	Protein disulfide isomerase-like 2-2 OS=Oryza sativa subsp. japonica GN=PDIL2-2 PE=2 SV=1	Putative uncharacterized protein Sb03g013630 OS=Sorghum bicolor GN=Sb03g013630 PE=3 SV=1	hypothetical protein SORBIDRAFT_03g013630 [Sorghum bicolor] gb|EES00714.1| hypothetical protein SORBIDRAFT_03g013630 [Sorghum bicolor]	Phyllostachys edulis cDNA clone: bphylf031f14, full insert sequence
Munro_Bamboo_unigene_BMK_10353			U11/U12 small nuclear ribonucleoprotein 25 kDa protein OS=Homo sapiens GN=SNRNP25 PE=1 SV=1	Putative uncharacterized protein Sb06g031870 OS=Sorghum bicolor GN=Sb06g031870 PE=4 SV=1	hypothetical protein SORBIDRAFT_06g031870 [Sorghum bicolor] gb|EES11607.1| hypothetical protein SORBIDRAFT_06g031870 [Sorghum bicolor]	Sorghum bicolor hypothetical protein, mRNA
Munro_Bamboo_unigene_BMK_10354			Sulfated surface glycoprotein 185 OS=Volvox carteri PE=1 SV=1	Translation initiation factor IF-2 OS=Podospora anserina PE=3 SV=1	hypothetical protein [Podospora anserina S mat+] emb|CAP64559.1| unnamed protein product [Podospora anserina S mat+]	Phyllostachys edulis cDNA clone: bphyem102i07, full insert sequence
Munro_Bamboo_unigene_BMK_10355			Putative uncharacterized protein OS=Zea mays PE=2 SV=1	unknown [Zea mays]	Sorghum bicolor hypothetical protein, mRNA
Munro_Bamboo_unigene_BMK_10357	ATP-dependent DNA ligase	INFORMATION STORAGE AND PROCESSING	ATP dependent DNA ligase family protein	DNA ligase 1 OS=Arabidopsis thaliana GN=At1g08130 PE=2 SV=2	DNA ligase OS=Oryza sativa subsp. japonica GN=OsJ_03041 PE=3 SV=1	hypothetical protein OsJ_03041 [Oryza sativa Japonica Group]	Oryza sativa Japonica Group genomic DNA, chromosome 1, PAC clone:P0478H03
Munro_Bamboo_unigene_BMK_10359	Permeases of the major facilitator superfamily	--	hypothetical protein	Protein ZINC INDUCED FACILITATOR-LIKE 1 OS=Arabidopsis thaliana GN=ZIFL1 PE=2 SV=1	Putative uncharacterized protein Sb05g008475 (Fragment) OS=Sorghum bicolor GN=Sb05g008475 PE=4 SV=1	hypothetical protein SORBIDRAFT_05g008475 [Sorghum bicolor] gb|EES08338.1| hypothetical protein SORBIDRAFT_05g008475 [Sorghum bicolor]	Sorghum bicolor hypothetical protein, mRNA
Munro_Bamboo_unigene_BMK_1036			Expressed protein OS=Oryza sativa subsp. japonica GN=LOC_Os03g17840 PE=4 SV=1	hypothetical protein OsJ_10425 [Oryza sativa Japonica Group]	Oryza sativa Japonica Group Os03g0826000 (Os03g0826000) mRNA, complete cds
Munro_Bamboo_unigene_BMK_10360			Putative uncharacterized protein Sb05g005751 (Fragment) OS=Sorghum bicolor GN=Sb05g005751 PE=4 SV=1	hypothetical protein SORBIDRAFT_05g005751 [Sorghum bicolor] gb|EES09446.1| hypothetical protein SORBIDRAFT_05g005751 [Sorghum bicolor]	Sorghum bicolor hypothetical protein, mRNA
Munro_Bamboo_unigene_BMK_10361		
Munro_Bamboo_unigene_BMK_10362			Putative uncharacterized protein OS=Oryza sativa subsp. indica GN=OsI_07214 PE=4 SV=1	hypothetical protein OsI_07214 [Oryza sativa Indica Group]
Munro_Bamboo_unigene_BMK_10363			Putative uncharacterized protein Sb10g000460 OS=Sorghum bicolor GN=Sb10g000460 PE=4 SV=1	hypothetical protein SORBIDRAFT_10g000460 [Sorghum bicolor] gb|EER89035.1| hypothetical protein SORBIDRAFT_10g000460 [Sorghum bicolor]	Sorghum bicolor hypothetical protein, mRNA
Munro_Bamboo_unigene_BMK_10365			Heavy metal-associated domain containing protein, expressed OS=Oryza sativa subsp. japonica GN=Os11g0147500 PE=4 SV=1	hypothetical protein OsI_35099 [Oryza sativa Indica Group]	Triticum aestivum cDNA, clone: WT005_F10, cultivar: Chinese Spring
Munro_Bamboo_unigene_BMK_10366			Retrotransposon protein, putative, unclassified OS=Oryza sativa subsp. japonica GN=LOC_Os03g10280 PE=4 SV=1	retrotransposon protein, putative, unclassified [Oryza sativa Japonica Group]
Munro_Bamboo_unigene_BMK_10367			Putative uncharacterized protein OSJNBb0036B04.21 OS=Oryza sativa subsp. japonica GN=OSJNBb0036B04.21 PE=2 SV=1	hypothetical protein OsI_21928 [Oryza sativa Indica Group]	Phyllostachys edulis cDNA clone: bphylf049a19, full insert sequence
Munro_Bamboo_unigene_BMK_10368			Scarecrow-like protein 6 OS=Arabidopsis thaliana GN=SLC6 PE=1 SV=1	Putative uncharacterized protein Sb06g024820 OS=Sorghum bicolor GN=Sb06g024820 PE=4 SV=1	hypothetical protein SORBIDRAFT_06g024820 [Sorghum bicolor] gb|EES11245.1| hypothetical protein SORBIDRAFT_06g024820 [Sorghum bicolor]	Oryza sativa Japonica Group Os04g0555000 (Os04g0555000) mRNA, complete cds
Munro_Bamboo_unigene_BMK_10369		
Munro_Bamboo_unigene_BMK_10370	Dipeptidyl aminopeptidases/acylaminoacyl-peptidases	METABOLISM	Os10g0415800; K01303 acylaminoacyl-peptidase [EC:3.4.19.1]	Acylamino-acid-releasing enzyme OS=Homo sapiens GN=APEH PE=1 SV=4	Putative uncharacterized protein OS=Oryza sativa subsp. indica GN=OsI_33574 PE=4 SV=1	hypothetical protein OsI_33574 [Oryza sativa Indica Group]	Oryza sativa Japonica Group Os10g0415800 (Os10g0415800) mRNA, partial cds
Munro_Bamboo_unigene_BMK_10371			Nucleotide binding protein OS=Zea mays PE=2 SV=1	nucleotide binding protein [Zea mays]	Oryza sativa Japonica Group Os12g0615900 (Os12g0615900) mRNA, partial cds
Munro_Bamboo_unigene_BMK_10373			Os06g0183100 protein OS=Oryza sativa subsp. japonica GN=OSJNBb0036B04.15 PE=2 SV=1	Os06g0183100 [Oryza sativa Japonica Group] dbj|BAD72541.1| putative response regulator 9 [Oryza sativa Japonica Group] dbj|BAF18900.1| Os06g0183100 [Oryza sativa Japonica Group] tpd|FAA00255.1| TPA: response regulator [Oryza sativa Japonica Group] dbj|BAG95803.1| unnamed protein product [Oryza sativa Japonica Group] gb|EEE65213.1| hypothetical protein OsJ_20357 [Oryza sativa Japonica Group]	Oryza sativa Japonica Group Os06g0183100 (Os06g0183100) mRNA, complete cds
Munro_Bamboo_unigene_BMK_10374			SCF E3 ubiquitin ligase complex F-box protein grrA OS=Emericella nidulans GN=grrA PE=2 SV=1	Putative uncharacterized protein OS=Oryza sativa subsp. japonica GN=OsJ_07651 PE=4 SV=1	hypothetical protein OsJ_07651 [Oryza sativa Japonica Group]	Sorghum bicolor hypothetical protein, mRNA
Munro_Bamboo_unigene_BMK_10375			Nuclear pore complex protein Nup98-Nup96 OS=Homo sapiens GN=NUP98 PE=1 SV=4	Putative uncharacterized protein OS=Oryza sativa subsp. indica GN=OsI_10206 PE=4 SV=1	hypothetical protein OsI_10206 [Oryza sativa Indica Group]	Oryza minuta clone OM__Ba0117B03, complete sequence
Munro_Bamboo_unigene_BMK_10376			Probable inactive serine/threonine-protein kinase slob2 OS=Dictyostelium discoideum GN=slob2 PE=3 SV=1	MGC83886 protein OS=Xenopus laevis GN=wasl PE=2 SV=1	Wiskott-Aldrich syndrome-like [Xenopus laevis] gb|AAH70812.1| MGC83886 protein [Xenopus laevis]
Munro_Bamboo_unigene_BMK_10377		
Munro_Bamboo_unigene_BMK_10378			Putative uncharacterized protein OS=Oryza sativa subsp. japonica GN=OsJ_18789 PE=4 SV=1	hypothetical protein OsJ_18789 [Oryza sativa Japonica Group]	Oryza sativa Japonica Group chromosome 5 clone OJ1651_D06, complete sequence
Munro_Bamboo_unigene_BMK_10379			Mitogen-activated protein kinase 13 OS=Oryza sativa subsp. japonica GN=MPK13 PE=2 SV=1	Putative uncharacterized protein OS=Oryza sativa subsp. japonica GN=OsJ_05287 PE=4 SV=1	hypothetical protein OsI_05757 [Oryza sativa Indica Group] gb|EAZ21654.1| hypothetical protein OsJ_05287 [Oryza sativa Japonica Group]	Oryza sativa Indica Group mitogen activated protein kinase 17-2 (MPK17-2) mRNA, complete cds
Munro_Bamboo_unigene_BMK_1038			Putative uncharacterized protein OS=Zea mays PE=2 SV=1	hypothetical protein LOC100272339 [Zea mays] gb|ACF83525.1| unknown [Zea mays] gb|ACF83836.1| unknown [Zea mays] gb|ACN31998.1| unknown [Zea mays]	Phyllostachys edulis cDNA clone: bphyst021h23, full insert sequence
Munro_Bamboo_unigene_BMK_10380		
Munro_Bamboo_unigene_BMK_10381		
Munro_Bamboo_unigene_BMK_10387			Probable receptor-like protein kinase At5g47070 OS=Arabidopsis thaliana GN=At5g47070 PE=1 SV=1	Putative uncharacterized protein P0485B12.22 OS=Oryza sativa subsp. japonica GN=P0485B12.22 PE=4 SV=1	Os01g0822200 [Oryza sativa Japonica Group] dbj|BAF06566.1| Os01g0822200 [Oryza sativa Japonica Group] gb|EEC71718.1| hypothetical protein OsI_04244 [Oryza sativa Indica Group] gb|EEE55597.1| hypothetical protein OsJ_03902 [Oryza sativa Japonica Group]	Phyllostachys edulis cDNA clone: bphylf051c24, full insert sequence
Munro_Bamboo_unigene_BMK_10388			Expressed protein OS=Oryza sativa subsp. japonica GN=Os12g0257500 PE=2 SV=1	hypothetical protein OsJ_35751 [Oryza sativa Japonica Group]	Oryza sativa Japonica Group Os12g0257500 (Os12g0257500) mRNA, complete cds
Munro_Bamboo_unigene_BMK_10389			Pentatricopeptide repeat-containing protein At4g20090 OS=Arabidopsis thaliana GN=EMB1025 PE=2 SV=1	Putative fertility restorer OS=Oryza sativa subsp. japonica GN=OSJNBa0024A05.13 PE=4 SV=1	hypothetical protein OsI_28730 [Oryza sativa Indica Group] dbj|BAI39975.1| putative fertility restorer homologue [Oryza sativa Indica Group]	Oryza officinalis clone OO__Ba0092L04, complete sequence
Munro_Bamboo_unigene_BMK_1039			Putative uncharacterized protein Sb06g022970 OS=Sorghum bicolor GN=Sb06g022970 PE=4 SV=1	hypothetical protein SORBIDRAFT_06g022970 [Sorghum bicolor] gb|EES11134.1| hypothetical protein SORBIDRAFT_06g022970 [Sorghum bicolor]	Oryza sativa Japonica Group Os04g0524400 (Os04g0524400) mRNA, complete cds
Munro_Bamboo_unigene_BMK_10390		
Munro_Bamboo_unigene_BMK_10391			Expressed protein-RZ53 OS=Oryza granulata GN=OG_ABa077F15_032P05-6 PE=4 SV=1	expressed protein-RZ53 [Oryza granulata]	TSA: Zea mays contig58604, mRNA sequence
Munro_Bamboo_unigene_BMK_10393			DUF246 domain-containing protein At1g04910 OS=Arabidopsis thaliana GN=At1g04910 PE=1 SV=1	Os05g0451900 protein OS=Oryza sativa subsp. japonica GN=Os05g0451900 PE=4 SV=1	Os05g0451900 [Oryza sativa Japonica Group] dbj|BAF17622.1| Os05g0451900 [Oryza sativa Japonica Group]	Oryza sativa Japonica Group chromosome 5 clone OJ1576_F01, complete sequence
Munro_Bamboo_unigene_BMK_10394			Putative uncharacterized protein OS=Oryza sativa subsp. indica GN=OsI_26894 PE=3 SV=1	hypothetical protein OsI_26894 [Oryza sativa Indica Group]	Phyllostachys edulis cDNA clone: bphylf053p14, full insert sequence
Munro_Bamboo_unigene_BMK_10395		
Munro_Bamboo_unigene_BMK_10396			Os05g0583500 protein OS=Oryza sativa subsp. japonica GN=OSJNBb0035N21.8 PE=4 SV=1	hypothetical protein OsJ_19696 [Oryza sativa Japonica Group]	Oryza sativa Japonica Group Os05g0583500 (Os05g0583500) mRNA, complete cds
Munro_Bamboo_unigene_BMK_10397	Superfamily II DNA and RNA helicases	--	Os07g0633500	DEAD-box ATP-dependent RNA helicase 36 OS=Oryza sativa subsp. japonica GN=Os07g0633500 PE=3 SV=1	Putative uncharacterized protein OS=Oryza sativa subsp. indica GN=OsI_26993 PE=3 SV=1	hypothetical protein OsI_26993 [Oryza sativa Indica Group]	Oryza sativa Japonica Group Os07g0633500 (Os07g0633500) mRNA, complete cds
Munro_Bamboo_unigene_BMK_10398			Os01g0801200 protein OS=Oryza sativa subsp. japonica GN=P0691E06.49 PE=2 SV=1	hypothetical protein OsI_04098 [Oryza sativa Indica Group]	Oryza sativa Japonica Group Os01g0801200 (Os01g0801200) mRNA, complete cds
Munro_Bamboo_unigene_BMK_10399			Os09g0497700 protein OS=Oryza sativa subsp. japonica GN=Os09g0497700 PE=4 SV=1	hypothetical protein OsI_31900 [Oryza sativa Indica Group]	Triticum aestivum cDNA, clone: SET2_O07, cultivar: Chinese Spring
Munro_Bamboo_unigene_BMK_104			Calnexin homolog OS=Helianthus tuberosus PE=2 SV=1	OSJNBb0012E08.10 protein OS=Oryza sativa subsp. japonica GN=OSJNBb0012E08.10 PE=2 SV=1	Os04g0402100 [Oryza sativa Japonica Group] emb|CAD40786.1| OSJNBb0012E08.10 [Oryza sativa Japonica Group] dbj|BAF14606.1| Os04g0402100 [Oryza sativa Japonica Group] dbj|BAG91264.1| unnamed protein product [Oryza sativa Japonica Group] gb|ACS13098.1| calnexin [Oryza sativa Indica Group]	Phyllostachys edulis cDNA clone: bphyem209f07, full insert sequence
Munro_Bamboo_unigene_BMK_1040	tRNA nucleotidyltransferase/poly(A) polymerase	INFORMATION STORAGE AND PROCESSING	Os03g0131400	NifU-like protein 2, chloroplastic OS=Arabidopsis thaliana GN=NIFU2 PE=1 SV=1	Os03g0131400 protein OS=Oryza sativa subsp. japonica GN=Os03g0131400 PE=3 SV=1	hypothetical protein OsI_09859 [Oryza sativa Indica Group]	Phyllostachys edulis cDNA clone: bphyem127e14, full insert sequence
Munro_Bamboo_unigene_BMK_10400		
Munro_Bamboo_unigene_BMK_10401			Putative uncharacterized protein OS=Oryza sativa subsp. indica GN=OsI_36723 PE=4 SV=1	hypothetical protein OsI_36723 [Oryza sativa Indica Group]	Panicum virgatum clone PV_ABa103-D05, complete sequence
Munro_Bamboo_unigene_BMK_10402			Period circadian protein (Fragment) OS=Drosophila ananassae GN=per PE=3 SV=1	Putative uncharacterized protein OS=Oryza sativa subsp. indica GN=OsI_20600 PE=4 SV=1	hypothetical protein OsI_20600 [Oryza sativa Indica Group]
Munro_Bamboo_unigene_BMK_10403			Os09g0532000 protein OS=Oryza sativa subsp. japonica GN=OJ1254_E07.23 PE=2 SV=1	hypothetical protein OsJ_30111 [Oryza sativa Japonica Group]	Phyllostachys edulis cDNA clone: bphyem210i07, full insert sequence
Munro_Bamboo_unigene_BMK_10404		
Munro_Bamboo_unigene_BMK_10405			Oryza sativa Japonica Group genomic DNA, chromosome 7, BAC clone:OSJNBa0008J01
Munro_Bamboo_unigene_BMK_10406			OSJNBa0027H09.18 protein OS=Oryza sativa subsp. japonica GN=OSJNBa0027H09.18 PE=4 SV=2	Os04g0129600 [Oryza sativa Japonica Group] dbj|BAF14006.1| Os04g0129600 [Oryza sativa Japonica Group]	Phyllostachys edulis cDNA clone: bphyem102a15, full insert sequence
Munro_Bamboo_unigene_BMK_10409	Nuclear protein with HMG-like acidic region	POORLY CHARACTERIZED	hypothetical protein	Protein MAK16 homolog OS=Xenopus tropicalis GN=mak16 PE=2 SV=1	Putative uncharacterized protein Sb03g044240 OS=Sorghum bicolor GN=Sb03g044240 PE=4 SV=1	hypothetical protein SORBIDRAFT_03g044240 [Sorghum bicolor] gb|EES01986.1| hypothetical protein SORBIDRAFT_03g044240 [Sorghum bicolor]	Hordeum vulgare subsp. vulgare cDNA clone: FLbaf146j12, mRNA sequence
Munro_Bamboo_unigene_BMK_1041	N-acetylglutamate synthase (N-acetylornithine aminotransferase)	METABOLISM	Os03g0279400; K00620 glutamate N-acetyltransferase / amino-acid N-acetyltransferase [EC:2.3.1.35 2.3.1.1]	Arginine biosynthesis bifunctional protein ArgJ, chloroplastic OS=Oryza sativa subsp. japonica GN=Os03g0279400 PE=2 SV=1	Putative uncharacterized protein OS=Oryza sativa subsp. japonica GN=OsJ_10355 PE=3 SV=1	hypothetical protein OsJ_10355 [Oryza sativa Japonica Group]	Oryza sativa Japonica Group Os03g0279400 (Os03g0279400) mRNA, complete cds
Munro_Bamboo_unigene_BMK_10410			Putative uncharacterized protein Sb01g006130 OS=Sorghum bicolor GN=Sb01g006130 PE=4 SV=1	hypothetical protein SORBIDRAFT_01g006130 [Sorghum bicolor] gb|EER90784.1| hypothetical protein SORBIDRAFT_01g006130 [Sorghum bicolor]	Oryza sativa Japonica Group cDNA, clone: J090067N16, full insert sequence
Munro_Bamboo_unigene_BMK_10412			Putative uncharacterized protein Sb03g031170 OS=Sorghum bicolor GN=Sb03g031170 PE=3 SV=1	hypothetical protein SORBIDRAFT_03g031170 [Sorghum bicolor] gb|EES01261.1| hypothetical protein SORBIDRAFT_03g031170 [Sorghum bicolor]	Oryza sativa Japonica Group genomic DNA, chromosome 1, BAC clone:B1144G04
Munro_Bamboo_unigene_BMK_10413			Os01g0151100 protein OS=Oryza sativa subsp. japonica GN=P0009G03.17 PE=2 SV=1	Os01g0151100 [Oryza sativa Japonica Group] dbj|BAD61110.1| unknown protein [Oryza sativa Japonica Group] gb|AAX09673.1| sodium-lithium tolerant 2 [Oryza sativa Japonica Group] dbj|BAF03951.1| Os01g0151100 [Oryza sativa Japonica Group] dbj|BAH00167.1| unnamed protein product [Oryza sativa Japonica Group]	Oryza sativa Japonica Group Os01g0151100 (Os01g0151100) mRNA, complete cds
Munro_Bamboo_unigene_BMK_10414			Arogenate dehydratase 3, chloroplastic OS=Arabidopsis thaliana GN=ADT3 PE=1 SV=1	Os10g0523700 protein OS=Oryza sativa subsp. japonica GN=Os10g0523700 PE=2 SV=1	hypothetical protein OsJ_32208 [Oryza sativa Japonica Group]	Phyllostachys edulis cDNA clone: bphylf048l24, full insert sequence
Munro_Bamboo_unigene_BMK_10415			Probable cellulose synthase A catalytic subunit 3 [UDP-forming] OS=Oryza sativa subsp. japonica GN=CESA3 PE=2 SV=1	Cellulose synthase CesA10 (Fragment) OS=Bambusa oldhamii PE=2 SV=1	cellulose synthase CesA10 [Bambusa oldhamii]	Bambusa oldhamii cellulose synthase CesA10 mRNA, partial cds
Munro_Bamboo_unigene_BMK_10416			Vesicle transport protein GOT1B OS=Mus musculus GN=Golt1b PE=2 SV=1	Putative uncharacterized protein Sb01g043350 OS=Sorghum bicolor GN=Sb01g043350 PE=4 SV=1	hypothetical protein SORBIDRAFT_01g043350 [Sorghum bicolor] gb|EER95301.1| hypothetical protein SORBIDRAFT_01g043350 [Sorghum bicolor]	Phyllostachys edulis cDNA clone: bphylf051b19, full insert sequence
Munro_Bamboo_unigene_BMK_10418		
Munro_Bamboo_unigene_BMK_10419	DNA repair exonuclease	INFORMATION STORAGE AND PROCESSING	hypothetical protein; K10865 double-strand break repair protein MRE11	Double-strand break repair protein MRE11 OS=Arabidopsis thaliana GN=MRE11 PE=2 SV=1	Putative uncharacterized protein Sb06g029960 OS=Sorghum bicolor GN=Sb06g029960 PE=3 SV=1	hypothetical protein SORBIDRAFT_06g029960 [Sorghum bicolor] gb|EES11507.1| hypothetical protein SORBIDRAFT_06g029960 [Sorghum bicolor]	Oryza sativa Japonica Group Os04g0635900 (Os04g0635900) mRNA, complete cds
Munro_Bamboo_unigene_BMK_1042			Chromodomain-helicase-DNA-binding protein 3 OS=Homo sapiens GN=CHD3 PE=1 SV=3	PHD zinc finger protein-like OS=Oryza sativa subsp. japonica GN=B1460A05.22 PE=4 SV=1	hypothetical protein OsJ_19794 [Oryza sativa Japonica Group]	Oryza sativa Japonica Group Os06g0101000 (Os06g0101000) mRNA, partial cds
Munro_Bamboo_unigene_BMK_10421			Systemin receptor SR160 OS=Solanum peruvianum PE=1 SV=1	Brassinosteroid-insensitive 1 OS=Triticum aestivum GN=Bri1 PE=2 SV=1	brassinosteroid-insensitive 1 [Triticum aestivum]	Oryza sativa Japonica Group Os01g0718300 (Os01g0718300) mRNA, complete cds
Munro_Bamboo_unigene_BMK_10422			Brassinosteroid LRR receptor kinase OS=Solanum lycopersicum GN=CURL3 PE=1 SV=1	Extra sporogenous cells-like OS=Oryza sativa subsp. japonica GN=P0480C01.18-1 PE=2 SV=1	hypothetical protein OsJ_03263 [Oryza sativa Japonica Group]	Oryza sativa Japonica Group Os01g0718300 (Os01g0718300) mRNA, complete cds
Munro_Bamboo_unigene_BMK_10424		
Munro_Bamboo_unigene_BMK_10425			Os04g0448300 protein OS=Oryza sativa subsp. japonica GN=Os04g0448300 PE=2 SV=1	Os04g0448300 [Oryza sativa Japonica Group] dbj|BAF14836.1| Os04g0448300 [Oryza sativa Japonica Group] dbj|BAG98773.1| unnamed protein product [Oryza sativa Japonica Group] dbj|BAH00172.1| unnamed protein product [Oryza sativa Japonica Group]	Oryza sativa genomic DNA, chromosome 4, BAC clone: OSIGBa0152K17, complete sequence
Munro_Bamboo_unigene_BMK_10426			Putative uncharacterized protein Sb01g004990 OS=Sorghum bicolor GN=Sb01g004990 PE=4 SV=1	hypothetical protein SORBIDRAFT_01g004990 [Sorghum bicolor] gb|EER93280.1| hypothetical protein SORBIDRAFT_01g004990 [Sorghum bicolor]	Sorghum bicolor hypothetical protein, mRNA
Munro_Bamboo_unigene_BMK_10427			Brassinosteroid-regulated protein BRU1 OS=Glycine max PE=2 SV=1	Xyloglucan endotransglycosylase OS=Oryza sativa PE=2 SV=1	OSIGBa0118P15.8 [Oryza sativa Indica Group]	Oryza sativa (indica cultivar-group) cDNA clone:OSIGCRA117N07, full insert sequence
Munro_Bamboo_unigene_BMK_10428			Probable ADP-ribosylation factor GTPase-activating protein AGD11 OS=Arabidopsis thaliana GN=AGD11 PE=2 SV=1	Os05g0382000 protein OS=Oryza sativa subsp. japonica GN=OSJNBa0088M05.12 PE=2 SV=1	Os05g0382000 [Oryza sativa Japonica Group] gb|AAT38060.1| putative zinc finger protein [Oryza sativa Japonica Group] dbj|BAF17317.1| Os05g0382000 [Oryza sativa Japonica Group] dbj|BAG93105.1| unnamed protein product [Oryza sativa Japonica Group] dbj|BAH00364.1| unnamed protein product [Oryza sativa Japonica Group] gb|EEC79126.1| hypothetical protein OsI_19772 [Oryza sativa Indica Group] gb|EEE63551.1| hypothetical protein OsJ_18367 [Oryza sativa Japonica Group]	Oryza sativa Japonica Group Os05g0382000 (Os05g0382000) mRNA, complete cds
Munro_Bamboo_unigene_BMK_10429			Probable ADP-ribosylation factor GTPase-activating protein AGD11 OS=Arabidopsis thaliana GN=AGD11 PE=2 SV=1	Putative uncharacterized protein Sb09g018900 OS=Sorghum bicolor GN=Sb09g018900 PE=4 SV=1	hypothetical protein SORBIDRAFT_09g018900 [Sorghum bicolor] gb|EES18146.1| hypothetical protein SORBIDRAFT_09g018900 [Sorghum bicolor]	Oryza sativa Japonica Group Os05g0382000 (Os05g0382000) mRNA, complete cds
Munro_Bamboo_unigene_BMK_1043	FOG: CBS domain	POORLY CHARACTERIZED	Os09g0115500	CBS domain-containing protein CBSX1, chloroplastic OS=Arabidopsis thaliana GN=CBSX1 PE=1 SV=2	CBS domain containing protein-like OS=Oryza sativa subsp. japonica GN=OJ1310_F05.16 PE=2 SV=1	Os09g0115500 [Oryza sativa Japonica Group] dbj|BAD16230.1| CBS domain containing protein-like [Oryza sativa Japonica Group] dbj|BAF24498.1| Os09g0115500 [Oryza sativa Japonica Group] dbj|BAG89764.1| unnamed protein product [Oryza sativa Japonica Group] dbj|BAG88064.1| unnamed protein product [Oryza sativa Japonica Group] gb|EEC84091.1| hypothetical protein OsI_30399 [Oryza sativa Indica Group] gb|EEE69199.1| hypothetical protein OsJ_28393 [Oryza sativa Japonica Group]	Phyllostachys edulis cDNA clone: bphyem117f15, full insert sequence
Munro_Bamboo_unigene_BMK_10430			DUF246 domain-containing protein At1g04910 OS=Arabidopsis thaliana GN=At1g04910 PE=1 SV=1	Putative uncharacterized protein Sb0344s002010 OS=Sorghum bicolor GN=Sb0344s002010 PE=4 SV=1	hypothetical protein SORBIDRAFT_0344s002010 [Sorghum bicolor] gb|EES20474.1| hypothetical protein SORBIDRAFT_0344s002010 [Sorghum bicolor]	Sorghum bicolor hypothetical protein (SORBIDRAFT_0344s002010) mRNA, complete cds
Munro_Bamboo_unigene_BMK_10433		
Munro_Bamboo_unigene_BMK_10434			Os02g0673500 protein OS=Oryza sativa subsp. japonica GN=P0657H12.6 PE=4 SV=1	Os02g0673500 [Oryza sativa Japonica Group] dbj|BAD29456.1| transcription factor-like [Oryza sativa Japonica Group] dbj|BAF09628.1| Os02g0673500 [Oryza sativa Japonica Group] gb|EEE57559.1| hypothetical protein OsJ_07902 [Oryza sativa Japonica Group]
Munro_Bamboo_unigene_BMK_10435		
Munro_Bamboo_unigene_BMK_10436		
Munro_Bamboo_unigene_BMK_10438			Vesicle transport protein GOT1B OS=Mus musculus GN=Golt1b PE=2 SV=1	Putative uncharacterized protein Sb01g043350 OS=Sorghum bicolor GN=Sb01g043350 PE=4 SV=1	hypothetical protein SORBIDRAFT_01g043350 [Sorghum bicolor] gb|EER95301.1| hypothetical protein SORBIDRAFT_01g043350 [Sorghum bicolor]	Phyllostachys edulis cDNA clone: bphylf051b19, full insert sequence
Munro_Bamboo_unigene_BMK_10439			Putative uncharacterized protein OS=Oryza sativa subsp. japonica GN=OsJ_03160 PE=4 SV=1	hypothetical protein OsJ_03160 [Oryza sativa Japonica Group]	Oryza sativa Japonica Group Os01g0702400 (Os01g0702400) mRNA, complete cds
Munro_Bamboo_unigene_BMK_1044			Putative uncharacterized protein Sb07g023150 OS=Sorghum bicolor GN=Sb07g023150 PE=4 SV=1	hypothetical protein SORBIDRAFT_07g023150 [Sorghum bicolor] gb|EES14016.1| hypothetical protein SORBIDRAFT_07g023150 [Sorghum bicolor]	Phyllostachys edulis cDNA clone: bphyst003j17, full insert sequence
Munro_Bamboo_unigene_BMK_10440		
Munro_Bamboo_unigene_BMK_10441			Heavy metal-associated domain containing protein, expressed OS=Oryza sativa subsp. japonica GN=Os03g0152000 PE=4 SV=1	hypothetical protein OsI_10051 [Oryza sativa Indica Group]	Phyllostachys edulis cDNA clone: bphyem204b23, full insert sequence
Munro_Bamboo_unigene_BMK_10442			Heavy metal-associated domain containing protein, expressed OS=Oryza sativa subsp. japonica GN=Os03g0152000 PE=4 SV=1	hypothetical protein OsJ_09441 [Oryza sativa Japonica Group]	Phyllostachys edulis cDNA clone: bphyem204b23, full insert sequence
Munro_Bamboo_unigene_BMK_10443			Translation initiation factor IF-2 OS=Bifidobacterium longum subsp. infantis (strain ATCC 15697 / DSM 20088 / NCTC 11817 / S12) GN=infB PE=3 SV=1	OSJNBa0088I22.17 protein OS=Oryza sativa subsp. japonica GN=OSJNBa0088I22.17 PE=2 SV=1	OSIGBa0139P06.10 [Oryza sativa Indica Group] emb|CAH67274.1| OSIGBa0111L12.1 [Oryza sativa Indica Group] gb|EAY95212.1| hypothetical protein OsI_17031 [Oryza sativa Indica Group]	Phyllostachys edulis cDNA clone: bphylf053p02, full insert sequence
Munro_Bamboo_unigene_BMK_10444			UPF0690 protein C1orf52 homolog OS=Danio rerio GN=zgc:65873 PE=1 SV=1	Putative uncharacterized protein OS=Oryza sativa subsp. indica GN=OsI_23789 PE=4 SV=1	hypothetical protein OsI_23789 [Oryza sativa Indica Group]	Triticum aestivum cDNA, clone: SET2_E07, cultivar: Chinese Spring
Munro_Bamboo_unigene_BMK_10445			E3 ubiquitin-protein ligase HOS1 OS=Arabidopsis thaliana GN=HOS1 PE=1 SV=1	Putative uncharacterized protein OS=Oryza sativa subsp. japonica PE=4 SV=1	expressed protein [Oryza sativa Japonica Group]	Phyllostachys edulis cDNA clone: bphyst019c19, full insert sequence
Munro_Bamboo_unigene_BMK_10447	Inorganic pyrophosphatase	METABOLISM	ppp1; pyrophosphate-energized proton pump1; K01507 inorganic pyrophosphatase [EC:3.6.1.1]	Soluble inorganic pyrophosphatase 1, chloroplastic OS=Arabidopsis thaliana GN=PPA1 PE=1 SV=1	Inorganic pyrophosphatase OS=Zea mays PE=2 SV=1	inorganic pyrophosphatase [Zea mays] gb|ACG39920.1| inorganic pyrophosphatase [Zea mays]	Phyllostachys edulis cDNA clone: bphyem111a04, full insert sequence
Munro_Bamboo_unigene_BMK_10448			Transposon protein, putative, Mutator sub-class OS=Oryza sativa subsp. japonica GN=LOC_Os11g17830 PE=4 SV=1	transposon protein, putative, mutator sub-class [Oryza sativa Japonica Group] gb|ABA92648.1| transposon protein, putative, Mutator sub-class [Oryza sativa Japonica Group]
Munro_Bamboo_unigene_BMK_10449			Os08g0480200 protein OS=Oryza sativa subsp. japonica GN=OSJNBb0092C08.2 PE=2 SV=1	hypothetical protein OsJ_27689 [Oryza sativa Japonica Group]	Phyllostachys edulis cDNA clone: bphylf030a23, full insert sequence
Munro_Bamboo_unigene_BMK_1045	Predicted amidohydrolase	POORLY CHARACTERIZED	hypothetical protein; K01431 beta-ureidopropionase [EC:3.5.1.6]	Beta-ureidopropionase OS=Dictyostelium discoideum GN=pyd3 PE=1 SV=1	Putative uncharacterized protein Sb02g033430 OS=Sorghum bicolor GN=Sb02g033430 PE=4 SV=1	hypothetical protein SORBIDRAFT_02g033430 [Sorghum bicolor] gb|EER99388.1| hypothetical protein SORBIDRAFT_02g033430 [Sorghum bicolor]	Oryza sativa Japonica Group Os07g0485100 (Os07g0485100) mRNA, complete cds
Munro_Bamboo_unigene_BMK_10453		
Munro_Bamboo_unigene_BMK_10454			OSJNBb0065J09.5 protein OS=Oryza sativa GN=OSJNBb0065J09.5 PE=4 SV=1	OSIGBa0153E02-OSIGBa0093I20.5 [Oryza sativa Indica Group] gb|EAY94891.1| hypothetical protein OsI_16691 [Oryza sativa Indica Group] gb|EAZ31378.1| hypothetical protein OsJ_15505 [Oryza sativa Japonica Group]	Phyllostachys edulis cDNA clone: bphyem206d05, full insert sequence
Munro_Bamboo_unigene_BMK_10455			Putative polyprotein OS=Zea mays GN=Z195D10.9 PE=4 SV=1	putative polyprotein [Zea mays]
Munro_Bamboo_unigene_BMK_10456	NhaP-type Na+/H+ and K+/H+ antiporters	METABOLISM	Os11g0648000	Sodium/hydrogen exchanger 3 OS=Arabidopsis thaliana GN=NHX3 PE=2 SV=2	Sodium/hydrogen exchanger OS=Oryza sativa subsp. japonica GN=OsNHX2 PE=2 SV=1	hypothetical protein OsI_28401 [Oryza sativa Indica Group]	Oryza sativa Japonica Group OsNHX2 mRNA for sodium/proton antiporter, complete cds
Munro_Bamboo_unigene_BMK_10457			Os07g0481000 protein OS=Oryza sativa subsp. japonica GN=Os07g0481000 PE=2 SV=1	Os07g0481000 [Oryza sativa Japonica Group] dbj|BAF21554.1| Os07g0481000 [Oryza sativa Japonica Group] dbj|BAG92464.1| unnamed protein product [Oryza sativa Japonica Group] gb|EEE67162.1| hypothetical protein OsJ_24245 [Oryza sativa Japonica Group]	Oryza sativa Japonica Group Os07g0481000 (Os07g0481000) mRNA, complete cds
Munro_Bamboo_unigene_BMK_10458	Serine/threonine protein kinase	--	hypothetical protein	Probable inactive receptor kinase At5g58300 OS=Arabidopsis thaliana GN=At5g58300 PE=1 SV=1	Putative receptor-like protein kinase OS=Oryza sativa subsp. japonica GN=P0454H12.41 PE=4 SV=1	hypothetical protein OsJ_03884 [Oryza sativa Japonica Group]	Oryza sativa Japonica Group cDNA, clone: J090020C16, full insert sequence
Munro_Bamboo_unigene_BMK_10459			Putative SAC domain protein 9 OS=Oryza sativa subsp. japonica GN=B1157F09.10 PE=4 SV=1	hypothetical protein OsI_01855 [Oryza sativa Indica Group]	Oryza sativa Japonica Group genomic DNA, chromosome 1, BAC clone:B1157F09
Munro_Bamboo_unigene_BMK_1046			hypothetical protein OsJ_00498 [Oryza sativa Japonica Group]	Oryza sativa Japonica Group genomic DNA, chromosome 1, BAC clone:B1189A09
Munro_Bamboo_unigene_BMK_10461			Putative uncharacterized protein OS=Oryza sativa subsp. japonica GN=OsJ_09611 PE=4 SV=1	hypothetical protein OsJ_09611 [Oryza sativa Japonica Group]	Oryza sativa Japonica Group Os03g0174300 (Os03g0174300) mRNA, complete cds
Munro_Bamboo_unigene_BMK_10463			Putative uncharacterized protein OS=Oryza sativa subsp. indica GN=OsI_00390 PE=4 SV=1	hypothetical protein OsI_00390 [Oryza sativa Indica Group]	Oryza sativa Japonica Group genomic DNA, chromosome 1, PAC clone:P0434B04
Munro_Bamboo_unigene_BMK_10464	Pirin-related protein	POORLY CHARACTERIZED	Os08g0364900	Pirin-like protein OS=Solanum lycopersicum PE=2 SV=1	Putative pirin OS=Oryza sativa subsp. japonica GN=OJ1484_G09.113 PE=4 SV=1	hypothetical protein OsI_28981 [Oryza sativa Indica Group]	Phyllostachys edulis cDNA clone: bphyem204a13, full insert sequence
Munro_Bamboo_unigene_BMK_10465			Os08g0337300 protein OS=Oryza sativa subsp. japonica GN=P0683E12.22-2 PE=4 SV=1	hypothetical protein OsJ_26949 [Oryza sativa Japonica Group]	Oryza sativa Japonica Group genomic DNA, chromosome 1, PAC clone:P0520B06
Munro_Bamboo_unigene_BMK_10466			Fanconi-associated nuclease 1 homolog OS=Oryza sativa subsp. japonica GN=Os06g0171800 PE=3 SV=1	Putative uncharacterized protein OS=Oryza sativa subsp. indica GN=OsI_21850 PE=4 SV=1	Os06g0171800 [Oryza sativa Japonica Group] sp|Q5SNL7.1|FAN1_ORYSJ RecName: Full=Fanconi-associated nuclease 1 homolog dbj|BAD72189.1| unknown protein [Oryza sativa Japonica Group] dbj|BAF18851.1| Os06g0171800 [Oryza sativa Japonica Group]	Oryza sativa Japonica Group Os06g0171800 (Os06g0171800) mRNA, complete cds
Munro_Bamboo_unigene_BMK_10467		
Munro_Bamboo_unigene_BMK_10468			Putative uncharacterized protein OS=Oryza sativa subsp. indica GN=OsI_31739 PE=4 SV=1	hypothetical protein OsI_31739 [Oryza sativa Indica Group]	Oryza sativa (indica cultivar-group) cDNA clone:OSIGCPI015B08, full insert sequence
Munro_Bamboo_unigene_BMK_10469			Putative uncharacterized protein OS=Oryza sativa subsp. japonica GN=OsJ_33576 PE=4 SV=1	hypothetical protein OsJ_33576 [Oryza sativa Japonica Group]	Oryza sativa Japonica Group Os11g0265500 (Os11g0265500) mRNA, partial cds
Munro_Bamboo_unigene_BMK_1047	Serine/threonine protein kinase	--	serk2; somatic embryogenesis receptor-like kinase2	Somatic embryogenesis receptor kinase 1 OS=Arabidopsis thaliana GN=SERK1 PE=1 SV=2	SERK2 protein OS=Zea mays GN=serk2 PE=2 SV=1	hypothetical protein SORBIDRAFT_04g023810 [Sorghum bicolor] gb|EES07030.1| hypothetical protein SORBIDRAFT_04g023810 [Sorghum bicolor]	Hordeum vulgare subsp. vulgare cDNA clone: FLbaf176n03, mRNA sequence
Munro_Bamboo_unigene_BMK_10470			Putative uncharacterized protein P0665A11.10 OS=Oryza sativa subsp. japonica GN=P0665A11.10 PE=4 SV=1	Os01g0769900 [Oryza sativa Japonica Group] dbj|BAF06287.1| Os01g0769900 [Oryza sativa Japonica Group] gb|EEC71549.1| hypothetical protein OsI_03894 [Oryza sativa Indica Group] gb|EEE55447.1| hypothetical protein OsJ_03603 [Oryza sativa Japonica Group]	Oryza sativa (indica cultivar-group) cDNA clone:OSIGCFA209P17, full insert sequence
Munro_Bamboo_unigene_BMK_10471	Nuclear protein with HMG-like acidic region	POORLY CHARACTERIZED	Os07g0270900	Protein MAK16 homolog OS=Mus musculus GN=Mak16 PE=2 SV=1	Os07g0270900 protein OS=Oryza sativa subsp. japonica GN=OJ1001_C01.111 PE=2 SV=1	Os07g0270900 [Oryza sativa Japonica Group] dbj|BAC79567.1| putative RNA binding protein [Oryza sativa Japonica Group] dbj|BAD31212.1| putative RNA binding protein [Oryza sativa Japonica Group] dbj|BAF21257.1| Os07g0270900 [Oryza sativa Japonica Group] dbj|BAG91151.1| unnamed protein product [Oryza sativa Japonica Group] gb|EEC81841.1| hypothetical protein OsI_25602 [Oryza sativa Indica Group] gb|EEE66940.1| hypothetical protein OsJ_23802 [Oryza sativa Japonica Group]	Hordeum vulgare subsp. vulgare cDNA clone: FLbaf146j12, mRNA sequence
Munro_Bamboo_unigene_BMK_10472			Putative uncharacterized protein OS=Oryza sativa subsp. indica GN=OsI_13677 PE=4 SV=1	hypothetical protein OsI_13677 [Oryza sativa Indica Group]	Oryza sativa Japonica Group Os03g0769700 (Os03g0769700) mRNA, complete cds
Munro_Bamboo_unigene_BMK_10474			Putative uncharacterized protein Sb05g001992 (Fragment) OS=Sorghum bicolor GN=Sb05g001992 PE=4 SV=1	hypothetical protein SORBIDRAFT_05g001992 [Sorghum bicolor] gb|EES09197.1| hypothetical protein SORBIDRAFT_05g001992 [Sorghum bicolor]	Zea mays chloroplast phytoene synthase (Y1) gene, complete cds; nuclear gene for chloroplast product
Munro_Bamboo_unigene_BMK_10475			ESF1 homolog OS=Rattus norvegicus GN=Esf1 PE=1 SV=1	Putative uncharacterized protein Sb02g035270 OS=Sorghum bicolor GN=Sb02g035270 PE=4 SV=1	hypothetical protein SORBIDRAFT_02g035270 [Sorghum bicolor] gb|EER97326.1| hypothetical protein SORBIDRAFT_02g035270 [Sorghum bicolor]	Oryza sativa Japonica Group Os07g0531700 (Os07g0531700) mRNA, complete cds
Munro_Bamboo_unigene_BMK_10476			Probable NOT transcription complex subunit VIP2 (Fragment) OS=Nicotiana benthamiana GN=VIP2 PE=1 SV=1	CCR4-NOT transcription complex subunit 2 OS=Zea mays PE=2 SV=1	LOC100281429 [Zea mays] gb|ACG28801.1| CCR4-NOT transcription complex subunit 2 [Zea mays]
Munro_Bamboo_unigene_BMK_10477			Thioredoxin-like 1-2, chloroplastic OS=Oryza sativa subsp. japonica GN=Os03g0326500 PE=2 SV=1	Thioredoxin-like 1 OS=Zea mays PE=2 SV=1	thioredoxin-like 1 [Zea mays]	Phyllostachys edulis cDNA clone: bphylf047b21, full insert sequence
Munro_Bamboo_unigene_BMK_10478			Oxygen-evolving enhancer protein 3-1, chloroplastic OS=Zea mays GN=PSBQ1 PE=2 SV=1	Os02g0578400 protein OS=Oryza sativa subsp. japonica GN=B1267B06.4 PE=4 SV=1	Os02g0578400 [Oryza sativa Japonica Group] dbj|BAD29563.1| putative Oxygen-evolving enhancer protein 3-2, chloroplast precursor (OEE3) [Oryza sativa Japonica Group] dbj|BAD34268.1| putative Oxygen-evolving enhancer protein 3-2, chloroplast precursor (OEE3) [Oryza sativa Japonica Group] dbj|BAF09140.1| Os02g0578400 [Oryza sativa Japonica Group]	Phyllostachys edulis cDNA clone: bphylf036d08, full insert sequence
Munro_Bamboo_unigene_BMK_10479			Oxygen-evolving enhancer protein 3-1, chloroplastic OS=Zea mays GN=PSBQ1 PE=2 SV=1	Os02g0578400 protein OS=Oryza sativa subsp. japonica GN=B1267B06.4 PE=4 SV=1	Os02g0578400 [Oryza sativa Japonica Group] dbj|BAD29563.1| putative Oxygen-evolving enhancer protein 3-2, chloroplast precursor (OEE3) [Oryza sativa Japonica Group] dbj|BAD34268.1| putative Oxygen-evolving enhancer protein 3-2, chloroplast precursor (OEE3) [Oryza sativa Japonica Group] dbj|BAF09140.1| Os02g0578400 [Oryza sativa Japonica Group]	Phyllostachys edulis cDNA clone: bphylf036d08, full insert sequence
Munro_Bamboo_unigene_BMK_1048	Serine/threonine protein kinase	--	hypothetical protein	Somatic embryogenesis receptor kinase 1 OS=Arabidopsis thaliana GN=SERK1 PE=1 SV=2	Putative uncharacterized protein Sb04g023810 OS=Sorghum bicolor GN=Sb04g023810 PE=4 SV=1	hypothetical protein SORBIDRAFT_04g023810 [Sorghum bicolor] gb|EES07030.1| hypothetical protein SORBIDRAFT_04g023810 [Sorghum bicolor]	Oryza sativa Japonica Group Os04g0457800 (Os04g0457800) mRNA, complete cds
Munro_Bamboo_unigene_BMK_10480			Os06g0705500 protein OS=Oryza sativa subsp. japonica GN=P0018H04.14 PE=2 SV=1	hypothetical protein OsI_24394 [Oryza sativa Indica Group]	Oryza sativa Japonica Group Os06g0705500 (Os06g0705500) mRNA, complete cds
Munro_Bamboo_unigene_BMK_10481			Calcium/calmodulin-dependent serine/threonine-protein kinase 1 OS=Oryza sativa subsp. japonica GN=CAMK1 PE=1 SV=1	CDPK-related protein kinase, putative, expressed OS=Oryza sativa subsp. japonica GN=OSJNBa0005K07.3 PE=4 SV=1	Os10g0510700 [Oryza sativa Japonica Group] dbj|BAF26952.1| Os10g0510700 [Oryza sativa Japonica Group]	Oryza sativa chromosome 10 BAC OSJNBa0005K07 genomic sequence, complete sequence
Munro_Bamboo_unigene_BMK_10482			OJ000114_01.6 protein OS=Oryza sativa subsp. japonica GN=OJ000114_01.6 PE=4 SV=1	hypothetical protein OsJ_14907 [Oryza sativa Japonica Group]	Oryza sativa genomic DNA, chromosome 4, BAC clone: H0525C06, complete sequence
Munro_Bamboo_unigene_BMK_10483			Probable plastid-lipid-associated protein 10, chloroplastic OS=Arabidopsis thaliana GN=PAP10 PE=1 SV=1	Putative uncharacterized protein Sb01g017450 OS=Sorghum bicolor GN=Sb01g017450 PE=4 SV=1	hypothetical protein SORBIDRAFT_01g017450 [Sorghum bicolor] gb|EER93960.1| hypothetical protein SORBIDRAFT_01g017450 [Sorghum bicolor]	Phyllostachys edulis cDNA clone: bphylf026k10, full insert sequence
Munro_Bamboo_unigene_BMK_10484			UTP--glucose-1-phosphate uridylyltransferase OS=Musa acuminata GN=UGPA PE=2 SV=1	Putative uncharacterized protein OS=Zea mays PE=2 SV=1	unknown [Zea mays]	Sorghum bicolor hypothetical protein, mRNA
Munro_Bamboo_unigene_BMK_10485			Os05g0564300 protein OS=Oryza sativa subsp. japonica GN=OSJNBb0053D02.12 PE=2 SV=1	Os05g0564300 [Oryza sativa Japonica Group] gb|AAT77400.1| unknown protein [Oryza sativa Japonica Group] dbj|BAF18246.1| Os05g0564300 [Oryza sativa Japonica Group] dbj|BAG89666.1| unnamed protein product [Oryza sativa Japonica Group]	Oryza sativa (indica cultivar-group) cDNA clone:OSIGCPI244N12, full insert sequence
Munro_Bamboo_unigene_BMK_10486			Reticulon-like protein B17 OS=Arabidopsis thaliana GN=RTNLB17 PE=2 SV=1	Putative uncharacterized protein OS=Oryza sativa subsp. japonica GN=OsJ_06381 PE=4 SV=1	hypothetical protein OsJ_06381 [Oryza sativa Japonica Group]	Oryza sativa Japonica Group Os02g0302900 (Os02g0302900) mRNA, complete cds
Munro_Bamboo_unigene_BMK_10487			OTU domain-containing protein DDB_G0284757 OS=Dictyostelium discoideum GN=DDB_G0284757 PE=4 SV=2	Putative uncharacterized protein Sb04g004610 OS=Sorghum bicolor GN=Sb04g004610 PE=4 SV=1	hypothetical protein SORBIDRAFT_04g004610 [Sorghum bicolor] gb|EES06337.1| hypothetical protein SORBIDRAFT_04g004610 [Sorghum bicolor]	Sorghum bicolor hypothetical protein, mRNA
Munro_Bamboo_unigene_BMK_10488			Putative uncharacterized protein OS=Oryza sativa subsp. japonica GN=LOC_Os03g22320 PE=4 SV=1	Utp14 protein, expressed [Oryza sativa Japonica Group] gb|EAY90047.1| hypothetical protein OsI_11618 [Oryza sativa Indica Group] gb|EAZ26876.1| hypothetical protein OsJ_10800 [Oryza sativa Japonica Group]	Oryza sativa Japonica Group cDNA, clone: J100038J09, full insert sequence
Munro_Bamboo_unigene_BMK_10489	Putative effector of murein hydrolase	CELLULAR PROCESSES AND SIGNALING	hypothetical protein LOC100383166	Uncharacterized protein HI_1298 OS=Haemophilus influenzae (strain ATCC 51907 / DSM 11121 / KW20 / Rd) GN=HI_1298 PE=3 SV=1	Putative uncharacterized protein OS=Oryza sativa subsp. japonica GN=OsJ_01975 PE=4 SV=1	hypothetical protein OsJ_01975 [Oryza sativa Japonica Group]	Sorghum bicolor hypothetical protein, mRNA
Munro_Bamboo_unigene_BMK_1049			hypothetical protein OsJ_00498 [Oryza sativa Japonica Group]	Oryza sativa Japonica Group genomic DNA, chromosome 1, BAC clone:B1189A09
Munro_Bamboo_unigene_BMK_10490	Cytochrome P450	METABOLISM	Os01g0602200	Secologanin synthase OS=Catharanthus roseus GN=CYP72A1 PE=2 SV=1	Putative uncharacterized protein OS=Oryza sativa subsp. indica GN=OsI_02736 PE=3 SV=1	hypothetical protein OsI_02736 [Oryza sativa Indica Group]	Sorghum bicolor hypothetical protein, mRNA
Munro_Bamboo_unigene_BMK_10491			Zinc finger CCCH domain-containing protein 4 OS=Oryza sativa subsp. japonica GN=Os01g0256800 PE=2 SV=1	Putative uncharacterized protein OS=Oryza sativa subsp. japonica GN=OsJ_01156 PE=4 SV=1	hypothetical protein OsJ_01156 [Oryza sativa Japonica Group]	Oryza sativa Japonica Group Os01g0256800 (Os01g0256800) mRNA, partial cds
Munro_Bamboo_unigene_BMK_10493		
Munro_Bamboo_unigene_BMK_10494			Putative uncharacterized protein OS=Zea mays PE=4 SV=1	hypothetical protein LOC100275816 [Zea mays] gb|ACG30339.1| hypothetical protein [Zea mays]	Oryza sativa (indica cultivar-group) cDNA clone:OSIGCSN073C16, full insert sequence
Munro_Bamboo_unigene_BMK_10495			Root phototropism protein 3 OS=Arabidopsis thaliana GN=RPT3 PE=1 SV=1	Putative uncharacterized protein Sb01g014760 OS=Sorghum bicolor GN=Sb01g014760 PE=4 SV=1	hypothetical protein SORBIDRAFT_01g014760 [Sorghum bicolor] gb|EER91236.1| hypothetical protein SORBIDRAFT_01g014760 [Sorghum bicolor]	Triticum aestivum cDNA, clone: WT004_O16, cultivar: Chinese Spring
Munro_Bamboo_unigene_BMK_10496			Putative serine/threonine kinase OS=Oryza sativa subsp. japonica GN=OSJNBa0042I09.1 PE=4 SV=1	hypothetical protein OsI_14251 [Oryza sativa Indica Group]	Oryza sativa Japonica Group cDNA, clone: J043017E05, full insert sequence
Munro_Bamboo_unigene_BMK_10497			Histone-lysine N-methyltransferase set1 OS=Dictyostelium discoideum GN=set1 PE=1 SV=1	Putative uncharacterized protein OS=Angiostrongylus cantonensis PE=4 SV=1	hypothetical protein [Angiostrongylus cantonensis]
Munro_Bamboo_unigene_BMK_10498	Predicted bile acid beta-glucosidase	METABOLISM	hypothetical protein	Non-lysosomal glucosylceramidase OS=Rattus norvegicus GN=Gba2 PE=2 SV=2	Non-lysosomal glucosylceramidase OS=Sorghum bicolor GN=Sb05g007160 PE=3 SV=1	hypothetical protein SORBIDRAFT_05g007160 [Sorghum bicolor] gb|EES09561.1| hypothetical protein SORBIDRAFT_05g007160 [Sorghum bicolor]	Oryza sativa Japonica Group Os11g0242100 (Os11g0242100) mRNA, complete cds
Munro_Bamboo_unigene_BMK_105			Calnexin homolog OS=Glycine max PE=2 SV=1	OSJNBb0012E08.10 protein OS=Oryza sativa subsp. japonica GN=OSJNBb0012E08.10 PE=2 SV=1	hypothetical protein OsJ_14665 [Oryza sativa Japonica Group]	Phyllostachys edulis cDNA clone: bphyem209f07, full insert sequence
Munro_Bamboo_unigene_BMK_10500			NB-ARC domain containing protein, expressed OS=Oryza sativa subsp. japonica GN=Os11g0686500 PE=2 SV=1	hypothetical protein OsI_36956 [Oryza sativa Indica Group]	Oryza sativa Japonica Group Os11g0686500 (Os11g0686500) mRNA, complete cds
Munro_Bamboo_unigene_BMK_10501			NB-ARC domain containing protein, expressed OS=Oryza sativa subsp. japonica GN=Os11g0686500 PE=2 SV=1	hypothetical protein OsI_36956 [Oryza sativa Indica Group]	Oryza sativa Japonica Group Os11g0686500 (Os11g0686500) mRNA, complete cds
Munro_Bamboo_unigene_BMK_10502			LMBR1 domain-containing protein 2 homolog OS=Drosophila melanogaster GN=CG8135 PE=2 SV=2	LMBR1 integral membrane protein-like OS=Oryza sativa subsp. japonica GN=P0471A11.34 PE=4 SV=1	hypothetical protein OsI_09008 [Oryza sativa Indica Group]	Oryza sativa Japonica Group Os02g0758100 (Os02g0758100) mRNA, complete cds
Munro_Bamboo_unigene_BMK_10503			Allene oxide synthase 1, chloroplastic OS=Oryza sativa subsp. japonica GN=CYP74A1 PE=2 SV=1	Putative uncharacterized protein Sb01g007000 OS=Sorghum bicolor GN=Sb01g007000 PE=3 SV=1	hypothetical protein SORBIDRAFT_01g007000 [Sorghum bicolor] gb|EER90827.1| hypothetical protein SORBIDRAFT_01g007000 [Sorghum bicolor]	Oryza sativa (japonica cultivar-group) cultivar Nipponbare AOS gene, complete cds
Munro_Bamboo_unigene_BMK_10504			Pseudouridine synthase OS=Oryza sativa subsp. japonica GN=OsJ_22255 PE=3 SV=1	hypothetical protein OsI_24011 [Oryza sativa Indica Group] gb|EAZ37905.1| hypothetical protein OsJ_22255 [Oryza sativa Japonica Group]	Oryza sativa Japonica Group Os06g0663100 (Os06g0663100) mRNA, complete cds
Munro_Bamboo_unigene_BMK_10505			Putative uncharacterized protein Sb07g007565 (Fragment) OS=Sorghum bicolor GN=Sb07g007565 PE=4 SV=1	hypothetical protein SORBIDRAFT_07g007565 [Sorghum bicolor] gb|EES13587.1| hypothetical protein SORBIDRAFT_07g007565 [Sorghum bicolor]	Sorghum bicolor hypothetical protein, mRNA
Munro_Bamboo_unigene_BMK_10506			Putative uncharacterized protein Sb07g007565 (Fragment) OS=Sorghum bicolor GN=Sb07g007565 PE=4 SV=1	hypothetical protein SORBIDRAFT_07g007565 [Sorghum bicolor] gb|EES13587.1| hypothetical protein SORBIDRAFT_07g007565 [Sorghum bicolor]	Sorghum bicolor hypothetical protein, mRNA
Munro_Bamboo_unigene_BMK_10507			Peroxisome biogenesis protein 2 OS=Arabidopsis thaliana GN=PEX2 PE=1 SV=1	Os05g0275700 protein OS=Oryza sativa subsp. japonica GN=OSJNBa0018H09.15 PE=2 SV=1	Os05g0275700 [Oryza sativa Japonica Group] gb|AAT85132.1| putative peroxisome assembly protein 2 [Oryza sativa Japonica Group] dbj|BAF16989.1| Os05g0275700 [Oryza sativa Japonica Group] dbj|BAG99350.1| unnamed protein product [Oryza sativa Japonica Group] gb|EEC78896.1| hypothetical protein OsI_19268 [Oryza sativa Indica Group] gb|EEE63072.1| hypothetical protein OsJ_17880 [Oryza sativa Japonica Group]	Phyllostachys edulis cDNA clone: bphyem127c12, full insert sequence
Munro_Bamboo_unigene_BMK_10508			Secologanin synthase OS=Catharanthus roseus GN=CYP72A1 PE=2 SV=1	Putative uncharacterized protein OS=Oryza sativa subsp. indica GN=OsI_19922 PE=3 SV=1	hypothetical protein OsI_19922 [Oryza sativa Indica Group]	Oryza sativa Japonica Group cDNA, clone: J100032I21, full insert sequence
Munro_Bamboo_unigene_BMK_10509		
Munro_Bamboo_unigene_BMK_1051	Alpha-tubulin suppressor and related RCC1 domain-containing proteins	--	hypothetical protein	Probable E3 ubiquitin-protein ligase HERC3 OS=Homo sapiens GN=HERC3 PE=1 SV=1	Putative uncharacterized protein OS=Oryza sativa subsp. japonica GN=OsJ_11655 PE=4 SV=1	hypothetical protein OsJ_11655 [Oryza sativa Japonica Group]	Oryza sativa Japonica Group Os03g0599600 (Os03g0599600) mRNA, partial cds
Munro_Bamboo_unigene_BMK_10510			Protein FAR1-RELATED SEQUENCE 8 OS=Arabidopsis thaliana GN=FRS8 PE=2 SV=1	Os02g0608100 protein OS=Oryza sativa subsp. japonica GN=OSJNBa0030C08.28 PE=4 SV=1	hypothetical protein OsJ_07467 [Oryza sativa Japonica Group]	Oryza sativa Japonica Group Os02g0608100 (Os02g0608100) mRNA, complete cds
Munro_Bamboo_unigene_BMK_10511	Predicted membrane protein	POORLY CHARACTERIZED	Os02g0649900	Metal-nicotianamine transporter YSL2 OS=Oryza sativa subsp. japonica GN=YSL2 PE=2 SV=2	Putative uncharacterized protein OS=Oryza sativa subsp. japonica GN=OsJ_07730 PE=4 SV=1	Os02g0649900 [Oryza sativa Japonica Group] sp|Q6H3Z6.2|YSL2_ORYSJ RecName: Full=Metal-nicotianamine transporter YSL2; AltName: Full=Protein YELLOW STRIPE LIKE 2; Short=OsYSL2 dbj|BAF09500.2| Os02g0649900 [Oryza sativa Japonica Group]	Oryza sativa Japonica Group genomic DNA, chromosome 2, PAC clone:P0048B08
Munro_Bamboo_unigene_BMK_10512			Serine/threonine-protein kinase Nek1 OS=Oryza sativa subsp. japonica GN=NEK1 PE=2 SV=1	Putative uncharacterized protein OS=Oryza sativa subsp. indica GN=OsI_12738 PE=4 SV=1	Os03g0636800 [Oryza sativa Japonica Group] dbj|BAF12638.2| Os03g0636800 [Oryza sativa Japonica Group]	Oryza sativa Japonica Group Os03g0636800 (Os03g0636800) mRNA, partial cds
Munro_Bamboo_unigene_BMK_10514			ADP-ribosylation factor GTPase-activating protein AGD3 OS=Arabidopsis thaliana GN=AGD3 PE=1 SV=1	Putative uncharacterized protein Sb07g025880 OS=Sorghum bicolor GN=Sb07g025880 PE=4 SV=1	hypothetical protein SORBIDRAFT_07g025880 [Sorghum bicolor] gb|EES14171.1| hypothetical protein SORBIDRAFT_07g025880 [Sorghum bicolor]	Zea mays hypothetical protein LOC100383138 (LOC100383138), mRNA gb|BT066344.1| Zea mays full-length cDNA clone ZM_BFb0346C18 mRNA, complete cds
Munro_Bamboo_unigene_BMK_10515			Protein ALWAYS EARLY 3 OS=Arabidopsis thaliana GN=ALY3 PE=1 SV=1	Always early 1 protein-like OS=Oryza sativa subsp. japonica GN=P0671B11.38 PE=4 SV=1	hypothetical protein OsJ_00722 [Oryza sativa Japonica Group]	Oryza sativa Japonica Group Os01g0193900 (Os01g0193900) mRNA, complete cds
Munro_Bamboo_unigene_BMK_10516	Serine/threonine protein kinase	--	hypothetical protein	Probable LRR receptor-like serine/threonine-protein kinase At1g53440 OS=Arabidopsis thaliana GN=At1g53440 PE=1 SV=2	Putative uncharacterized protein OS=Oryza sativa subsp. indica GN=OsI_06468 PE=4 SV=1	hypothetical protein OsI_06468 [Oryza sativa Indica Group]	Sorghum bicolor hypothetical protein, mRNA
Munro_Bamboo_unigene_BMK_10517			Putative uncharacterized protein Sb01g042190 OS=Sorghum bicolor GN=Sb01g042190 PE=4 SV=1	hypothetical protein SORBIDRAFT_01g042190 [Sorghum bicolor] gb|EER95230.1| hypothetical protein SORBIDRAFT_01g042190 [Sorghum bicolor]	Phyllostachys edulis cDNA clone: bphyem212c10, full insert sequence
Munro_Bamboo_unigene_BMK_10518			Putative uncharacterized protein OS=Oryza sativa subsp. japonica GN=OsJ_00892 PE=4 SV=1	hypothetical protein OsJ_00892 [Oryza sativa Japonica Group]	Hordeum vulgare dme gene for putative transcriptional activator DEMETER, clone BAC 273i4, exons 1-17
Munro_Bamboo_unigene_BMK_1052			Expressed protein OS=Oryza sativa subsp. japonica GN=OSJNBa0010I09.2 PE=2 SV=1	Os03g0777500 [Oryza sativa Japonica Group] gb|AAM19025.1|AC084748_15 unknown protein [Oryza sativa Japonica Group] gb|AAN65021.1| unknown protein [Oryza sativa Japonica Group] gb|ABF99147.1| expressed protein [Oryza sativa Japonica Group] dbj|BAF13354.1| Os03g0777500 [Oryza sativa Japonica Group] gb|EAY92037.1| hypothetical protein OsI_13730 [Oryza sativa Indica Group] gb|EAZ28769.1| hypothetical protein OsJ_12789 [Oryza sativa Japonica Group] dbj|BAG88462.1| unnamed protein product [Oryza sativa Japonica Group]	Oryza sativa Japonica Group Os03g0777500 (Os03g0777500) mRNA, complete cds
Munro_Bamboo_unigene_BMK_10520			Putative uncharacterized protein OS=Oryza sativa subsp. indica GN=OsI_18528 PE=4 SV=1	hypothetical protein OsI_18528 [Oryza sativa Indica Group]	Oryza sativa Japonica Group Os05g0156200 (Os05g0156200) mRNA, complete cds
Munro_Bamboo_unigene_BMK_10521			Auxin response factor 16 OS=Oryza sativa subsp. japonica GN=ARF16 PE=2 SV=1	Putative uncharacterized protein Sb10g006440 OS=Sorghum bicolor GN=Sb10g006440 PE=4 SV=1	RecName: Full=Auxin response factor 16 gb|EAZ36139.1| hypothetical protein OsJ_20449 [Oryza sativa Japonica Group]	Oryza sativa Japonica Group Os06g0196700 (Os06g0196700) mRNA, complete cds
Munro_Bamboo_unigene_BMK_10522		
Munro_Bamboo_unigene_BMK_10523		
Munro_Bamboo_unigene_BMK_10524		
Munro_Bamboo_unigene_BMK_10525		
Munro_Bamboo_unigene_BMK_10526			Chitinase 7 OS=Oryza sativa subsp. japonica GN=Cht7 PE=2 SV=1	Putative uncharacterized protein OS=Oryza sativa subsp. japonica GN=OsJ_18469 PE=4 SV=1	hypothetical protein OsJ_18469 [Oryza sativa Japonica Group]	Oryza sativa (indica cultivar-group) cDNA clone:OSIGCFA244M01, full insert sequence
Munro_Bamboo_unigene_BMK_10527			Putative uncharacterized protein OS=Zea mays PE=2 SV=1	hypothetical protein LOC100193024 [Zea mays] gb|ACF80180.1| unknown [Zea mays]	Zea mays hypothetical protein LOC100193024 (LOC100193024), mRNA gb|BT035175.1| Zea mays full-length cDNA clone ZM_BFb0043I07 mRNA, complete cds
Munro_Bamboo_unigene_BMK_10528			Putative uncharacterized protein Sb03g044960 OS=Sorghum bicolor GN=Sb03g044960 PE=4 SV=1	hypothetical protein SORBIDRAFT_03g044960 [Sorghum bicolor] gb|EES04162.1| hypothetical protein SORBIDRAFT_03g044960 [Sorghum bicolor]	Phyllostachys edulis cDNA clone: bphyst008a22, full insert sequence
Munro_Bamboo_unigene_BMK_10529			22.3 kDa class VI heat shock protein OS=Oryza sativa subsp. japonica GN=HSP22.3 PE=2 SV=1	Putative uncharacterized protein Sb09g024680 OS=Sorghum bicolor GN=Sb09g024680 PE=3 SV=1	hypothetical protein SORBIDRAFT_09g024680 [Sorghum bicolor] gb|EES18454.1| hypothetical protein SORBIDRAFT_09g024680 [Sorghum bicolor]	Sorghum bicolor hypothetical protein, mRNA
Munro_Bamboo_unigene_BMK_1053			PHD zinc finger protein-like OS=Oryza sativa subsp. japonica GN=B1460A05.22 PE=4 SV=1	hypothetical protein OsJ_19794 [Oryza sativa Japonica Group]	Oryza sativa Japonica Group Os06g0101000 (Os06g0101000) mRNA, partial cds
Munro_Bamboo_unigene_BMK_10530			Agmatine coumaroyltransferase-1 OS=Hordeum vulgare GN=ACT-1 PE=1 SV=1	Putative uncharacterized protein Sb06g028020 OS=Sorghum bicolor GN=Sb06g028020 PE=4 SV=1	hypothetical protein SORBIDRAFT_06g028020 [Sorghum bicolor] gb|EES11396.1| hypothetical protein SORBIDRAFT_06g028020 [Sorghum bicolor]	Zea mays transferase (LOC100284404), mRNA gb|EU968211.1| Zea mays clone 316640 transferase mRNA, complete cds
Munro_Bamboo_unigene_BMK_10532		
Munro_Bamboo_unigene_BMK_10535			Putative uncharacterized protein Sb04g036110 OS=Sorghum bicolor GN=Sb04g036110 PE=4 SV=1	hypothetical protein SORBIDRAFT_04g036110 [Sorghum bicolor] gb|EES05963.1| hypothetical protein SORBIDRAFT_04g036110 [Sorghum bicolor]	Sorghum bicolor hypothetical protein, mRNA
Munro_Bamboo_unigene_BMK_10536			Putative uncharacterized protein Sb05g023960 OS=Sorghum bicolor GN=Sb05g023960 PE=4 SV=1	hypothetical protein SORBIDRAFT_05g023960 [Sorghum bicolor] gb|EES08810.1| hypothetical protein SORBIDRAFT_05g023960 [Sorghum bicolor]	Triticum aestivum cDNA, clone: WT012_N06, cultivar: Chinese Spring
Munro_Bamboo_unigene_BMK_10537	Protein tyrosine phosphatase-like protein (contains Pro instead of catalytic Arg)	POORLY CHARACTERIZED	hypothetical protein; K10703 3-hydroxy acyl-CoA dehydratase [EC:4.2.1.-]	3-hydroxyacyl-CoA dehydratase 2 OS=Mus musculus GN=Ptplb PE=2 SV=1	Putative uncharacterized protein Sb09g022630 OS=Sorghum bicolor GN=Sb09g022630 PE=4 SV=1	hypothetical protein SORBIDRAFT_09g022630 [Sorghum bicolor] gb|EES19651.1| hypothetical protein SORBIDRAFT_09g022630 [Sorghum bicolor]	Phyllostachys edulis cDNA clone: bphyem126o05, full insert sequence
Munro_Bamboo_unigene_BMK_10538			Putative uncharacterized protein OS=Zea mays PE=2 SV=1	hypothetical protein LOC100193654 [Zea mays] gb|ACF80984.1| unknown [Zea mays]	Sorghum bicolor hypothetical protein, mRNA
Munro_Bamboo_unigene_BMK_1054	Glycosyltransferases, probably involved in cell wall biogenesis	CELLULAR PROCESSES AND SIGNALING	hypothetical protein	Probable mannan synthase 3 OS=Oryza sativa subsp. japonica GN=CSLA3 PE=2 SV=1	Putative uncharacterized protein OS=Oryza sativa subsp. japonica GN=OsJ_20691 PE=4 SV=1	hypothetical protein OsJ_20691 [Oryza sativa Japonica Group]	Triticum aestivum cDNA, clone: WT010_E11, cultivar: Chinese Spring
Munro_Bamboo_unigene_BMK_10540			Transcription initiation factor TFIID subunit 1 OS=Oryza sativa subsp. japonica GN=TAF1 PE=2 SV=1	Putative uncharacterized protein Sb10g025390 OS=Sorghum bicolor GN=Sb10g025390 PE=4 SV=1	hypothetical protein SORBIDRAFT_10g025390 [Sorghum bicolor] gb|EER90111.1| hypothetical protein SORBIDRAFT_10g025390 [Sorghum bicolor]	Sorghum bicolor hypothetical protein, mRNA
Munro_Bamboo_unigene_BMK_10544			3-ketoacyl-CoA synthase 6 OS=Arabidopsis thaliana GN=CUT1 PE=1 SV=1	Putative uncharacterized protein OS=Zea mays PE=2 SV=1	hypothetical protein LOC100382314 [Zea mays] gb|ACN28570.1| unknown [Zea mays]	Oryza sativa Japonica Group genomic DNA, chromosome 6, BAC clone:OSJNBa0092H22
Munro_Bamboo_unigene_BMK_10546	RNA-binding proteins (RRM domain)	POORLY CHARACTERIZED	Os04g0611500	Probable RNA-binding protein 19 OS=Homo sapiens GN=RBM19 PE=1 SV=3	OSJNBa0070C17.5 protein OS=Oryza sativa subsp. japonica GN=OSJNBa0085I10.19 PE=4 SV=2	hypothetical protein OsJ_16124 [Oryza sativa Japonica Group]	Oryza sativa Japonica Group Os04g0611500 (Os04g0611500) mRNA, partial cds
Munro_Bamboo_unigene_BMK_10547	Actin and related proteins	CELLULAR PROCESSES AND SIGNALING	hypothetical protein	Actin-related protein 8 OS=Oryza sativa subsp. japonica GN=ARP8 PE=2 SV=1	Putative uncharacterized protein OS=Oryza sativa subsp. indica GN=OsI_17839 PE=3 SV=1	hypothetical protein OsI_17839 [Oryza sativa Indica Group]	Oryza sativa Japonica Group Os04g0667700 (Os04g0667700) mRNA, complete cds
Munro_Bamboo_unigene_BMK_10548			Putative uncharacterized protein OSJNBa0020E23.16 OS=Oryza sativa subsp. japonica GN=OSJNBa0020E23.16 PE=4 SV=1	hypothetical protein OsI_32634 [Oryza sativa Indica Group]	Oryza sativa Japonica Group Os10g0127700 (Os10g0127700) mRNA, complete cds
Munro_Bamboo_unigene_BMK_10549			Methyltransferase-like protein 1 OS=Arabidopsis thaliana GN=EMB1691 PE=1 SV=1	MT-A70 family protein, expressed OS=Oryza sativa subsp. japonica GN=Os10g0447600 PE=2 SV=1	Os10g0447600 [Oryza sativa Japonica Group] gb|ABB47728.1| MT-A70 family protein, expressed [Oryza sativa Japonica Group] dbj|BAG91117.1| unnamed protein product [Oryza sativa Japonica Group] dbj|BAF26637.2| Os10g0447600 [Oryza sativa Japonica Group]	Oryza sativa Japonica Group Os01g0267100 (Os01g0267100) mRNA, complete cds
Munro_Bamboo_unigene_BMK_1055			Maltose excess protein 1-like, chloroplastic OS=Oryza sativa subsp. japonica GN=Os04g0602400 PE=2 SV=2	Putative uncharacterized protein OS=Oryza sativa subsp. japonica GN=OsJ_16046 PE=4 SV=1	hypothetical protein OsJ_16046 [Oryza sativa Japonica Group]	Oryza sativa Japonica Group Os04g0602400 (Os04g0602400) mRNA, complete cds
Munro_Bamboo_unigene_BMK_10550			DNA mismatch repair protein Mlh1 OS=Mus musculus GN=Mlh1 PE=2 SV=1	Putative uncharacterized protein Sb03g046470 OS=Sorghum bicolor GN=Sb03g046470 PE=4 SV=1	hypothetical protein SORBIDRAFT_03g046470 [Sorghum bicolor] gb|EES02084.1| hypothetical protein SORBIDRAFT_03g046470 [Sorghum bicolor]	Hordeum vulgare subsp. vulgare mismatch repair protein MLH1 mRNA, complete cds
Munro_Bamboo_unigene_BMK_10551			Zinc finger CCCH domain-containing protein 56 OS=Oryza sativa subsp. japonica GN=Os08g0159800 PE=2 SV=1	Putative uncharacterized protein OS=Oryza sativa subsp. japonica GN=OsJ_26123 PE=4 SV=1	hypothetical protein OsJ_26123 [Oryza sativa Japonica Group]	Phyllostachys edulis cDNA clone: bphyem211c22, full insert sequence
Munro_Bamboo_unigene_BMK_10552			Endoribonuclease Dicer homolog 4 OS=Oryza sativa subsp. japonica GN=DCL4 PE=2 SV=1	Double-stranded RNA binding motif family protein OS=Zea mays PE=2 SV=1	hypothetical protein LOC100192817 [Zea mays] gb|ACF79906.1| unknown [Zea mays] gb|ACG33483.1| double-stranded RNA binding motif family protein [Zea mays]	Phyllostachys edulis cDNA clone: bphylf023j16, full insert sequence
Munro_Bamboo_unigene_BMK_10553			N(6)-adenine-specific DNA methyltransferase 2 OS=Gallus gallus GN=N6AMT2 PE=2 SV=1	Putative uncharacterized protein Sb01g008010 OS=Sorghum bicolor GN=Sb01g008010 PE=4 SV=1	hypothetical protein SORBIDRAFT_01g008010 [Sorghum bicolor] gb|EER93453.1| hypothetical protein SORBIDRAFT_01g008010 [Sorghum bicolor]	Sorghum bicolor hypothetical protein, mRNA
Munro_Bamboo_unigene_BMK_10554			N(6)-adenine-specific DNA methyltransferase 2 OS=Mus musculus GN=N6amt2 PE=2 SV=1	Putative uncharacterized protein Sb01g008010 OS=Sorghum bicolor GN=Sb01g008010 PE=4 SV=1	hypothetical protein SORBIDRAFT_01g008010 [Sorghum bicolor] gb|EER93453.1| hypothetical protein SORBIDRAFT_01g008010 [Sorghum bicolor]	Sorghum bicolor hypothetical protein, mRNA
Munro_Bamboo_unigene_BMK_10555			Putative uncharacterized protein OS=Zea mays PE=2 SV=1	hypothetical protein LOC100382884 [Zea mays] gb|ACN31517.1| unknown [Zea mays]	Sorghum bicolor hypothetical protein, mRNA
Munro_Bamboo_unigene_BMK_10556			Uncharacterized protein At4g01150, chloroplastic OS=Arabidopsis thaliana GN=At4g01150 PE=1 SV=1	Putative uncharacterized protein OS=Oryza sativa subsp. indica GN=OsI_22172 PE=4 SV=1	hypothetical protein OsI_22172 [Oryza sativa Indica Group]	Oryza sativa Japonica Group Os06g0217700 (Os06g0217700) mRNA, complete cds
Munro_Bamboo_unigene_BMK_10557			Endoplasmic reticulum-Golgi intermediate compartment protein 3 OS=Xenopus laevis GN=ergic3 PE=2 SV=1	OSJNBa0006M15.17 protein OS=Oryza sativa subsp. japonica GN=OSJNBa0006M15.17 PE=4 SV=2	OSJNBa0006M15.17 [Oryza sativa Japonica Group] emb|CAH67017.1| H0523F07.5 [Oryza sativa Indica Group] gb|EEC77387.1| hypothetical protein OsI_16129 [Oryza sativa Indica Group]	Hordeum vulgare subsp. vulgare cDNA clone: FLbaf9g21, mRNA sequence
Munro_Bamboo_unigene_BMK_10558			Vesicle-associated protein 2-2 OS=Arabidopsis thaliana GN=PVA22 PE=1 SV=1	Putative uncharacterized protein OS=Zea mays PE=2 SV=1	hypothetical protein LOC100384528 [Zea mays] gb|ACR33939.1| unknown [Zea mays]	Oryza sativa Japonica Group Os05g0373000 (Os05g0373000) mRNA, complete cds
Munro_Bamboo_unigene_BMK_10559	Uncharacterized FAD-dependent dehydrogenases	POORLY CHARACTERIZED	hypothetical protein	Uncharacterized protein Cbei_0202 OS=Clostridium beijerinckii (strain ATCC 51743 / NCIMB 8052) GN=Cbei_0202 PE=4 SV=2	Putative uncharacterized protein Sb09g020310 OS=Sorghum bicolor GN=Sb09g020310 PE=4 SV=1	hypothetical protein SORBIDRAFT_09g020310 [Sorghum bicolor] gb|EES19525.1| hypothetical protein SORBIDRAFT_09g020310 [Sorghum bicolor]	Sorghum bicolor hypothetical protein, mRNA
Munro_Bamboo_unigene_BMK_1056			Peroxisome biogenesis protein 3-2 OS=Arabidopsis thaliana GN=PEX3-2 PE=2 SV=1	Os09g0314300 protein OS=Oryza sativa subsp. japonica GN=OSJNBb0079G12.17-1 PE=4 SV=1	unnamed protein product [Oryza sativa Japonica Group]	Oryza sativa Japonica Group Os09g0314300 (Os09g0314300) mRNA, complete cds
Munro_Bamboo_unigene_BMK_10560		
Munro_Bamboo_unigene_BMK_10561			Auxin-responsive protein IAA14 OS=Oryza sativa subsp. japonica GN=IAA14 PE=2 SV=1	Putative uncharacterized protein Sb01g005110 OS=Sorghum bicolor GN=Sb01g005110 PE=4 SV=1	hypothetical protein SORBIDRAFT_01g005110 [Sorghum bicolor] gb|EER90734.1| hypothetical protein SORBIDRAFT_01g005110 [Sorghum bicolor]	Phyllostachys edulis cDNA clone: bphylf025c07, full insert sequence
Munro_Bamboo_unigene_BMK_10562			Callose synthase 11 OS=Arabidopsis thaliana GN=CALS11 PE=2 SV=1	1,3-beta-glucan synthase component-like OS=Oryza sativa subsp. japonica GN=P0007F06.13 PE=4 SV=1	hypothetical protein OsI_03222 [Oryza sativa Indica Group]	Oryza sativa Japonica Group genomic DNA, chromosome 1, PAC clone:P0485G01
Munro_Bamboo_unigene_BMK_10563			Putative proteophosphoglycan OS=Oryza sativa subsp. japonica GN=OSJNBa0002J24.14 PE=4 SV=1	putative proteophosphoglycan [Oryza sativa Japonica Group]	Phyllostachys edulis cDNA clone: bphylf060d02, full insert sequence
Munro_Bamboo_unigene_BMK_10564	Predicted sugar phosphatases of the HAD superfamily	METABOLISM	hypothetical protein; K01101 4-nitrophenyl phosphatase [EC:3.1.3.41]	4-nitrophenylphosphatase OS=Saccharomyces cerevisiae GN=PHO13 PE=1 SV=2	Putative uncharacterized protein Sb01g000720 OS=Sorghum bicolor GN=Sb01g000720 PE=4 SV=1	hypothetical protein SORBIDRAFT_01g000720 [Sorghum bicolor] gb|EER90489.1| hypothetical protein SORBIDRAFT_01g000720 [Sorghum bicolor]	Phyllostachys edulis cDNA clone: bphylf056k02, full insert sequence
Munro_Bamboo_unigene_BMK_10565			Protein kinase G11A OS=Oryza sativa subsp. japonica GN=Os06g0291600 PE=2 SV=1	Putative uncharacterized protein OS=Oryza sativa subsp. japonica GN=OsJ_21028 PE=4 SV=1	hypothetical protein OsJ_21028 [Oryza sativa Japonica Group]	Oryza sativa Japonica Group Os06g0291600 (Os06g0291600) mRNA, complete cds
Munro_Bamboo_unigene_BMK_10566			Methyl-CpG-binding domain-containing protein 9 OS=Arabidopsis thaliana GN=MBD9 PE=2 SV=1	Putative uncharacterized protein OS=Oryza sativa subsp. japonica GN=OsJ_25746 PE=4 SV=1	hypothetical protein OsJ_25746 [Oryza sativa Japonica Group]	Oryza sativa Japonica Group Ehd3 mRNA for early heading 3, complete cds, cultivar: Tohoku IL9, note: ehd3 mutant of Tohoku IL9
Munro_Bamboo_unigene_BMK_10567			Early heading 3 OS=Oryza sativa subsp. japonica GN=OJ1300_E01.8-1 PE=2 SV=1	PHD transcription factor [Oryza sativa Japonica Group]	Oryza sativa Japonica Group isolate UT1530 PHD transcription factor mRNA, partial cds
Munro_Bamboo_unigene_BMK_10568			Glucan endo-1,3-beta-glucosidase 3, putative, expressed OS=Oryza sativa subsp. japonica GN=OJ1743A09.5 PE=2 SV=1	Os03g0221500 [Oryza sativa Japonica Group] gb|AAN05325.1| Putative beta-1,3-glucanase [Oryza sativa Japonica Group] gb|ABF94701.1| Glucan endo-1,3-beta-glucosidase 3 precursor, putative, expressed [Oryza sativa Japonica Group] dbj|BAF11327.1| Os03g0221500 [Oryza sativa Japonica Group] gb|EAY89076.1| hypothetical protein OsI_10562 [Oryza sativa Indica Group] gb|EAZ26099.1| hypothetical protein OsJ_09957 [Oryza sativa Japonica Group] dbj|BAG95914.1| unnamed protein product [Oryza sativa Japonica Group] dbj|BAG99718.1| unnamed protein product [Oryza sativa Japonica Group]	Oryza sativa Japonica Group Os03g0221500 (Os03g0221500) mRNA, complete cds
Munro_Bamboo_unigene_BMK_10569			Secologanin synthase OS=Catharanthus roseus GN=CYP72A1 PE=2 SV=1	Putative uncharacterized protein Sb03g028690 OS=Sorghum bicolor GN=Sb03g028690 PE=3 SV=1	hypothetical protein SORBIDRAFT_03g028690 [Sorghum bicolor] gb|EES01118.1| hypothetical protein SORBIDRAFT_03g028690 [Sorghum bicolor]	Oryza sativa Japonica Group cDNA, clone: J100002I07, full insert sequence
Munro_Bamboo_unigene_BMK_10570	Pseudouridylate synthases, 23S RNA-specific	INFORMATION STORAGE AND PROCESSING	pco136381; LOC100285271	RNA pseudourine synthase 4, mitochondrial OS=Oryza sativa subsp. japonica GN=Os09g0103500 PE=2 SV=1	RNA binding protein OS=Zea mays PE=2 SV=1	LOC100285271 [Zea mays] gb|ACG43607.1| RNA binding protein [Zea mays]	Zea mays full-length cDNA clone ZM_BFb0008G12 mRNA, complete cds
Munro_Bamboo_unigene_BMK_10571	Pseudouridylate synthases, 23S RNA-specific	INFORMATION STORAGE AND PROCESSING	pco136381; LOC100285271	RNA pseudourine synthase 4, mitochondrial OS=Oryza sativa subsp. japonica GN=Os09g0103500 PE=2 SV=1	RNA binding protein OS=Zea mays PE=2 SV=1	LOC100285271 [Zea mays] gb|ACG43607.1| RNA binding protein [Zea mays]	Oryza sativa Japonica Group Os09g0103500 (Os09g0103500) mRNA, complete cds
Munro_Bamboo_unigene_BMK_10573			Protein WAX2 OS=Arabidopsis thaliana GN=WAX2 PE=1 SV=1	Gl1 protein OS=Zea mays PE=2 SV=1	gl1 protein [Zea mays]	Sorghum bicolor hypothetical protein, mRNA
Munro_Bamboo_unigene_BMK_10574			MADS-box transcription factor 58 OS=Oryza sativa PE=2 SV=1	hypothetical protein OsI_18825 [Oryza sativa Indica Group] gb|EEE62682.1| hypothetical protein OsJ_17485 [Oryza sativa Japonica Group]	Oryza sativa Japonica Group chromosome 5 clone OSJNBa0015G13, complete sequence
Munro_Bamboo_unigene_BMK_10575	Serine/threonine protein phosphatase	CELLULAR PROCESSES AND SIGNALING	Os06g0597200; K01090 protein phosphatase [EC:3.1.3.16]	Probable protein phosphatase 2C 57 OS=Oryza sativa subsp. japonica GN=Os06g0597200 PE=2 SV=1	Putative uncharacterized protein OS=Oryza sativa subsp. japonica GN=OsJ_21867 PE=3 SV=1	Os06g0597200 [Oryza sativa Japonica Group] sp|Q69VD9.1|P2C57_ORYSJ RecName: Full=Probable protein phosphatase 2C 57; Short=OsPP2C57 dbj|BAD33042.1| putative protein phosphatase 2C [Oryza sativa Japonica Group] dbj|BAF19901.1| Os06g0597200 [Oryza sativa Japonica Group] dbj|BAG92252.1| unnamed protein product [Oryza sativa Japonica Group] gb|EEC80913.1| hypothetical protein OsI_23583 [Oryza sativa Indica Group] gb|EEE65966.1| hypothetical protein OsJ_21867 [Oryza sativa Japonica Group]	Oryza sativa Japonica Group Os06g0597200 (Os06g0597200) mRNA, complete cds
Munro_Bamboo_unigene_BMK_10576			Probable protein phosphatase 2C 57 OS=Oryza sativa subsp. japonica GN=Os06g0597200 PE=2 SV=1	Putative uncharacterized protein Sb10g023220 OS=Sorghum bicolor GN=Sb10g023220 PE=3 SV=1	hypothetical protein SORBIDRAFT_10g023220 [Sorghum bicolor] gb|EER88596.1| hypothetical protein SORBIDRAFT_10g023220 [Sorghum bicolor]	Sorghum bicolor hypothetical protein, mRNA
Munro_Bamboo_unigene_BMK_10577			Disease resistance response protein 206 OS=Pisum sativum GN=PI206 PE=2 SV=2	Dirigent-like protein pDIR9 OS=Zea mays PE=2 SV=1	dirigent-like protein pDIR9 [Zea mays] gb|ACG39371.1| dirigent-like protein pDIR9 [Zea mays]	Oryza sativa (indica cultivar-group) cDNA clone:OSIGCSN049D18, full insert sequence
Munro_Bamboo_unigene_BMK_10578			Os09g0498600 protein OS=Oryza sativa subsp. japonica GN=Os09g0498600 PE=2 SV=1	hypothetical protein OsJ_29891 [Oryza sativa Japonica Group]	Oryza sativa Japonica Group Os09g0498600 (Os09g0498600) mRNA, complete cds
Munro_Bamboo_unigene_BMK_10579	Integral membrane protein, interacts with FtsH	POORLY CHARACTERIZED	Os11g0581900	BI1-like protein OS=Arabidopsis thaliana GN=At4g15470 PE=2 SV=1	Os11g0581900 protein OS=Oryza sativa subsp. japonica GN=Os11g0581900 PE=2 SV=2	Os11g0581900 [Oryza sativa Japonica Group] gb|ABA94549.2| Uncharacterized protein family UPF0005 containing protein, expressed [Oryza sativa Japonica Group] dbj|BAF28517.1| Os11g0581900 [Oryza sativa Japonica Group] dbj|BAG91439.1| unnamed protein product [Oryza sativa Japonica Group] gb|EEE52341.1| hypothetical protein OsJ_34380 [Oryza sativa Japonica Group]	Phyllostachys edulis cDNA clone: bphylf048o14, full insert sequence
Munro_Bamboo_unigene_BMK_1058			BTB/POZ domain-containing protein At1g55760 OS=Arabidopsis thaliana GN=At1g55760 PE=2 SV=1	Os08g0495500 protein OS=Oryza sativa subsp. japonica GN=B1142B04.23 PE=2 SV=1	Os08g0495500 [Oryza sativa Japonica Group] dbj|BAD10119.1| POZ domain protein family-like [Oryza sativa Japonica Group] dbj|BAF24046.1| Os08g0495500 [Oryza sativa Japonica Group] dbj|BAG94623.1| unnamed protein product [Oryza sativa Japonica Group] gb|EEC83807.1| hypothetical protein OsI_29732 [Oryza sativa Indica Group] gb|EEE68927.1| hypothetical protein OsJ_27791 [Oryza sativa Japonica Group]	Oryza sativa (indica cultivar-group) cDNA clone:OSIGCRA111L14, full insert sequence
Munro_Bamboo_unigene_BMK_10580	Integral membrane protein, interacts with FtsH	POORLY CHARACTERIZED	Os11g0581900	BI1-like protein OS=Arabidopsis thaliana GN=At4g15470 PE=2 SV=1	Os11g0581900 protein OS=Oryza sativa subsp. japonica GN=Os11g0581900 PE=2 SV=2	Os11g0581900 [Oryza sativa Japonica Group] gb|ABA94549.2| Uncharacterized protein family UPF0005 containing protein, expressed [Oryza sativa Japonica Group] dbj|BAF28517.1| Os11g0581900 [Oryza sativa Japonica Group] dbj|BAG91439.1| unnamed protein product [Oryza sativa Japonica Group] gb|EEE52341.1| hypothetical protein OsJ_34380 [Oryza sativa Japonica Group]	Phyllostachys edulis cDNA clone: bphylf048o14, full insert sequence
Munro_Bamboo_unigene_BMK_10581			Glycine decarboxylase P subunit OS=x Tritordeum sp. PE=2 SV=1	glycine decarboxylase P subunit [x Tritordeum sp.]	Oryza sativa Japonica Group genomic DNA, chromosome 1, BAC clone:B1142C05
Munro_Bamboo_unigene_BMK_10582			OSJNBb0065L13.3 protein OS=Oryza sativa subsp. japonica GN=OSJNBb0065L13.3 PE=4 SV=1	hypothetical protein OsJ_15419 [Oryza sativa Japonica Group]	Oryza sativa Japonica Group Os04g0509100 (Os04g0509100) mRNA, complete cds
Munro_Bamboo_unigene_BMK_10583			DUF246 domain-containing protein At1g04910 OS=Arabidopsis thaliana GN=At1g04910 PE=1 SV=1	Putative uncharacterized protein OS=Oryza sativa subsp. indica GN=OsI_31750 PE=4 SV=1	hypothetical protein OsI_31750 [Oryza sativa Indica Group]	Oryza sativa Japonica Group cDNA clone:J023150K23, full insert sequence
Munro_Bamboo_unigene_BMK_10586			Putative uncharacterized protein OS=Oryza sativa subsp. indica GN=OsI_26687 PE=4 SV=1	hypothetical protein OsI_26687 [Oryza sativa Indica Group]	Panicum virgatum clone PV_ABa020-K10, complete sequence
Munro_Bamboo_unigene_BMK_10588			Os01g0194200 protein OS=Oryza sativa subsp. japonica GN=P0001B06.11 PE=4 SV=1	hypothetical protein OsJ_00724 [Oryza sativa Japonica Group]	Oryza sativa Japonica Group Os01g0194200 (Os01g0194200) mRNA, complete cds
Munro_Bamboo_unigene_BMK_10589		
Munro_Bamboo_unigene_BMK_1059	Predicted esterase	POORLY CHARACTERIZED	Os04g0669500; K06130 lysophospholipase II [EC:3.1.1.5]	Acyl-protein thioesterase 1 OS=Cryptococcus neoformans GN=CNF02430 PE=3 SV=1	OSJNBa0043A12.21 protein OS=Oryza sativa subsp. japonica GN=OSJNBa0043A12.21 PE=4 SV=1	Os04g0669500 [Oryza sativa Japonica Group] dbj|BAF16118.1| Os04g0669500 [Oryza sativa Japonica Group]	Phyllostachys edulis cDNA clone: bphyem107h12, full insert sequence
Munro_Bamboo_unigene_BMK_10590			OSJNBa0085I10.6 protein OS=Oryza sativa subsp. japonica GN=OSJNBa0085I10.6 PE=4 SV=2	Os04g0610000 [Oryza sativa Japonica Group] dbj|BAF15740.1| Os04g0610000 [Oryza sativa Japonica Group]	Oryza sativa Japonica Group Os04g0610000 (Os04g0610000) mRNA, partial cds
Munro_Bamboo_unigene_BMK_10591			Os06g0683900 protein OS=Oryza sativa subsp. japonica GN=P0009H10.14 PE=2 SV=1	hypothetical protein OsI_24217 [Oryza sativa Indica Group]	Sorghum bicolor hypothetical protein, mRNA
Munro_Bamboo_unigene_BMK_10592			Protein PXR1 OS=Lodderomyces elongisporus GN=PXR1 PE=3 SV=1	Putative uncharacterized protein OS=Toxoplasma gondii GN=TGGT1_035960 PE=4 SV=1	PREDICTED: hypothetical protein, partial [Hydra magnipapillata]	Human DNA sequence from clone RP11-1M19 on chromosome 9q34.11-34.3 Contains part of the RALGPS1A gene for Ral guanine nucleotide exchange factor RalGPS1A (RALGEF2, KIAA0351) and the ANGPTL2 gene for angiopoietin-like 2 (angiopoietin-related protein 2)(ARP2, HARP), complete sequence
Munro_Bamboo_unigene_BMK_10593			Putative uncharacterized protein Sb05g004110 OS=Sorghum bicolor GN=Sb05g004110 PE=4 SV=1	hypothetical protein SORBIDRAFT_05g004110 [Sorghum bicolor] gb|EES08038.1| hypothetical protein SORBIDRAFT_05g004110 [Sorghum bicolor]	Phyllostachys edulis clone 12 putative mutator transposon protein, putative pollen-specific kinase, hypothetical proteins, putative retrotransposon protein, putative protein kinase, putative retrotransposon protein, putative protein kinase, putative transposon protein, hypothetical protein, putative retrotransposon proteins, putative transcription factor GT-3b, putative endonuclease, and putative retrotransposon proteins genes, complete cds
Munro_Bamboo_unigene_BMK_10594			Os04g0379600 protein OS=Oryza sativa subsp. japonica GN=Os04g0379600 PE=4 SV=1	hypothetical protein OsJ_14513 [Oryza sativa Japonica Group]	Zea mays hypothetical protein LOC100193184 (LOC100193184), mRNA gb|EU975044.1| Zea mays clone 465887 nitrate-induced NOI protein mRNA, complete cds
Munro_Bamboo_unigene_BMK_10595			Os06g0638100 protein OS=Oryza sativa subsp. japonica GN=P0523F01.19 PE=2 SV=1	Os06g0638100 [Oryza sativa Japonica Group] dbj|BAD37520.1| unknown protein [Oryza sativa Japonica Group] dbj|BAF20064.1| Os06g0638100 [Oryza sativa Japonica Group] dbj|BAG93372.1| unnamed protein product [Oryza sativa Japonica Group] gb|EEC81041.1| hypothetical protein OsI_23832 [Oryza sativa Indica Group] gb|EEE66075.1| hypothetical protein OsJ_22092 [Oryza sativa Japonica Group]	Oryza sativa (indica cultivar-group) cDNA clone:OSIGCSN083D24, full insert sequence
Munro_Bamboo_unigene_BMK_10596			Embryonic flower 1-like protein OS=Oryza sativa subsp. japonica GN=P0485D09.10 PE=4 SV=1	hypothetical protein OsJ_00978 [Oryza sativa Japonica Group]	Oryza sativa Japonica Group Os01g0229300 (Os01g0229300) mRNA, complete cds
Munro_Bamboo_unigene_BMK_10597	RNA-binding proteins (RRM domain)	POORLY CHARACTERIZED	Os09g0115400; K13126 polyadenylate-binding protein	Polyadenylate-binding protein 2 OS=Arabidopsis thaliana GN=PAB2 PE=1 SV=1	Os09g0115400 protein OS=Oryza sativa subsp. japonica GN=OJ1310_F05.15 PE=2 SV=1	Os09g0115400 [Oryza sativa Japonica Group] dbj|BAD16229.1| putative poly(A)-binding protein [Oryza sativa Japonica Group] dbj|BAF24497.1| Os09g0115400 [Oryza sativa Japonica Group] gb|EAZ08133.1| hypothetical protein OsI_30396 [Oryza sativa Indica Group] gb|EAZ43770.1| hypothetical protein OsJ_28392 [Oryza sativa Japonica Group] gb|ACA50516.1| poly(A)-binding protein [Oryza sativa Japonica Group] dbj|BAG90618.1| unnamed protein product [Oryza sativa Japonica Group]	Oryza sativa Japonica Group clone KCS215F12 poly(A)-binding protein mRNA, complete cds
Munro_Bamboo_unigene_BMK_106			Gibberellin-regulated protein 2 OS=Arabidopsis thaliana GN=GASA2 PE=2 SV=1	Os06g0729400 protein OS=Oryza sativa subsp. japonica GN=OSJNBa0069C14.13 PE=2 SV=1	Os06g0729400 [Oryza sativa Japonica Group] dbj|BAD62113.1| unknown protein [Oryza sativa Japonica Group] dbj|BAF20563.1| Os06g0729400 [Oryza sativa Japonica Group] dbj|BAG87011.1| unnamed protein product [Oryza sativa Japonica Group] gb|EEE66397.1| hypothetical protein OsJ_22737 [Oryza sativa Japonica Group]	Phyllostachys edulis cDNA clone: bbasst002l17, full insert sequence
Munro_Bamboo_unigene_BMK_1060	Deacetylases, including yeast histone deacetylase and acetoin utilization protein	--	Os07g0164100	Histone deacetylase 15 OS=Arabidopsis thaliana GN=HDA15 PE=2 SV=1	Histone deacetylase RPD3/HDA1 class II OS=Hordeum vulgare PE=2 SV=1	histone deacetylase RPD3/HDA1 class II [Hordeum vulgare]	Triticum aestivum cDNA, clone: WT013_P12, cultivar: Chinese Spring
Munro_Bamboo_unigene_BMK_10600			Os01g0129500 protein OS=Oryza sativa subsp. japonica GN=P0408F06.22 PE=2 SV=1	hypothetical protein OsI_00243 [Oryza sativa Indica Group]	Oryza sativa Japonica Group cDNA, clone: J100010J02, full insert sequence
Munro_Bamboo_unigene_BMK_10601			Probable salt tolerance-like protein At1g75540 OS=Arabidopsis thaliana GN=At1g75540 PE=1 SV=1	Os06g0713000 protein OS=Oryza sativa subsp. japonica GN=Os06g0713000 PE=2 SV=1	hypothetical protein OsI_24444 [Oryza sativa Indica Group]	Phyllostachys edulis cDNA clone: bphyst009j05, full insert sequence
Munro_Bamboo_unigene_BMK_10602			Nudix hydrolase 9 OS=Arabidopsis thaliana GN=NUDT9 PE=2 SV=1	Putative uncharacterized protein Sb09g001790 OS=Sorghum bicolor GN=Sb09g001790 PE=4 SV=1	hypothetical protein SORBIDRAFT_09g001790 [Sorghum bicolor] gb|EES17606.1| hypothetical protein SORBIDRAFT_09g001790 [Sorghum bicolor]	Sorghum bicolor hypothetical protein, mRNA
Munro_Bamboo_unigene_BMK_10603			Probable LRR receptor-like serine/threonine-protein kinase MRH1 OS=Arabidopsis thaliana GN=MRH1 PE=2 SV=1	Os07g0693000 protein OS=Oryza sativa subsp. japonica GN=P0034A04.124 PE=2 SV=1	hypothetical protein OsI_27436 [Oryza sativa Indica Group]	Oryza sativa (indica cultivar-group) cDNA clone:OSIGCEA033O13, full insert sequence
Munro_Bamboo_unigene_BMK_10605	Serine/threonine protein kinase	--	Os09g0466900	Serine/threonine-protein kinase PEPKR2 OS=Arabidopsis thaliana GN=PEPKR2 PE=1 SV=1	Serine-threonine protein kinase OS=Triticum aestivum GN=STK PE=2 SV=1	serine-threonine protein kinase [Triticum aestivum]	Zea mays hypothetical protein LOC100217162 (LOC100217162), mRNA gb|BT038038.1| Zea mays full-length cDNA clone ZM_BFb0208H16 mRNA, complete cds
Munro_Bamboo_unigene_BMK_10606		
Munro_Bamboo_unigene_BMK_10607			Putative uncharacterized protein Sb04g038110 OS=Sorghum bicolor GN=Sb04g038110 PE=4 SV=1	hypothetical protein SORBIDRAFT_04g038110 [Sorghum bicolor] gb|EES06062.1| hypothetical protein SORBIDRAFT_04g038110 [Sorghum bicolor]	Sorghum bicolor hypothetical protein, mRNA
Munro_Bamboo_unigene_BMK_10609		
Munro_Bamboo_unigene_BMK_1061			OSJNBa0069D17.2 protein OS=Oryza sativa subsp. japonica GN=OSJNBa0069D17.2 PE=2 SV=1	Os04g0372800 [Oryza sativa Japonica Group] emb|CAD40577.1| OSJNBa0069D17.2 [Oryza sativa Japonica Group] dbj|BAF14485.1| Os04g0372800 [Oryza sativa Japonica Group] gb|EAZ30426.1| hypothetical protein OsJ_14477 [Oryza sativa Japonica Group] dbj|BAG95154.1| unnamed protein product [Oryza sativa Japonica Group]	Phyllostachys edulis cDNA clone: bphylf049i07, full insert sequence
Munro_Bamboo_unigene_BMK_10610			Putative uncharacterized protein OS=Zea mays PE=2 SV=1	hypothetical protein LOC100277000 [Zea mays] gb|ACG38264.1| hypothetical protein [Zea mays]	Oryza sativa Japonica Group cDNA, clone: J065164F06, full insert sequence
Munro_Bamboo_unigene_BMK_10611			Putative uncharacterized protein Sb02g005340 OS=Sorghum bicolor GN=Sb02g005340 PE=4 SV=1	hypothetical protein SORBIDRAFT_02g005340 [Sorghum bicolor] gb|EER98131.1| hypothetical protein SORBIDRAFT_02g005340 [Sorghum bicolor]	Oryza sativa Japonica Group Os07g0227700 (Os07g0227700) mRNA, complete cds
Munro_Bamboo_unigene_BMK_10612			Helicase-like protein OS=Oryza sativa subsp. japonica GN=P0031D11.8 PE=4 SV=1	Os01g0838100 [Oryza sativa Japonica Group] dbj|BAD81690.1| helicase-like protein [Oryza sativa Japonica Group] dbj|BAF06657.1| Os01g0838100 [Oryza sativa Japonica Group]
Munro_Bamboo_unigene_BMK_10615			Thylakoid ADP,ATP carrier protein, chloroplastic OS=Arabidopsis thaliana GN=TAAC PE=1 SV=1	Os01g0265200 protein OS=Oryza sativa subsp. japonica GN=P0453A06.32 PE=2 SV=1	Os01g0265200 [Oryza sativa Japonica Group] dbj|BAA90348.1| putative peroxisomal Ca-dependent solute carrier [Oryza sativa Japonica Group] dbj|BAA92520.1| putative peroxisomal Ca-dependent solute carrier [Oryza sativa Japonica Group] dbj|BAF04583.1| Os01g0265200 [Oryza sativa Japonica Group] dbj|BAH00292.1| unnamed protein product [Oryza sativa Japonica Group]	Oryza sativa Japonica Group Os01g0265200 (Os01g0265200) mRNA, complete cds
Munro_Bamboo_unigene_BMK_10616			Probable beta-1,3-galactosyltransferase 20 OS=Arabidopsis thaliana GN=B3GALT20 PE=2 SV=1	Putative uncharacterized protein OS=Oryza sativa subsp. japonica GN=OsJ_25935 PE=4 SV=1	hypothetical protein OsJ_25935 [Oryza sativa Japonica Group]	Oryza sativa Japonica Group cDNA, clone: J100045O14, full insert sequence
Munro_Bamboo_unigene_BMK_10617			Equilibrative nucleoside transporter 4 OS=Mus musculus GN=Slc29a4 PE=1 SV=1	Equilibrative nucleoside transporter 1 OS=Oryza sativa subsp. japonica GN=OsENT1 PE=2 SV=1	hypothetical protein OsI_28213 [Oryza sativa Indica Group]	Oryza sativa Japonica Group Os08g0205200 (Os08g0205200) mRNA, complete cds
Munro_Bamboo_unigene_BMK_10618	Serine/threonine protein kinase	--	hypothetical protein	Probable serine/threonine-protein kinase drkC OS=Dictyostelium discoideum GN=drkC PE=3 SV=1	Integrin-linked protein kinase OS=Sorghum bicolor GN=Sb03g034570 PE=3 SV=1	hypothetical protein SORBIDRAFT_03g034570 [Sorghum bicolor] gb|EES03608.1| hypothetical protein SORBIDRAFT_03g034570 [Sorghum bicolor]	Triticum aestivum cDNA, clone: WT009_J05, cultivar: Chinese Spring
Munro_Bamboo_unigene_BMK_10619	Serine/threonine protein kinase	--	hypothetical protein	Serine/threonine-protein kinase HT1 OS=Arabidopsis thaliana GN=HT1 PE=1 SV=1	H0723C07.13 protein OS=Oryza sativa GN=H0723C07.13 PE=4 SV=1	hypothetical protein OsJ_16706 [Oryza sativa Japonica Group]	Zea mays full-length cDNA clone ZM_BFc0128M21 mRNA, complete cds
Munro_Bamboo_unigene_BMK_1062	Glutaredoxin and related proteins	CELLULAR PROCESSES AND SIGNALING	hypothetical protein	Putative uncharacterized protein OS=Oryza sativa subsp. indica GN=OsI_16033 PE=3 SV=1	hypothetical protein OsI_16033 [Oryza sativa Indica Group]	Hordeum vulgare subsp. vulgare cDNA clone: FLbaf21j08, mRNA sequence
Munro_Bamboo_unigene_BMK_10620			Putative protein TPRXL OS=Homo sapiens GN=TPRXL PE=5 SV=2	Gastric mucin-like protein OS=Oryza sativa subsp. japonica GN=OJ1529_G03.4-1 PE=4 SV=1	hypothetical protein OsI_04220 [Oryza sativa Indica Group]	Oryza sativa Japonica Group Os01g0819000 (Os01g0819000) mRNA, complete cds
Munro_Bamboo_unigene_BMK_10621		
Munro_Bamboo_unigene_BMK_10622		
Munro_Bamboo_unigene_BMK_10623			Putative uncharacterized protein OS=Zea mays PE=2 SV=1	hypothetical protein LOC100381647 [Zea mays] gb|ACN26574.1| unknown [Zea mays]
Munro_Bamboo_unigene_BMK_10624			Mannan endo-1,4-beta-mannosidase 2 OS=Oryza sativa subsp. japonica GN=MAN2 PE=2 SV=2	Putative uncharacterized protein OS=Oryza sativa subsp. indica GN=OsI_03716 PE=4 SV=1	hypothetical protein OsI_03716 [Oryza sativa Indica Group]	Oryza sativa Japonica Group Os01g0746700 (Os01g0746700) mRNA, complete cds
Munro_Bamboo_unigene_BMK_10625			Os08g0550400 protein OS=Oryza sativa subsp. japonica GN=OJ1479_B11.22 PE=2 SV=1	Os08g0550400 [Oryza sativa Japonica Group] dbj|BAD08961.1| putative NEP1-interacting protein [Oryza sativa Japonica Group] dbj|BAF24360.1| Os08g0550400 [Oryza sativa Japonica Group] gb|EAZ43577.1| hypothetical protein OsJ_28199 [Oryza sativa Japonica Group] dbj|BAG97198.1| unnamed protein product [Oryza sativa Japonica Group]	Phyllostachys edulis cDNA clone: bphylf032h04, full insert sequence
Munro_Bamboo_unigene_BMK_10626			Peroxidase 1 OS=Oryza sativa subsp. japonica GN=PRX74 PE=2 SV=2	Class III peroxidase 75 OS=Oryza sativa subsp. japonica GN=OJ1057_B02.7 PE=2 SV=1	Os05g0499400 [Oryza sativa Japonica Group] gb|AAT93859.1| putative peroxidase [Oryza sativa Japonica Group] tpe|CAH69317.1| TPA: class III peroxidase 75 precursor [Oryza sativa Japonica Group] dbj|BAF17870.1| Os05g0499400 [Oryza sativa Japonica Group] gb|EAY98578.1| hypothetical protein OsI_20491 [Oryza sativa Indica Group] dbj|BAG91146.1| unnamed protein product [Oryza sativa Japonica Group] dbj|BAG87006.1| unnamed protein product [Oryza sativa Japonica Group] gb|EEE64249.1| hypothetical protein OsJ_19082 [Oryza sativa Japonica Group]	Phyllostachys edulis cDNA clone: bphylf029k06, full insert sequence
Munro_Bamboo_unigene_BMK_10627	FOG: Zn-finger	POORLY CHARACTERIZED	Os02g0116000	Sex-determining transformer protein 1 OS=Caenorhabditis briggsae GN=tra-1 PE=1 SV=1	Os02g0116000 protein (Fragment) OS=Oryza sativa subsp. japonica GN=Os02g0116000 PE=4 SV=1	unnamed protein product [Oryza sativa Japonica Group]	Oryza sativa Japonica Group Os02g0116000 (Os02g0116000) mRNA, partial cds
Munro_Bamboo_unigene_BMK_10628			Putative uncharacterized protein OS=Oryza sativa subsp. japonica GN=LOC_Os03g22320 PE=4 SV=1	Utp14 protein, expressed [Oryza sativa Japonica Group] gb|EAY90047.1| hypothetical protein OsI_11618 [Oryza sativa Indica Group] gb|EAZ26876.1| hypothetical protein OsJ_10800 [Oryza sativa Japonica Group]	Oryza minuta clone OM__Ba0153L11, complete sequence
Munro_Bamboo_unigene_BMK_10629	RNA-binding proteins (RRM domain)	POORLY CHARACTERIZED	Os09g0115400; K13126 polyadenylate-binding protein	Polyadenylate-binding protein 2 OS=Arabidopsis thaliana GN=PAB2 PE=1 SV=1	Os09g0115400 protein OS=Oryza sativa subsp. japonica GN=OJ1310_F05.15 PE=2 SV=1	Os09g0115400 [Oryza sativa Japonica Group] dbj|BAD16229.1| putative poly(A)-binding protein [Oryza sativa Japonica Group] dbj|BAF24497.1| Os09g0115400 [Oryza sativa Japonica Group] gb|EAZ08133.1| hypothetical protein OsI_30396 [Oryza sativa Indica Group] gb|EAZ43770.1| hypothetical protein OsJ_28392 [Oryza sativa Japonica Group] gb|ACA50516.1| poly(A)-binding protein [Oryza sativa Japonica Group] dbj|BAG90618.1| unnamed protein product [Oryza sativa Japonica Group]	Oryza sativa Japonica Group clone KCS215F12 poly(A)-binding protein mRNA, complete cds
Munro_Bamboo_unigene_BMK_1063			Pattern formation protein EMB30 OS=Arabidopsis thaliana GN=EMB30 PE=1 SV=1	Putative uncharacterized protein Sb01g029300 OS=Sorghum bicolor GN=Sb01g029300 PE=4 SV=1	hypothetical protein SORBIDRAFT_01g029300 [Sorghum bicolor] gb|EER91946.1| hypothetical protein SORBIDRAFT_01g029300 [Sorghum bicolor]	Triticum aestivum cDNA, clone: WT012_N24, cultivar: Chinese Spring
Munro_Bamboo_unigene_BMK_10630			Putative uncharacterized protein Sb03g004530 OS=Sorghum bicolor GN=Sb03g004530 PE=4 SV=1	hypothetical protein SORBIDRAFT_03g004530 [Sorghum bicolor] gb|EES02391.1| hypothetical protein SORBIDRAFT_03g004530 [Sorghum bicolor]	Oryza sativa Japonica Group Os01g0170100 (Os01g0170100) mRNA, partial cds
Munro_Bamboo_unigene_BMK_10631			Putative uncharacterized protein P0583G08.4 OS=Oryza sativa subsp. japonica GN=P0583G08.4 PE=4 SV=1	hypothetical protein OsI_00572 [Oryza sativa Indica Group] gb|EEE53947.1| hypothetical protein OsJ_00539 [Oryza sativa Japonica Group]	Oryza sativa Japonica Group genomic DNA, chromosome 1, PAC clone:P0583G08
Munro_Bamboo_unigene_BMK_10632		
Munro_Bamboo_unigene_BMK_10633			Putative protein TPRXL OS=Homo sapiens GN=TPRXL PE=5 SV=2	OSJNBa0067K08.8 protein OS=Oryza sativa subsp. japonica GN=OSJNBa0067K08.8 PE=2 SV=2	hypothetical protein OsJ_15325 [Oryza sativa Japonica Group]	Phyllostachys edulis cDNA clone: bpst40101e10, full insert sequence
Munro_Bamboo_unigene_BMK_10634			LOB domain protein OS=Oryza sativa subsp. japonica GN=P0028E10.30 PE=2 SV=1	Os01g0169400 [Oryza sativa Japonica Group] dbj|BAB39926.1| P0028E10.30 [Oryza sativa Japonica Group] dbj|BAB92516.1| putative LOB domain protein 25 [Oryza sativa Japonica Group] dbj|BAD88527.1| LOB domain protein [Oryza sativa Japonica Group] dbj|BAF04047.1| Os01g0169400 [Oryza sativa Japonica Group] dbj|BAG97281.1| unnamed protein product [Oryza sativa Japonica Group]	Oryza sativa Japonica Group Os01g0169400 (Os01g0169400) mRNA, complete cds
Munro_Bamboo_unigene_BMK_10635			Putative uncharacterized protein Sb02g013010 OS=Sorghum bicolor GN=Sb02g013010 PE=4 SV=1	hypothetical protein SORBIDRAFT_02g013010 [Sorghum bicolor] gb|EER98550.1| hypothetical protein SORBIDRAFT_02g013010 [Sorghum bicolor]	Phyllostachys edulis cDNA clone: bphyem205d01, full insert sequence
Munro_Bamboo_unigene_BMK_10637			Probable LRR receptor-like serine/threonine-protein kinase At1g56140 OS=Arabidopsis thaliana GN=At1g56140 PE=1 SV=2	Putative uncharacterized protein Sb01g040190 OS=Sorghum bicolor GN=Sb01g040190 PE=4 SV=1	hypothetical protein SORBIDRAFT_01g040190 [Sorghum bicolor] gb|EER95133.1| hypothetical protein SORBIDRAFT_01g040190 [Sorghum bicolor]	Oryza sativa Japonica Group cDNA, clone: J043017C19, full insert sequence
Munro_Bamboo_unigene_BMK_10638			Os08g0323400 protein OS=Oryza sativa subsp. japonica GN=OSJNBa0078D03.13 PE=2 SV=1	Os08g0323400 [Oryza sativa Japonica Group] dbj|BAD03663.1| putative rubredoxin [Oryza sativa Japonica Group] dbj|BAF23455.1| Os08g0323400 [Oryza sativa Japonica Group] gb|EAZ06622.1| hypothetical protein OsI_28872 [Oryza sativa Indica Group] dbj|BAG96523.1| unnamed protein product [Oryza sativa Japonica Group] dbj|BAG91048.1| unnamed protein product [Oryza sativa Japonica Group]	Sorghum bicolor hypothetical protein, mRNA
Munro_Bamboo_unigene_BMK_10639		
Munro_Bamboo_unigene_BMK_1064			Histone chaperone ASF1B OS=Arabidopsis thaliana GN=ASF1B PE=1 SV=1	Os05g0553800 protein OS=Oryza sativa subsp. japonica GN=OJ1263_E10.5 PE=2 SV=1	hypothetical protein OsJ_19479 [Oryza sativa Japonica Group]	Phyllostachys edulis cDNA clone: bphylf044c09, full insert sequence
Munro_Bamboo_unigene_BMK_10640			Putative uncharacterized protein Sb01g030560 OS=Sorghum bicolor GN=Sb01g030560 PE=3 SV=1	hypothetical protein SORBIDRAFT_01g030560 [Sorghum bicolor] gb|EER94585.1| hypothetical protein SORBIDRAFT_01g030560 [Sorghum bicolor]	Oryza sativa chromosome 10 BAC OSJNBa0040D23 genomic sequence, complete sequence
Munro_Bamboo_unigene_BMK_10641			ETO1-like protein 1 OS=Arabidopsis thaliana GN=EOL1 PE=1 SV=1	Os07g0178100 protein OS=Oryza sativa subsp. japonica GN=OJ1361_E02.109 PE=2 SV=1	hypothetical protein OsI_25106 [Oryza sativa Indica Group]	Oryza sativa Japonica Group Os07g0178100 (Os07g0178100) mRNA, complete cds
Munro_Bamboo_unigene_BMK_10642			Retinoblastoma-related protein 1 OS=Oryza sativa subsp. japonica GN=RBR1 PE=2 SV=1	Putative uncharacterized protein Sb07g025760 OS=Sorghum bicolor GN=Sb07g025760 PE=4 SV=1	retinoblastoma-related protein 1 [Oryza sativa Japonica Group]	Sorghum bicolor hypothetical protein, mRNA
Munro_Bamboo_unigene_BMK_10643			Os03g0301600 protein OS=Oryza sativa subsp. japonica GN=Os03g0301600 PE=4 SV=1	hypothetical protein OsJ_10526 [Oryza sativa Japonica Group]	Oryza sativa Japonica Group Os03g0301600 (Os03g0301600) mRNA, complete cds
Munro_Bamboo_unigene_BMK_10644			Putative uncharacterized protein OS=Oryza sativa subsp. japonica GN=LOC_Os03g22320 PE=4 SV=1	Utp14 protein, expressed [Oryza sativa Japonica Group] gb|EAY90047.1| hypothetical protein OsI_11618 [Oryza sativa Indica Group] gb|EAZ26876.1| hypothetical protein OsJ_10800 [Oryza sativa Japonica Group]	Oryza minuta clone OM__Ba0153L11, complete sequence
Munro_Bamboo_unigene_BMK_10645			Os01g0125700 protein OS=Oryza sativa subsp. japonica GN=P0037C04.34 PE=2 SV=1	Os01g0125700 [Oryza sativa Japonica Group] dbj|BAD52877.1| unknown protein [Oryza sativa Japonica Group] dbj|BAF03806.1| Os01g0125700 [Oryza sativa Japonica Group] gb|EAY72358.1| hypothetical protein OsI_00211 [Oryza sativa Indica Group] gb|EAZ10373.1| hypothetical protein OsJ_00209 [Oryza sativa Japonica Group] dbj|BAH00735.1| unnamed protein product [Oryza sativa Japonica Group]	Oryza sativa Japonica Group Os01g0125700 (Os01g0125700) mRNA, complete cds
Munro_Bamboo_unigene_BMK_10646			Os01g0125700 protein OS=Oryza sativa subsp. japonica GN=P0037C04.34 PE=2 SV=1	Os01g0125700 [Oryza sativa Japonica Group] dbj|BAD52877.1| unknown protein [Oryza sativa Japonica Group] dbj|BAF03806.1| Os01g0125700 [Oryza sativa Japonica Group] gb|EAY72358.1| hypothetical protein OsI_00211 [Oryza sativa Indica Group] gb|EAZ10373.1| hypothetical protein OsJ_00209 [Oryza sativa Japonica Group] dbj|BAH00735.1| unnamed protein product [Oryza sativa Japonica Group]	Oryza sativa Japonica Group Os01g0125700 (Os01g0125700) mRNA, complete cds
Munro_Bamboo_unigene_BMK_10648			Putative uncharacterized protein OS=Oryza sativa subsp. japonica GN=OsJ_32563 PE=4 SV=1	hypothetical protein OsJ_32563 [Oryza sativa Japonica Group]	Oryza sativa Japonica Group Os10g0574500 (Os10g0574500) mRNA, complete cds
Munro_Bamboo_unigene_BMK_10649		
Munro_Bamboo_unigene_BMK_1065	Predicted nucleoside-diphosphate-sugar epimerases	--	hypothetical protein	Uncharacterized protein At2g37660, chloroplastic OS=Arabidopsis thaliana GN=At2g37660 PE=1 SV=2	Putative uncharacterized protein Sb01g035100 OS=Sorghum bicolor GN=Sb01g035100 PE=4 SV=1	hypothetical protein SORBIDRAFT_01g035100 [Sorghum bicolor] gb|EER92259.1| hypothetical protein SORBIDRAFT_01g035100 [Sorghum bicolor]	Oryza sativa Japonica Group Os03g0355900 (Os03g0355900) mRNA, complete cds
Munro_Bamboo_unigene_BMK_10651		
Munro_Bamboo_unigene_BMK_10653	Serine/threonine protein phosphatase	CELLULAR PROCESSES AND SIGNALING	DNA-binding protein phosphatase 2C	Probable protein phosphatase 2C 27 OS=Oryza sativa subsp. japonica GN=Os02g0799000 PE=2 SV=1	DNA-binding protein phosphatase 2C OS=Zea mays PE=2 SV=1	DNA-binding protein phosphatase 2C [Zea mays] gb|ACG35350.1| DNA-binding protein phosphatase 2C [Zea mays]	Oryza sativa Japonica Group Os02g0799000 (Os02g0799000) mRNA, complete cds
Munro_Bamboo_unigene_BMK_10654			Probable protein phosphatase 2C 27 OS=Oryza sativa subsp. japonica GN=Os02g0799000 PE=2 SV=1	Putative uncharacterized protein Sb0498s002010 OS=Sorghum bicolor GN=Sb0498s002010 PE=4 SV=1	hypothetical protein SORBIDRAFT_0498s002010 [Sorghum bicolor] gb|EES20496.1| hypothetical protein SORBIDRAFT_0498s002010 [Sorghum bicolor]	Oryza sativa Japonica Group Os02g0799000 (Os02g0799000) mRNA, complete cds
Munro_Bamboo_unigene_BMK_10655			Carbon catabolite repressor protein 4 homolog 1 OS=Arabidopsis thaliana GN=CCR4-1 PE=2 SV=1	Endonuclease/exonuclease/phosphatase family protein, putative, expressed OS=Oryza sativa subsp. japonica GN=Os10g0412100 PE=4 SV=1	hypothetical protein OsJ_31500 [Oryza sativa Japonica Group]	Oryza sativa Japonica Group Os10g0412100 (Os10g0412100) mRNA, complete cds
Munro_Bamboo_unigene_BMK_10656	NTP pyrophosphohydrolases including oxidative damage repair enzymes	--	hypothetical protein LOC100191364	Nudix hydrolase 16, mitochondrial OS=Arabidopsis thaliana GN=NUDT16 PE=2 SV=1	Hydrolase, NUDIX family protein, expressed OS=Oryza sativa subsp. japonica GN=OSJNBa0028F23.8 PE=3 SV=1	putative NUDIX hydrolase [Oryza sativa Japonica Group] gb|ABF99484.1| hydrolase, NUDIX family protein, expressed [Oryza sativa Japonica Group] gb|EEC76388.1| hypothetical protein OsI_14015 [Oryza sativa Indica Group]	Phyllostachys edulis cDNA clone: bphyst007i18, full insert sequence
Munro_Bamboo_unigene_BMK_10657			Proline-rich receptor-like protein kinase PERK2 OS=Arabidopsis thaliana GN=PERK2 PE=2 SV=3	Hydroxyproline-rich glycoprotein-like protein OS=Oryza sativa subsp. japonica GN=P0025H07.1 PE=2 SV=1	hypothetical protein OsJ_29609 [Oryza sativa Japonica Group]	Oryza sativa Japonica Group Os09g0454200 (Os09g0454200) mRNA, complete cds
Munro_Bamboo_unigene_BMK_10658			Putative uncharacterized protein Sb03g042780 OS=Sorghum bicolor GN=Sb03g042780 PE=4 SV=1	hypothetical protein SORBIDRAFT_03g042780 [Sorghum bicolor] gb|EES04044.1| hypothetical protein SORBIDRAFT_03g042780 [Sorghum bicolor]	Oryza sativa Japonica Group Os09g0286300 (Os09g0286300) mRNA, complete cds
Munro_Bamboo_unigene_BMK_10659	Uncharacterized conserved protein	POORLY CHARACTERIZED	hypothetical protein; K10532 heparan-alpha-glucosaminide N-acetyltransferase [EC:2.3.1.78]	Heparan-alpha-glucosaminide N-acetyltransferase OS=Mus musculus GN=Hgsnat PE=1 SV=1	Putative uncharacterized protein Sb03g044830 OS=Sorghum bicolor GN=Sb03g044830 PE=4 SV=1	hypothetical protein SORBIDRAFT_03g044830 [Sorghum bicolor] gb|EES04152.1| hypothetical protein SORBIDRAFT_03g044830 [Sorghum bicolor]	Oryza sativa Japonica Group Os01g0931100 (Os01g0931100) mRNA, complete cds
Munro_Bamboo_unigene_BMK_1066			DUF246 domain-containing protein At1g04910 OS=Arabidopsis thaliana GN=At1g04910 PE=1 SV=1	Putative uncharacterized protein OS=Oryza sativa subsp. indica GN=OsI_31543 PE=4 SV=1	hypothetical protein OsI_31543 [Oryza sativa Indica Group]	Oryza sativa Japonica Group Os09g0442900 (Os09g0442900) mRNA, complete cds
Munro_Bamboo_unigene_BMK_10660		
Munro_Bamboo_unigene_BMK_10661	Serine/threonine protein kinase	--	Os10g0497600	Probable receptor-like protein kinase At2g42960 OS=Arabidopsis thaliana GN=At2g42960 PE=2 SV=1	Os10g0497600 protein OS=Oryza sativa subsp. japonica GN=Os10g0497600 PE=2 SV=1	Os10g0497600 [Oryza sativa Japonica Group] gb|ABB47827.1| Protein kinase domain containing protein, expressed [Oryza sativa Japonica Group] dbj|BAF26874.1| Os10g0497600 [Oryza sativa Japonica Group] dbj|BAG95829.1| unnamed protein product [Oryza sativa Japonica Group]	Triticum aestivum cDNA, clone: SET5_B21, cultivar: Chinese Spring
Munro_Bamboo_unigene_BMK_10662	Inorganic pyrophosphatase	METABOLISM	gpm642; LOC100216827; K01507 inorganic pyrophosphatase [EC:3.6.1.1]	Soluble inorganic pyrophosphatase OS=Solanum tuberosum GN=PPA PE=2 SV=1	Putative uncharacterized protein OS=Oryza sativa subsp. japonica GN=OsJ_04954 PE=2 SV=1	unnamed protein product [Oryza sativa Japonica Group] gb|EEE56102.1| hypothetical protein OsJ_04954 [Oryza sativa Japonica Group]	Phyllostachys edulis cDNA clone: bphylf057c09, full insert sequence
Munro_Bamboo_unigene_BMK_10663			Serine/arginine repetitive matrix protein 2 OS=Mus musculus GN=Srrm2 PE=1 SV=2	Os01g0922100 protein OS=Oryza sativa subsp. japonica GN=B1793G04.34 PE=4 SV=1	hypothetical protein OsI_04975 [Oryza sativa Indica Group]	Phyllostachys edulis cDNA clone: bphyem205b20, full insert sequence
Munro_Bamboo_unigene_BMK_10664	Guanosine polyphosphate pyrophosphohydrolases/synthetases	--	hypothetical protein	Probable guanosine-3',5'-bis(diphosphate) 3'-pyrophosphohydrolase OS=Synechocystis sp. (strain ATCC 27184 / PCC 6803 / N-1) GN=spoT PE=3 SV=1	Putative uncharacterized protein OS=Oryza sativa subsp. japonica GN=OsJ_25106 PE=4 SV=1	hypothetical protein OsJ_25106 [Oryza sativa Japonica Group]	Sorghum bicolor hypothetical protein, mRNA
Munro_Bamboo_unigene_BMK_10665			Os05g0423200 protein OS=Oryza sativa subsp. japonica GN=OJ1212_B02.4 PE=2 SV=1	hypothetical protein OsJ_18596 [Oryza sativa Japonica Group]	Oryza sativa Japonica Group Os05g0423200 (Os05g0423200) mRNA, complete cds
Munro_Bamboo_unigene_BMK_10666			Putative uncharacterized protein Sb07g000590 OS=Sorghum bicolor GN=Sb07g000590 PE=4 SV=1	hypothetical protein SORBIDRAFT_07g000590 [Sorghum bicolor] gb|EES14362.1| hypothetical protein SORBIDRAFT_07g000590 [Sorghum bicolor]	Sorghum bicolor hypothetical protein, mRNA
Munro_Bamboo_unigene_BMK_10667			Polygalacturonase QRT3 OS=Arabidopsis thaliana GN=QRT3 PE=2 SV=1	Putative uncharacterized protein OS=Oryza sativa subsp. indica GN=OsI_17366 PE=4 SV=1	hypothetical protein OsI_17366 [Oryza sativa Indica Group]	Oryza sativa Japonica Group Os04g0613200 (Os04g0613200) mRNA, complete cds
Munro_Bamboo_unigene_BMK_10668			Putative uncharacterized protein OS=Oryza sativa subsp. indica GN=OsI_36710 PE=4 SV=1	hypothetical protein OsI_36710 [Oryza sativa Indica Group]
Munro_Bamboo_unigene_BMK_10669			Os05g0542200 protein OS=Oryza sativa subsp. japonica GN=OJ1362_G11.17 PE=4 SV=1	hypothetical protein OsI_20833 [Oryza sativa Indica Group]	Phyllostachys edulis cDNA clone: bphylf023j07, full insert sequence
Munro_Bamboo_unigene_BMK_1067			Putative uncharacterized protein OS=Zea mays PE=2 SV=1	unknown [Zea mays] gb|ADX60189.1| TIFY transcription factor [Zea mays]	Phyllostachys edulis cDNA clone: bphyem118e13, full insert sequence
Munro_Bamboo_unigene_BMK_10670			Os05g0542200 protein OS=Oryza sativa subsp. japonica GN=OJ1362_G11.17 PE=4 SV=1	hypothetical protein OsI_20833 [Oryza sativa Indica Group]	Phyllostachys edulis cDNA clone: bphyem127m06, full insert sequence
Munro_Bamboo_unigene_BMK_10671			26S proteasome non-ATPase regulatory subunit 12 OS=Dictyostelium discoideum GN=psmD12 PE=2 SV=1	Os03g0851300 protein OS=Oryza sativa subsp. japonica GN=OSJNBa0015N08.15 PE=2 SV=1	Os03g0851300 [Oryza sativa Japonica Group] gb|AAO20069.1| putative proteasome regulatory non-ATPase subunit [Oryza sativa Japonica Group] gb|ABF99929.1| PCI domain containing protein, expressed [Oryza sativa Japonica Group] dbj|BAF13828.1| Os03g0851300 [Oryza sativa Japonica Group] dbj|BAG92346.1| unnamed protein product [Oryza sativa Japonica Group] dbj|BAG93530.1| unnamed protein product [Oryza sativa Japonica Group]	Oryza sativa Japonica Group Os03g0851300 (Os03g0851300) mRNA, complete cds
Munro_Bamboo_unigene_BMK_10672			Os02g0690200 protein OS=Oryza sativa subsp. japonica GN=OJ1743_B12.36 PE=4 SV=1	Os02g0690200 [Oryza sativa Japonica Group] dbj|BAD07680.1| unknown protein [Oryza sativa Japonica Group] dbj|BAF09704.1| Os02g0690200 [Oryza sativa Japonica Group] gb|EAZ24241.1| hypothetical protein OsJ_07991 [Oryza sativa Japonica Group]	Phyllostachys edulis cDNA clone: bphyst037f11, full insert sequence
Munro_Bamboo_unigene_BMK_10673	Phosphatidylinositol 5-phosphate phosphatase	CELLULAR PROCESSES AND SIGNALING	hypothetical protein	Type I inositol-1,4,5-trisphosphate 5-phosphatase 1 OS=Arabidopsis thaliana GN=IP5P1 PE=1 SV=2	Putative uncharacterized protein Sb09g026716 OS=Sorghum bicolor GN=Sb09g026716 PE=4 SV=1	hypothetical protein SORBIDRAFT_09g026716 [Sorghum bicolor] gb|EES19869.1| hypothetical protein SORBIDRAFT_09g026716 [Sorghum bicolor]	Oryza sativa Japonica Group Os05g0535600 (Os05g0535600) mRNA, complete cds
Munro_Bamboo_unigene_BMK_10674			Os02g0295700 protein OS=Oryza sativa subsp. japonica GN=OSJNBa0073G17.27 PE=2 SV=1	hypothetical protein OsI_06835 [Oryza sativa Indica Group]	Triticum aestivum cDNA, clone: WT012_B15, cultivar: Chinese Spring
Munro_Bamboo_unigene_BMK_10676			Putative uncharacterized protein OS=Oryza sativa subsp. indica GN=OsI_34293 PE=4 SV=1	hypothetical protein OsI_34293 [Oryza sativa Indica Group]	Sorghum bicolor hypothetical protein, mRNA
Munro_Bamboo_unigene_BMK_10677			Auxin-repressed protein OS=Zea mays PE=2 SV=1	auxin-repressed protein [Zea mays] gb|ACG39642.1| auxin-repressed protein [Zea mays]	Phyllostachys edulis cDNA clone: bphylf024g21, full insert sequence
Munro_Bamboo_unigene_BMK_10679	1-acyl-sn-glycerol-3-phosphate acyltransferase	METABOLISM	Os05g0502200; K13513 lysocardiolipin and lysophospholipid acyltransferase [EC:2.3.1.- 2.3.1.51]	Probable 1-acyl-sn-glycerol-3-phosphate acyltransferase 5 OS=Arabidopsis thaliana GN=LPAT5 PE=2 SV=1	Os05g0502200 protein OS=Oryza sativa subsp. japonica GN=OSJNBa0017K09.11 PE=4 SV=1	hypothetical protein OsI_20519 [Oryza sativa Indica Group] gb|EEE64271.1| hypothetical protein OsJ_19105 [Oryza sativa Japonica Group]	Oryza sativa Japonica Group Os05g0502200 (Os05g0502200) mRNA, complete cds
Munro_Bamboo_unigene_BMK_1068			Os01g0760400 protein OS=Oryza sativa subsp. japonica GN=P0460E08.19 PE=4 SV=1	hypothetical protein OsI_03819 [Oryza sativa Indica Group]	Oryza sativa Japonica Group Os01g0760400 (Os01g0760400) mRNA, complete cds
Munro_Bamboo_unigene_BMK_10681		
Munro_Bamboo_unigene_BMK_10682			Os10g0550700 protein (Fragment) OS=Oryza sativa subsp. japonica GN=Os10g0550700 PE=4 SV=1	Os10g0550700 [Oryza sativa Japonica Group] dbj|BAF27157.2| Os10g0550700 [Oryza sativa Japonica Group]	Sorghum bicolor hypothetical protein, mRNA
Munro_Bamboo_unigene_BMK_10686	Serine/threonine protein kinase	--	hypothetical protein	Cysteine-rich receptor-like protein kinase 28 OS=Arabidopsis thaliana GN=CRK28 PE=2 SV=2	Putative uncharacterized protein Sb01g012340 OS=Sorghum bicolor GN=Sb01g012340 PE=4 SV=1	hypothetical protein SORBIDRAFT_01g012340 [Sorghum bicolor] gb|EER91100.1| hypothetical protein SORBIDRAFT_01g012340 [Sorghum bicolor]	Sorghum bicolor hypothetical protein, mRNA
Munro_Bamboo_unigene_BMK_10687			Dof domain, zinc finger family protein, expressed OS=Oryza sativa subsp. japonica GN=OSJNBa0091P11.8 PE=2 SV=1	Os03g0169600 [Oryza sativa Japonica Group] gb|AAL84292.1|AC073556_9 putative zinc finger DNA-binding protein [Oryza sativa Japonica Group] gb|AAO72548.1| putative H-protein promoter binding factor-2a [Oryza sativa Japonica Group] gb|ABF94195.1| Dof domain, zinc finger family protein, expressed [Oryza sativa Japonica Group] dbj|BAF11015.1| Os03g0169600 [Oryza sativa Japonica Group] gb|EAZ25737.1| hypothetical protein OsJ_09572 [Oryza sativa Japonica Group] dbj|BAG87605.1| unnamed protein product [Oryza sativa Japonica Group] dbj|BAG96752.1| unnamed protein product [Oryza sativa Japonica Group]	Zea mays hypothetical protein LOC100275567 (LOC100275567), mRNA gb|EU956784.1| Zea mays clone 1573856 hypothetical protein mRNA, complete cds
Munro_Bamboo_unigene_BMK_10688			Putative uncharacterized protein Sb10g025080 OS=Sorghum bicolor GN=Sb10g025080 PE=4 SV=1	hypothetical protein SORBIDRAFT_10g025080 [Sorghum bicolor] gb|EER90094.1| hypothetical protein SORBIDRAFT_10g025080 [Sorghum bicolor]	Phyllostachys edulis cDNA clone: bphyem116b13, full insert sequence
Munro_Bamboo_unigene_BMK_10689			Os01g0901000 protein OS=Oryza sativa subsp. japonica GN=P0035F12.19 PE=2 SV=1	hypothetical protein OsJ_04433 [Oryza sativa Japonica Group]	Triticum aestivum cDNA, clone: WT002_B01, cultivar: Chinese Spring
Munro_Bamboo_unigene_BMK_1069	Predicted RNA methylase	INFORMATION STORAGE AND PROCESSING	Os06g0162600	Methyltransferase-like protein 5 OS=Mus musculus GN=Mettl5 PE=2 SV=2	Early nodule-specific-like protein ENOD8 gene (Fragment) OS=Triticum aestivum PE=2 SV=1	early nodule-specific-like protein ENOD8 gene [Triticum aestivum]	Triticum aestivum early nodule-specific-like protein ENOD8 gene mRNA, partial cds
Munro_Bamboo_unigene_BMK_10690			Putative DNA ligase 4 OS=Oryza sativa subsp. japonica GN=LIG4 PE=2 SV=2	DNA ligase OS=Oryza sativa GN=OSIGBa0113I13.3 PE=3 SV=1	Os04g0606450 [Oryza sativa Japonica Group] dbj|BAH92809.1| Os04g0606450 [Oryza sativa Japonica Group]	Oryza sativa Japonica Group Os04g0606450 (Os04g0606450) mRNA, partial cds
Munro_Bamboo_unigene_BMK_10691			Probable peptide/nitrate transporter At1g33440 OS=Arabidopsis thaliana GN=At1g33440 PE=2 SV=1	P0076O17.8 protein OS=Oryza sativa subsp. japonica GN=P0076O17.8 PE=4 SV=1	P0076O17.8 [Oryza sativa Japonica Group]	Sorghum bicolor hypothetical protein, mRNA
Munro_Bamboo_unigene_BMK_10693			Serine carboxypeptidase-like 51 OS=Arabidopsis thaliana GN=SCPL51 PE=2 SV=2	Putative uncharacterized protein OS=Oryza sativa subsp. indica GN=OsI_11895 PE=4 SV=1	hypothetical protein OsI_11895 [Oryza sativa Indica Group]	Oryza sativa Japonica Group cDNA clone:J033034H21, full insert sequence
Munro_Bamboo_unigene_BMK_10694			Putative uncharacterized protein Sb10g000410 OS=Sorghum bicolor GN=Sb10g000410 PE=4 SV=1	hypothetical protein SORBIDRAFT_10g000410 [Sorghum bicolor] gb|EER89031.1| hypothetical protein SORBIDRAFT_10g000410 [Sorghum bicolor]	Sorghum bicolor hypothetical protein, mRNA
Munro_Bamboo_unigene_BMK_10695			P0432B10.2 protein OS=Oryza sativa subsp. japonica GN=P0432B10.2 PE=4 SV=1	hypothetical protein OsJ_03833 [Oryza sativa Japonica Group]	Oryza sativa Japonica Group Os01g0812050 (Os01g0812050) mRNA, complete cds
Munro_Bamboo_unigene_BMK_10696			Paired amphipathic helix protein Sin3-like 2 OS=Arabidopsis thaliana GN=SNL2 PE=1 SV=2	Os05g0100500 protein (Fragment) OS=Oryza sativa subsp. japonica GN=Os05g0100500 PE=4 SV=1	hypothetical protein OsJ_16767 [Oryza sativa Japonica Group]	Phyllostachys edulis cDNA clone: bphylf046e02, full insert sequence
Munro_Bamboo_unigene_BMK_10697			Paired amphipathic helix protein Sin3-like 3 OS=Arabidopsis thaliana GN=SNL3 PE=1 SV=2	Putative uncharacterized protein Sb03g008490 OS=Sorghum bicolor GN=Sb03g008490 PE=4 SV=1	hypothetical protein SORBIDRAFT_03g008490 [Sorghum bicolor] gb|EES00449.1| hypothetical protein SORBIDRAFT_03g008490 [Sorghum bicolor]	Oryza sativa Japonica Group chromosome 5 clone OSJNBb0098I11, complete sequence
Munro_Bamboo_unigene_BMK_10698		
Munro_Bamboo_unigene_BMK_10699			Putative uncharacterized protein OS=Oryza sativa subsp. indica GN=OsI_28072 PE=4 SV=1	hypothetical protein OsI_28072 [Oryza sativa Indica Group]	Oryza sativa Japonica Group Os08g0187700 (Os08g0187700) mRNA, complete cds
Munro_Bamboo_unigene_BMK_107			Flocculation protein FLO11 OS=Saccharomyces cerevisiae GN=MUC1 PE=1 SV=2	Harpin-induced protein 1 family (HIN1)-like OS=Oryza sativa subsp. japonica GN=P0015C07.18 PE=2 SV=1	Os08g0102700 [Oryza sativa Japonica Group] dbj|BAD33162.1| harpin-induced protein 1 family (HIN1)-like [Oryza sativa Japonica Group] dbj|BAF22681.1| Os08g0102700 [Oryza sativa Japonica Group] gb|EAZ41224.1| hypothetical protein OsJ_25729 [Oryza sativa Japonica Group] dbj|BAG87921.1| unnamed protein product [Oryza sativa Japonica Group] dbj|BAG87996.1| unnamed protein product [Oryza sativa Japonica Group] dbj|BAG88107.1| unnamed protein product [Oryza sativa Japonica Group] dbj|BAG90460.1| unnamed protein product [Oryza sativa Japonica Group] dbj|BAG92781.1| unnamed protein product [Oryza sativa Japonica Group] dbj|BAG94013.1| unnamed protein product [Oryza sativa Japonica Group] dbj|BAG96723.1| unnamed protein product [Oryza sativa Japonica Group]	Oryza sativa Japonica Group Os08g0102700 (Os08g0102700) mRNA, complete cds
Munro_Bamboo_unigene_BMK_1070			Transcriptional regulator ATRX (X-linked helicase II) OS=Aedes aegypti GN=AAEL001141 PE=4 SV=1	transcriptional regulator ATRX (X-linked helicase II) [Aedes aegypti] gb|EAT47778.1| transcriptional regulator ATRX (X-linked helicase II) [Aedes aegypti]	Phyllostachys edulis cDNA clone: bphyst029g20, full insert sequence
Munro_Bamboo_unigene_BMK_10700			NAC domain-containing protein 78 OS=Arabidopsis thaliana GN=NAC078 PE=2 SV=2	Putative uncharacterized protein OS=Oryza sativa subsp. indica GN=OsI_18065 PE=4 SV=1	hypothetical protein OsI_18065 [Oryza sativa Indica Group]	Oryza sativa Japonica Group cDNA clone:J013131L02, full insert sequence
Munro_Bamboo_unigene_BMK_10701	Xanthine dehydrogenase, molybdopterin-binding subunit B	METABOLISM	hypothetical protein	Probable aldehyde oxidase 2 OS=Oryza sativa subsp. japonica GN=Os03g0790900 PE=2 SV=1	Putative aldehyde oxidase OS=Oryza sativa subsp. japonica GN=P0039H02.110 PE=4 SV=2	hypothetical protein OsJ_23203 [Oryza sativa Japonica Group]	Sorghum bicolor hypothetical protein, mRNA
Munro_Bamboo_unigene_BMK_10703	Uncharacterized protein involved in ubiquinone biosynthesis	METABOLISM	hypothetical protein	Ubiquinone biosynthesis protein COQ4 homolog, mitochondrial OS=Arabidopsis thaliana GN=At2g03690 PE=2 SV=1	Putative uncharacterized protein Sb06g032660 OS=Sorghum bicolor GN=Sb06g032660 PE=4 SV=1	hypothetical protein SORBIDRAFT_06g032660 [Sorghum bicolor] gb|EES11639.1| hypothetical protein SORBIDRAFT_06g032660 [Sorghum bicolor]	Oryza sativa Japonica Group chromosome 5 clone B1007D10, complete sequence
Munro_Bamboo_unigene_BMK_10704		
Munro_Bamboo_unigene_BMK_10705			Putative uncharacterized protein Sb10g020070 OS=Sorghum bicolor GN=Sb10g020070 PE=4 SV=1	hypothetical protein SORBIDRAFT_10g020070 [Sorghum bicolor] gb|EER89831.1| hypothetical protein SORBIDRAFT_10g020070 [Sorghum bicolor]	Sorghum bicolor hypothetical protein, mRNA
Munro_Bamboo_unigene_BMK_10706			Putative uncharacterized protein OS=Zea mays PE=2 SV=1	hypothetical protein [Zea mays]	Triticum aestivum clone UCDTA00989 genomic sequence
Munro_Bamboo_unigene_BMK_10707	Beta-fructosidases (levanase/invertase)	METABOLISM	Os04g0413500	Beta-fructofuranosidase, insoluble isoenzyme 2 OS=Oryza sativa subsp. japonica GN=CIN2 PE=2 SV=1	Cell wall invertase BObetaFRUCT1 OS=Bambusa oldhamii PE=2 SV=1	cell wall invertase BObetaFRUCT1 [Bambusa oldhamii]	Dendrocalamopsis oldhamii cell wall invertase BObetaFRUCT1 mRNA, complete cds
Munro_Bamboo_unigene_BMK_10708		
Munro_Bamboo_unigene_BMK_10709			Leucine-rich repeat extensin-like protein 3 OS=Arabidopsis thaliana GN=LRX3 PE=1 SV=1	OSJNBb0020O11.8 protein OS=Oryza sativa subsp. japonica GN=OSJNBb0020O11.8 PE=3 SV=2	hypothetical protein OsJ_15596 [Oryza sativa Japonica Group]	Sorghum bicolor hypothetical protein, mRNA
Munro_Bamboo_unigene_BMK_10710			Calmodulin-binding protein family-like OS=Oryza sativa subsp. japonica GN=P0427G12.22 PE=4 SV=1	hypothetical protein OsI_27594 [Oryza sativa Indica Group]	Phyllostachys edulis cDNA clone: bphylf057i11, full insert sequence
Munro_Bamboo_unigene_BMK_10711			Protein prenyltransferase alpha subunit repeat-containing protein 1 OS=Homo sapiens GN=PTAR1 PE=2 SV=2	Os01g0684200 protein OS=Oryza sativa subsp. japonica GN=P0478H03.8 PE=2 SV=1	hypothetical protein OsJ_03036 [Oryza sativa Japonica Group]	Hordeum vulgare subsp. vulgare cDNA clone: FLbaf1a02, mRNA sequence
Munro_Bamboo_unigene_BMK_10712			Zinc finger CCCH domain-containing protein 19 OS=Arabidopsis thaliana GN=At2g16470 PE=1 SV=2	Os01g0884500 protein OS=Oryza sativa subsp. japonica GN=B1065E10.54 PE=4 SV=1	Os01g0884500 [Oryza sativa Japonica Group] dbj|BAD82583.1| zinc finger (CCCH-type) protein-like [Oryza sativa Japonica Group] dbj|BAF06932.1| Os01g0884500 [Oryza sativa Japonica Group]	Oryza sativa Japonica Group Os01g0884500 (Os01g0884500) mRNA, complete cds
Munro_Bamboo_unigene_BMK_10713			Zinc finger CCCH domain-containing protein 16 OS=Oryza sativa subsp. japonica GN=Os02g0557500 PE=2 SV=2	Putative uncharacterized protein OS=Oryza sativa subsp. japonica GN=OsJ_07143 PE=4 SV=1	hypothetical protein OsJ_07143 [Oryza sativa Japonica Group]	Oryza sativa Japonica Group Os02g0557500 (Os02g0557500) mRNA, complete cds
Munro_Bamboo_unigene_BMK_10714	Amino acid transporters	METABOLISM	hypothetical protein	High affinity cationic amino acid transporter 1 OS=Homo sapiens GN=SLC7A1 PE=1 SV=1	Putative uncharacterized protein Sb01g013100 OS=Sorghum bicolor GN=Sb01g013100 PE=4 SV=1	hypothetical protein SORBIDRAFT_01g013100 [Sorghum bicolor] gb|EER91146.1| hypothetical protein SORBIDRAFT_01g013100 [Sorghum bicolor]	Zea mays PCO106076 mRNA sequence
Munro_Bamboo_unigene_BMK_10715			Amino acid permease family protein, expressed OS=Oryza sativa subsp. japonica GN=Os03g0654400 PE=2 SV=1	hypothetical protein OsJ_11940 [Oryza sativa Japonica Group]	Oryza sativa Japonica Group Os03g0654400 (Os03g0654400) mRNA, complete cds
Munro_Bamboo_unigene_BMK_10716			Integral membrane single C2 domain protein OS=Sorghum bicolor GN=NTMC2T4.2 PE=4 SV=1	integral membrane single C2 domain protein [Sorghum bicolor] gb|EER93061.1| integral membrane single C2 domain protein [Sorghum bicolor]
Munro_Bamboo_unigene_BMK_10717			Sphingoid long-chain bases kinase 1 OS=Arabidopsis thaliana GN=LCBK1 PE=1 SV=1	Putative sphingosine kinase OS=Oryza sativa GN=OSJNBa0076F20.14 PE=4 SV=1	hypothetical protein OsI_34325 [Oryza sativa Indica Group]	Hordeum vulgare subsp. vulgare cDNA clone: FLbaf68h20, mRNA sequence
Munro_Bamboo_unigene_BMK_10718	Permeases of the drug/metabolite transporter (DMT) superfamily	--	hypothetical protein	Probable sugar phosphate/phosphate translocator At3g17430 OS=Arabidopsis thaliana GN=At3g17430 PE=2 SV=1	Expressed protein (With alternative splicing) OS=Oryza sativa subsp. japonica GN=OSJNBa0004L11.19 PE=4 SV=1	expressed protein (with alternative splicing) [Oryza sativa Japonica Group] gb|AAX95515.1| Putative DUF250 protein [Oryza sativa Japonica Group] gb|ABF98420.1| phosphate translocator, putative, expressed [Oryza sativa Japonica Group] gb|EAZ28284.1| hypothetical protein OsJ_12259 [Oryza sativa Japonica Group]	Sorghum bicolor hypothetical protein, mRNA
Munro_Bamboo_unigene_BMK_1072			Putative uncharacterized protein OS=Oryza sativa subsp. japonica GN=P0524G08.117 PE=4 SV=1	unknown protein [Oryza sativa Japonica Group] dbj|BAD30245.1| unknown protein [Oryza sativa Japonica Group] gb|EEC82535.1| hypothetical protein OsI_27058 [Oryza sativa Indica Group] gb|EEE67674.1| hypothetical protein OsJ_25312 [Oryza sativa Japonica Group]	Oryza sativa (indica cultivar-group) cDNA clone:OSIGCFA015E16, full insert sequence
Munro_Bamboo_unigene_BMK_10720			Ubiquitin carboxyl-terminal hydrolase 27 OS=Arabidopsis thaliana GN=UBP27 PE=2 SV=1	Ubiquitin carboxyl-terminal hydrolase OS=Oryza sativa GN=OSIGBa0093L02.3 PE=3 SV=1	OSIGBa0093L02.3 [Oryza sativa Indica Group]	Oryza sativa Japonica Group Os04g0429200 (Os04g0429200) mRNA, complete cds
Munro_Bamboo_unigene_BMK_10721			Probable dolichyl pyrophosphate Man9GlcNAc2 alpha-1,3-glucosyltransferase OS=Arabidopsis thaliana GN=At5g38460 PE=2 SV=1	Putative uncharacterized protein OS=Zea mays PE=2 SV=1	hypothetical protein LOC100278369 [Zea mays] gb|ACG45382.1| hypothetical protein [Zea mays]	Hordeum vulgare subsp. vulgare cDNA clone: FLbaf131n08, mRNA sequence
Munro_Bamboo_unigene_BMK_10722			Probable RNA-dependent RNA polymerase SHL2 OS=Oryza sativa subsp. japonica GN=SHL2 PE=2 SV=1	Putative uncharacterized protein Sb03g022880 OS=Sorghum bicolor GN=Sb03g022880 PE=4 SV=1	hypothetical protein SORBIDRAFT_03g022880 [Sorghum bicolor] gb|EES03061.1| hypothetical protein SORBIDRAFT_03g022880 [Sorghum bicolor]	Oryza sativa Japonica Group SHL2 mRNA for SHOOTLESS2, complete cds
Munro_Bamboo_unigene_BMK_10724			Protein Brevis radix-like 2 OS=Oryza sativa subsp. japonica GN=BRXL2 PE=2 SV=1	Putative uncharacterized protein Sb04g030790 OS=Sorghum bicolor GN=Sb04g030790 PE=4 SV=1	hypothetical protein SORBIDRAFT_04g030790 [Sorghum bicolor] gb|EES05670.1| hypothetical protein SORBIDRAFT_04g030790 [Sorghum bicolor]	Sorghum bicolor hypothetical protein, mRNA
Munro_Bamboo_unigene_BMK_10725			Uncharacterized protein PF11_0213 OS=Plasmodium falciparum (isolate 3D7) GN=PF11_0213 PE=2 SV=1	Putative uncharacterized protein Sb02g042000 OS=Sorghum bicolor GN=Sb02g042000 PE=4 SV=1	hypothetical protein SORBIDRAFT_02g042000 [Sorghum bicolor] gb|EER99857.1| hypothetical protein SORBIDRAFT_02g042000 [Sorghum bicolor]
Munro_Bamboo_unigene_BMK_10726			HIV Tat-specific factor 1 homolog OS=Pongo abelii GN=HTATSF1 PE=2 SV=1	Putative uncharacterized protein Sb02g042000 OS=Sorghum bicolor GN=Sb02g042000 PE=4 SV=1	hypothetical protein SORBIDRAFT_02g042000 [Sorghum bicolor] gb|EER99857.1| hypothetical protein SORBIDRAFT_02g042000 [Sorghum bicolor]
Munro_Bamboo_unigene_BMK_10728			Putative uncharacterized protein OS=Zea mays PE=2 SV=1	hypothetical protein LOC100277889 [Zea mays] gb|ACG43139.1| hypothetical protein [Zea mays]	Triticum aestivum cDNA, clone: WT012_D14, cultivar: Chinese Spring
Munro_Bamboo_unigene_BMK_10729			Putative uncharacterized protein Sb02g041650 OS=Sorghum bicolor GN=Sb02g041650 PE=4 SV=1	hypothetical protein SORBIDRAFT_02g041650 [Sorghum bicolor] gb|EER97669.1| hypothetical protein SORBIDRAFT_02g041650 [Sorghum bicolor]	Sorghum bicolor hypothetical protein, mRNA
Munro_Bamboo_unigene_BMK_1073			Sulfated surface glycoprotein 185 OS=Volvox carteri PE=1 SV=1	Putative uncharacterized protein Sb01g034875 (Fragment) OS=Sorghum bicolor GN=Sb01g034875 PE=4 SV=1	hypothetical protein SORBIDRAFT_01g034875 [Sorghum bicolor] gb|EER92239.1| hypothetical protein SORBIDRAFT_01g034875 [Sorghum bicolor]	Oryza sativa Japonica Group Os03g0357600 (Os03g0357600) mRNA, partial cds
Munro_Bamboo_unigene_BMK_10730			Somatic embryogenesis receptor kinase 1 OS=Arabidopsis thaliana GN=SERK1 PE=1 SV=2	OSJNBa0036B21.13 protein OS=Oryza sativa subsp. japonica GN=OSJNBa0036B21.13 PE=4 SV=1	hypothetical protein OsI_16148 [Oryza sativa Indica Group]	Triticum aestivum cDNA, clone: WT005_G13, cultivar: Chinese Spring
Munro_Bamboo_unigene_BMK_10731			Somatic embryogenesis receptor kinase 1 OS=Arabidopsis thaliana GN=SERK1 PE=1 SV=2	OSJNBa0036B21.13 protein OS=Oryza sativa subsp. japonica GN=OSJNBa0036B21.13 PE=4 SV=1	hypothetical protein OsI_16148 [Oryza sativa Indica Group]	Triticum aestivum cDNA, clone: WT005_G13, cultivar: Chinese Spring
Munro_Bamboo_unigene_BMK_10732			CDT1-like protein a, chloroplastic OS=Arabidopsis thaliana GN=CDT1A PE=1 SV=1	Expressed protein OS=Oryza sativa subsp. japonica GN=B1288B10.10 PE=2 SV=1	expressed protein [Oryza sativa Japonica Group] gb|ABB47814.1| expressed protein [Oryza sativa Japonica Group] gb|EAZ16509.1| hypothetical protein OsJ_31981 [Oryza sativa Japonica Group] dbj|BAH01110.1| unnamed protein product [Oryza sativa Japonica Group]	Hordeum vulgare subsp. vulgare cDNA clone: FLbaf98i15, mRNA sequence
Munro_Bamboo_unigene_BMK_10733			Putative uncharacterized protein OS=Zea mays PE=2 SV=1	hypothetical protein LOC100502416 [Zea mays] gb|ACR38410.1| unknown [Zea mays]	Zea mays BAC clone ZMMBBb-216G14 from chromosome 5, complete sequence
Munro_Bamboo_unigene_BMK_10735			Pto-interacting protein 1 OS=Solanum lycopersicum GN=PTI1 PE=1 SV=2	Os01g0323100 protein OS=Oryza sativa subsp. japonica GN=P0426D06.44 PE=2 SV=1	Os01g0323100 [Oryza sativa Japonica Group] dbj|BAB21241.1| putative Pto kinase interactor 1 [Oryza sativa Japonica Group] dbj|BAC65877.1| putative Pto kinase interactor 1 [Oryza sativa Japonica Group] dbj|BAF04809.1| Os01g0323100 [Oryza sativa Japonica Group] gb|EAZ11675.1| hypothetical protein OsJ_01536 [Oryza sativa Japonica Group] dbj|BAG89427.1| unnamed protein product [Oryza sativa Japonica Group]	Phyllostachys edulis cDNA clone: bphyem201l02, full insert sequence
Munro_Bamboo_unigene_BMK_10736			Expressed protein OS=Oryza sativa subsp. japonica GN=LOC_Os03g38930 PE=4 SV=1	hypothetical protein OsJ_11574 [Oryza sativa Japonica Group]	Hordeum vulgare subsp. vulgare cDNA clone: FLbaf74d18, mRNA sequence
Munro_Bamboo_unigene_BMK_10737			Putative uncharacterized protein OSJNBa0042H09.7 OS=Oryza sativa GN=OSJNBa0042H09.7 PE=4 SV=1	hypothetical protein OsI_34631 [Oryza sativa Indica Group] gb|EEE51392.1| hypothetical protein OsJ_32447 [Oryza sativa Japonica Group]	Oryza sativa Japonica Group Os10g0559800 (Os10g0559800) mRNA, complete cds
Munro_Bamboo_unigene_BMK_10738			NAC domain-containing protein 21/22 OS=Arabidopsis thaliana GN=NAC021 PE=1 SV=2	NAC transcription factor OS=Hordeum vulgare var. distichum GN=nac1 PE=2 SV=1	NAC transcription factor [Hordeum vulgare subsp. vulgare]	Phyllostachys edulis cDNA clone: bphyem206i06, full insert sequence
Munro_Bamboo_unigene_BMK_10739			Putative uncharacterized protein OS=Zea mays PE=2 SV=1	unknown [Zea mays]	Oryza sativa Japonica Group Os09g0516800 (Os09g0516800) mRNA, complete cds
Munro_Bamboo_unigene_BMK_1074	tRNA nucleotidyltransferase/poly(A) polymerase	INFORMATION STORAGE AND PROCESSING	Os05g0511300	Probable poly(A) polymerase OS=Haemophilus influenzae (strain ATCC 51907 / DSM 11121 / KW20 / Rd) GN=pcnB PE=3 SV=1	Os05g0511300 protein OS=Oryza sativa subsp. japonica GN=OJ1005_B11.9 PE=2 SV=1	hypothetical protein OsJ_19164 [Oryza sativa Japonica Group]	Phyllostachys edulis cDNA clone: bphylf055i14, full insert sequence
Munro_Bamboo_unigene_BMK_10740			Heat stress transcription factor A-5 OS=Oryza sativa subsp. japonica GN=HSFA5 PE=2 SV=1	Putative uncharacterized protein OS=Oryza sativa subsp. indica GN=OsI_07290 PE=3 SV=1	hypothetical protein OsI_07290 [Oryza sativa Indica Group]	Oryza sativa Japonica Group Os02g0496100 (Os02g0496100) mRNA, complete cds
Munro_Bamboo_unigene_BMK_10741		
Munro_Bamboo_unigene_BMK_10742	Chromosome segregation ATPases	CELLULAR PROCESSES AND SIGNALING	hypothetical protein	Uncharacterized protein At5g41620 OS=Arabidopsis thaliana GN=At5g41620 PE=1 SV=1	OSJNBa0072D21.15 protein OS=Oryza sativa subsp. japonica GN=OSJNBa0072D21.15 PE=4 SV=2	hypothetical protein OsJ_14538 [Oryza sativa Japonica Group]	Oryza sativa genomic DNA, chromosome 4, BAC clone: OSJNBa0084N21, complete sequence
Munro_Bamboo_unigene_BMK_10743	tRNA and rRNA cytosine-C5-methylases	INFORMATION STORAGE AND PROCESSING	hypothetical protein	Putative methyltransferase NSUN3 OS=Danio rerio GN=nsun3 PE=2 SV=1	Putative uncharacterized protein OS=Oryza sativa subsp. japonica GN=OsJ_06471 PE=4 SV=1	hypothetical protein OsJ_06471 [Oryza sativa Japonica Group]	Oryza sativa Japonica Group Os02g0320100 (Os02g0320100) mRNA, complete cds
Munro_Bamboo_unigene_BMK_10745			Putative uncharacterized protein OS=Zea mays PE=2 SV=1	hypothetical protein LOC100278460 [Zea mays] gb|ACG45778.1| hypothetical protein [Zea mays]	Triticum aestivum cDNA, clone: SET6_O22, cultivar: Chinese Spring
Munro_Bamboo_unigene_BMK_10746			Expressed protein OS=Oryza sativa subsp. japonica GN=Os03g0267600 PE=2 SV=1	Os03g0267600 [Oryza sativa Japonica Group] gb|ABF95160.1| expressed protein [Oryza sativa Japonica Group] dbj|BAF11580.1| Os03g0267600 [Oryza sativa Japonica Group] dbj|BAG93146.1| unnamed protein product [Oryza sativa Japonica Group]	Oryza sativa Japonica Group Os03g0267600 (Os03g0267600) mRNA, complete cds
Munro_Bamboo_unigene_BMK_10748			Probable methyltransferase PMT15 OS=Arabidopsis thaliana GN=At4g00750 PE=1 SV=1	Dehydration-responsive protein-like OS=Oryza sativa subsp. japonica GN=OSJNBa0038F22.25 PE=4 SV=1	Os06g0128100 [Oryza sativa Japonica Group] dbj|BAF18583.2| Os06g0128100 [Oryza sativa Japonica Group]	Oryza sativa Japonica Group Os06g0128100 (Os06g0128100) mRNA, complete cds
Munro_Bamboo_unigene_BMK_10749		
Munro_Bamboo_unigene_BMK_1075			PWWP domain containing protein, expressed OS=Oryza sativa subsp. japonica GN=LOC_Os03g24339 PE=4 SV=1	PWWP domain containing protein, expressed [Oryza sativa Japonica Group]	Sorghum bicolor hypothetical protein, mRNA
Munro_Bamboo_unigene_BMK_10750			Disease resistance RPP13-like protein 4 OS=Arabidopsis thaliana GN=RPP13L4 PE=2 SV=2	Putative uncharacterized protein Sb05g022790 OS=Sorghum bicolor GN=Sb05g022790 PE=4 SV=1	hypothetical protein SORBIDRAFT_05g022790 [Sorghum bicolor] gb|EES10009.1| hypothetical protein SORBIDRAFT_05g022790 [Sorghum bicolor]
Munro_Bamboo_unigene_BMK_10751			Heme-binding-like protein At3g10130, chloroplastic OS=Arabidopsis thaliana GN=At3g10130 PE=1 SV=1	Putative uncharacterized protein OS=Oryza sativa subsp. japonica GN=OsJ_07008 PE=4 SV=1	hypothetical protein OsJ_07008 [Oryza sativa Japonica Group]	Triticum aestivum cDNA, clone: SET3_K23, cultivar: Chinese Spring
Munro_Bamboo_unigene_BMK_10752			Nucleolar GTP-binding protein 2, putative, expressed OS=Oryza sativa subsp. japonica GN=Os03g0352400 PE=2 SV=1	hypothetical protein OsJ_10852 [Oryza sativa Japonica Group]	Oryza punctata clone OP__Ba0028L20, complete sequence
Munro_Bamboo_unigene_BMK_10753	Peroxiredoxin	CELLULAR PROCESSES AND SIGNALING	Os07g0638300; K11188 peroxiredoxin 6, 1-Cys peroxiredoxin [EC:1.11.1.7 1.11.1.15 3.1.1.-]	1-Cys peroxiredoxin PER1 OS=Hordeum vulgare GN=PER1 PE=2 SV=1	Peroxiredoxin OS=Triticum aestivum PE=2 SV=1	peroxiredoxin [Triticum aestivum]	Triticum aestivum cultivar Michael peroxiredoxin mRNA, complete cds
Munro_Bamboo_unigene_BMK_10754			Formin-like protein 14 OS=Arabidopsis thaliana GN=FH14 PE=1 SV=3	PGP1 OS=Zea mays GN=pgp1 PE=4 SV=1	PGP1 [Zea mays]	Sorghum bicolor hypothetical protein, mRNA
Munro_Bamboo_unigene_BMK_10755	ABC-type multidrug transport system, ATPase and permease components	CELLULAR PROCESSES AND SIGNALING	hypothetical protein; K05658 ATP-binding cassette, subfamily B (MDR/TAP), member 1	ABC transporter B family member 1 OS=Arabidopsis thaliana GN=ABCB1 PE=1 SV=1	P-glycoprotein 1 OS=Sorghum bicolor GN=PGP1 PE=4 SV=1	P-glycoprotein 1 [Sorghum bicolor]	Sorghum bicolor P-glycoprotein 1 (PGP1) gene, PGP1-Dw3-T allele, complete cds
Munro_Bamboo_unigene_BMK_10757			CDT1-like protein b OS=Arabidopsis thaliana GN=CDT1B PE=2 SV=1	Expressed protein OS=Oryza sativa subsp. japonica GN=B1288B10.10 PE=2 SV=1	hypothetical protein OsI_34126 [Oryza sativa Indica Group]	Oryza sativa Japonica Group Os10g0489900 (Os10g0489900) mRNA, complete cds
Munro_Bamboo_unigene_BMK_10758		
Munro_Bamboo_unigene_BMK_10759			Putative AC transposase OS=Zea mays PE=2 SV=2	Putative uncharacterized protein Sb07g014880 OS=Sorghum bicolor GN=Sb07g014880 PE=4 SV=1	hypothetical protein SORBIDRAFT_07g014880 [Sorghum bicolor] gb|EES13694.1| hypothetical protein SORBIDRAFT_07g014880 [Sorghum bicolor]	Oryza sativa Japonica Group Os10g0197200 (Os10g0197200) mRNA, complete cds
Munro_Bamboo_unigene_BMK_1076			Glucan endo-1,3-beta-glucosidase 4 OS=Arabidopsis thaliana GN=At3g13560 PE=1 SV=1	Putative uncharacterized protein OS=Oryza sativa subsp. japonica GN=OsJ_25253 PE=4 SV=1	hypothetical protein OsJ_25253 [Oryza sativa Japonica Group]	Phyllostachys edulis cDNA clone: bphyem123i16, full insert sequence
Munro_Bamboo_unigene_BMK_10760	Lipoate synthase	METABOLISM	Os05g0511500; K03644 lipoic acid synthetase [EC:2.8.1.8]	Lipoyl synthase 2, chloroplastic OS=Oryza sativa subsp. japonica GN=LIP1P-2 PE=2 SV=1	Whole genome shotgun sequence of line PN40024, scaffold_71.assembly12x (Fragment) OS=Vitis vinifera GN=VIT_00034350001 PE=3 SV=1	RecName: Full=Lipoyl synthase 2, chloroplastic; AltName: Full=Lipoate synthase 2; Short=LS 2; Short=Lip-syn 2; AltName: Full=Lipoate synthase, plastidial 2; Short=LIP1p 2; AltName: Full=Lipoic acid synthase 2; Flags: Precursor gb|EEC79513.1| hypothetical protein OsI_20590 [Oryza sativa Indica Group]	Oryza sativa Japonica Group Os05g0511500 (Os05g0511500) mRNA, complete cds
Munro_Bamboo_unigene_BMK_10761			CLIP-associating protein-like OS=Oryza sativa subsp. japonica GN=P0643F09.16 PE=4 SV=1	hypothetical protein OsJ_08868 [Oryza sativa Japonica Group]	Oryza sativa Japonica Group Os02g0816300 (Os02g0816300) mRNA, complete cds
Munro_Bamboo_unigene_BMK_10762			CLIP-associating protein-like OS=Oryza sativa subsp. japonica GN=P0643F09.16 PE=4 SV=1	hypothetical protein OsJ_08868 [Oryza sativa Japonica Group]	Oryza sativa Japonica Group Os02g0816300 (Os02g0816300) mRNA, complete cds
Munro_Bamboo_unigene_BMK_10763	ResB protein required for cytochrome c biosynthesis	CELLULAR PROCESSES AND SIGNALING	hypothetical protein LOC100275725; K07399 cytochrome c biogenesis protein	Cytochrome c biogenesis protein CCS1, chloroplastic OS=Oryza sativa subsp. japonica GN=CCS1 PE=2 SV=1	Putative uncharacterized protein OS=Zea mays PE=2 SV=1	unknown [Zea mays]	Oryza sativa Japonica Group Os03g0769600 (Os03g0769600) mRNA, complete cds
Munro_Bamboo_unigene_BMK_10765		
Munro_Bamboo_unigene_BMK_10766		
Munro_Bamboo_unigene_BMK_10767			Anoctamin-10 OS=Mus musculus GN=Ano10 PE=2 SV=1	Putative uncharacterized protein Sb03g032470 OS=Sorghum bicolor GN=Sb03g032470 PE=4 SV=1	hypothetical protein SORBIDRAFT_03g032470 [Sorghum bicolor] gb|EES03497.1| hypothetical protein SORBIDRAFT_03g032470 [Sorghum bicolor]	Oryza sativa Japonica Group Os01g0706700 (Os01g0706700) mRNA, complete cds
Munro_Bamboo_unigene_BMK_10768			Putative uncharacterized protein Sb04g006660 OS=Sorghum bicolor GN=Sb04g006660 PE=4 SV=1	hypothetical protein SORBIDRAFT_04g006660 [Sorghum bicolor] gb|EES04700.1| hypothetical protein SORBIDRAFT_04g006660 [Sorghum bicolor]	Oryza sativa Japonica Group Os02g0197900 (Os02g0197900) mRNA, partial cds
Munro_Bamboo_unigene_BMK_10770		
Munro_Bamboo_unigene_BMK_10771			Os05g0156200 protein OS=Oryza sativa subsp. japonica GN=P0676G05.3 PE=2 SV=2	Os05g0156200 [Oryza sativa Japonica Group] gb|AAV32226.1| unknown protein [Oryza sativa Japonica Group] gb|AAS55768.2| unknown protein [Oryza sativa Japonica Group] dbj|BAF16609.1| Os05g0156200 [Oryza sativa Japonica Group] dbj|BAG92587.1| unnamed protein product [Oryza sativa Japonica Group]	Oryza sativa Japonica Group Os05g0156200 (Os05g0156200) mRNA, complete cds
Munro_Bamboo_unigene_BMK_10772			Putative uncharacterized protein OS=Oryza sativa subsp. japonica GN=OsJ_30308 PE=4 SV=1	hypothetical protein OsI_32359 [Oryza sativa Indica Group]	Oryza sativa (Japonica cultiva-group) chromosome 9 BAC clone OSJNBa0035B22, complete sequence
Munro_Bamboo_unigene_BMK_10773			Zinc finger protein VAR3, chloroplastic OS=Arabidopsis thaliana GN=VAR3 PE=1 SV=2	Os01g0815700 protein OS=Oryza sativa subsp. japonica GN=OSJNBa0085D07.40 PE=4 SV=1	hypothetical protein OsI_04199 [Oryza sativa Indica Group]	Oryza sativa Japonica Group Os01g0815700 (Os01g0815700) mRNA, complete cds
Munro_Bamboo_unigene_BMK_10774	Uncharacterized protein conserved in bacteria	POORLY CHARACTERIZED	hypothetical protein LOC100277737	Uncharacterized protein ycf45 OS=Porphyra purpurea GN=ycf45 PE=3 SV=1	Expressed protein OS=Oryza sativa subsp. japonica GN=LOC_Os12g10640 PE=4 SV=1	expressed protein [Oryza sativa Japonica Group]	Zea mays full-length cDNA clone ZM_BFc0143O08 mRNA, complete cds
Munro_Bamboo_unigene_BMK_10775			Putative RPS2 OS=Oryza sativa subsp. japonica GN=P0515A04.36 PE=2 SV=1	hypothetical protein OsI_30648 [Oryza sativa Indica Group]
Munro_Bamboo_unigene_BMK_10776			Replication protein A2 OS=Oryza sativa GN=RPA2 PE=2 SV=1	hypothetical protein OsI_09546 [Oryza sativa Indica Group]	Phyllostachys edulis cDNA clone: bphyem123b18, full insert sequence
Munro_Bamboo_unigene_BMK_10777			Alpha-rhamnosidase-like protein OS=Oryza sativa subsp. japonica GN=P0048D08.129 PE=4 SV=1	Os07g0516000 [Oryza sativa Japonica Group] dbj|BAC83370.1| alpha-rhamnosidase-like protein [Oryza sativa Japonica Group] dbj|BAD31309.1| alpha-rhamnosidase-like protein [Oryza sativa Japonica Group] dbj|BAF21693.1| Os07g0516000 [Oryza sativa Japonica Group]	Oryza sativa Japonica Group cDNA, clone: J090045P18, full insert sequence
Munro_Bamboo_unigene_BMK_10778			Chlorophyll a-b binding protein CP24 10B, chloroplastic OS=Solanum lycopersicum GN=CAP10B PE=3 SV=1	Chlorophyll a-b binding protein CP24 OS=Zea mays PE=2 SV=1	hypothetical protein LOC100273752 [Zea mays] ref|NP_001148406.1| chlorophyll a-b binding protein CP24 [Zea mays] gb|ACF86753.1| unknown [Zea mays] gb|ACG31358.1| chlorophyll a-b binding protein CP24 [Zea mays]	Phyllostachys edulis cDNA clone: bphyem120h06, full insert sequence
Munro_Bamboo_unigene_BMK_10779			Double-stranded RNA-binding protein 4 OS=Oryza sativa subsp. japonica GN=DRB4 PE=2 SV=1	Putative uncharacterized protein OS=Oryza sativa subsp. japonica GN=OsJ_27147 PE=4 SV=1	hypothetical protein OsJ_27147 [Oryza sativa Japonica Group]
Munro_Bamboo_unigene_BMK_1078			Os01g0814000 protein OS=Oryza sativa subsp. japonica GN=OSJNBa0085D07.19 PE=4 SV=1	Os01g0814000 [Oryza sativa Japonica Group] dbj|BAD82687.1| unknown protein [Oryza sativa Japonica Group] dbj|BAF06517.1| Os01g0814000 [Oryza sativa Japonica Group]	Oryza sativa Japonica Group Os01g0814000 (Os01g0814000) mRNA, complete cds
Munro_Bamboo_unigene_BMK_10780			DENN (AEX-3) domain-containing protein-like OS=Oryza sativa subsp. japonica GN=OJ1534_E09.9-1 PE=2 SV=1	hypothetical protein OsI_09150 [Oryza sativa Indica Group]	Oryza sativa Japonica Group Os02g0777100 (Os02g0777100) mRNA, complete cds
Munro_Bamboo_unigene_BMK_10781			Blue copper protein OS=Pisum sativum PE=2 SV=1	Putative uncharacterized protein Sb02g012910 OS=Sorghum bicolor GN=Sb02g012910 PE=4 SV=1	hypothetical protein SORBIDRAFT_02g012910 [Sorghum bicolor] gb|EER96398.1| hypothetical protein SORBIDRAFT_02g012910 [Sorghum bicolor]	Phyllostachys edulis cDNA clone: bphyem103h17, full insert sequence
Munro_Bamboo_unigene_BMK_10782	Predicted esterase	POORLY CHARACTERIZED	hypothetical protein	Acyl-protein thioesterase 1 OS=Gibberella zeae GN=FG06404 PE=3 SV=1	Putative uncharacterized protein Sb06g032250 OS=Sorghum bicolor GN=Sb06g032250 PE=4 SV=1	hypothetical protein SORBIDRAFT_06g032250 [Sorghum bicolor] gb|EES13059.1| hypothetical protein SORBIDRAFT_06g032250 [Sorghum bicolor]	Sorghum bicolor hypothetical protein, mRNA
Munro_Bamboo_unigene_BMK_10783			Nuclear envelope pore membrane protein POM 121 OS=Mus musculus GN=Pom121 PE=1 SV=2	Putative uncharacterized protein OS=Oryza sativa subsp. indica GN=OsI_27378 PE=4 SV=1	hypothetical protein OsI_27378 [Oryza sativa Indica Group]	Oryza sativa Japonica Group cDNA clone:002-126-E08, full insert sequence
Munro_Bamboo_unigene_BMK_10785		
Munro_Bamboo_unigene_BMK_10786	Serine/threonine protein kinase	--	Os07g0541400	Cysteine-rich receptor-like protein kinase 10 OS=Arabidopsis thaliana GN=CRK10 PE=1 SV=2	Os07g0541400 protein OS=Oryza sativa subsp. japonica GN=Os07g0541400 PE=4 SV=1	hypothetical protein OsJ_24607 [Oryza sativa Japonica Group]	Phyllostachys edulis cDNA clone: bphylf056f24, full insert sequence
Munro_Bamboo_unigene_BMK_10787		
Munro_Bamboo_unigene_BMK_10788		
Munro_Bamboo_unigene_BMK_10789			Protein notum homolog OS=Mus musculus GN=Notum PE=2 SV=2	Putative uncharacterized protein OS=Zea mays PE=2 SV=1	unknown [Zea mays]	Oryza sativa Japonica Group Os10g0550500 (Os10g0550500) mRNA, complete cds
Munro_Bamboo_unigene_BMK_1079			Villin-4 OS=Arabidopsis thaliana GN=VLN4 PE=1 SV=1	Putative uncharacterized protein Sb02g035390 OS=Sorghum bicolor GN=Sb02g035390 PE=4 SV=1	hypothetical protein SORBIDRAFT_02g035390 [Sorghum bicolor] gb|EER97334.1| hypothetical protein SORBIDRAFT_02g035390 [Sorghum bicolor]	Oryza sativa Japonica Group Os08g0240800 (Os08g0240800) mRNA, complete cds
Munro_Bamboo_unigene_BMK_10790			Polycomb group protein EMBRYONIC FLOWER 2 OS=Arabidopsis thaliana GN=EMF2 PE=1 SV=2	Putative VEF family protein OS=Oryza sativa subsp. japonica GN=OSJNBa0064I23.28 PE=4 SV=1	Os09g0306800 [Oryza sativa Japonica Group] dbj|BAF24739.2| Os09g0306800 [Oryza sativa Japonica Group]	Phyllostachys edulis cDNA clone: bphylf058c13, full insert sequence
Munro_Bamboo_unigene_BMK_10791			Putative uncharacterized protein OS=Oryza sativa subsp. japonica GN=OsJ_30633 PE=4 SV=1	hypothetical protein OsJ_30633 [Oryza sativa Japonica Group]	Phyllostachys edulis cDNA clone: bphylf040l24, full insert sequence
Munro_Bamboo_unigene_BMK_10792	Uncharacterized conserved protein	POORLY CHARACTERIZED	hypothetical protein	Sirohydrochlorin ferrochelatase OS=Bacillus megaterium GN=sirB PE=3 SV=1	Sirohydrochlorin ferrochelatase OS=Zea mays PE=2 SV=1	sirohydrochlorin ferrochelatase [Zea mays]	Sorghum bicolor hypothetical protein, mRNA
Munro_Bamboo_unigene_BMK_10793		
Munro_Bamboo_unigene_BMK_10794	Cytochrome P450	METABOLISM	hypothetical protein LOC100383693; K09843 (+)-abscisic acid 8'-hydroxylase [EC:1.14.13.93]	Abscisic acid 8'-hydroxylase 1 OS=Oryza sativa subsp. japonica GN=CYP707A5 PE=2 SV=1	Putative uncharacterized protein OS=Zea mays PE=2 SV=1	RecName: Full=Abscisic acid 8'-hydroxylase 1; Short=ABA 8'-hydroxylase 1; AltName: Full=Cytochrome P450 707A5; AltName: Full=OsABA8ox1 sp|Q09J79.1|ABAH1_ORYSI RecName: Full=Abscisic acid 8'-hydroxylase 1; Short=ABA 8'-hydroxylase 1; AltName: Full=Cytochrome P450 707A5; AltName: Full=OsABA8ox1 gb|ABI64254.1| (+)-abscisic acid 8'-hydroxylase [Oryza sativa Indica Group] dbj|BAF34848.1| ABA 8'-hydroxylase1 [Oryza sativa Japonica Group] gb|EAY87204.1| hypothetical protein OsI_08608 [Oryza sativa Indica Group] gb|EAZ24317.1| hypothetical protein OsJ_08070 [Oryza sativa Japonica Group]	Oryza sativa Japonica Group Os02g0703600 (Os02g0703600) mRNA, complete cds
Munro_Bamboo_unigene_BMK_10795			Transmembrane protein 184A OS=Homo sapiens GN=TMEM184A PE=2 SV=1	Putative uncharacterized protein OS=Zea mays PE=2 SV=1	hypothetical protein LOC100382518 [Zea mays] gb|ACR35827.1| unknown [Zea mays]	Oryza sativa Japonica Group Os03g0827600 (Os03g0827600) mRNA, partial cds
Munro_Bamboo_unigene_BMK_10796	ABC-type multidrug transport system, ATPase and permease components	CELLULAR PROCESSES AND SIGNALING	Os04g0459000; K05658 ATP-binding cassette, subfamily B (MDR/TAP), member 1	ABC transporter B family member 19 OS=Arabidopsis thaliana GN=ABCB19 PE=1 SV=1	MDR-like ABC transporter OS=Oryza sativa subsp. japonica GN=mdr13 PE=4 SV=1	hypothetical protein OsI_16157 [Oryza sativa Indica Group]	Oryza sativa Japonica Group Os04g0459000 (Os04g0459000) mRNA, complete cds
Munro_Bamboo_unigene_BMK_10798		
Munro_Bamboo_unigene_BMK_10799	Oxyanion-translocating ATPase	METABOLISM	hypothetical protein; K01551 arsenite-transporting ATPase [EC:3.6.3.16]	Uncharacterized protein At1g26090, chloroplastic OS=Arabidopsis thaliana GN=At1g26090 PE=1 SV=1	Putative uncharacterized protein Sb04g030140 OS=Sorghum bicolor GN=Sb04g030140 PE=4 SV=1	hypothetical protein SORBIDRAFT_04g030140 [Sorghum bicolor] gb|EES07375.1| hypothetical protein SORBIDRAFT_04g030140 [Sorghum bicolor]	Sorghum bicolor hypothetical protein, mRNA
Munro_Bamboo_unigene_BMK_108			Flocculation protein FLO11 OS=Saccharomyces cerevisiae GN=MUC1 PE=1 SV=2	Harpin-induced protein 1 family (HIN1)-like OS=Oryza sativa subsp. japonica GN=P0015C07.18 PE=2 SV=1	Os08g0102700 [Oryza sativa Japonica Group] dbj|BAD33162.1| harpin-induced protein 1 family (HIN1)-like [Oryza sativa Japonica Group] dbj|BAF22681.1| Os08g0102700 [Oryza sativa Japonica Group] gb|EAZ41224.1| hypothetical protein OsJ_25729 [Oryza sativa Japonica Group] dbj|BAG87921.1| unnamed protein product [Oryza sativa Japonica Group] dbj|BAG87996.1| unnamed protein product [Oryza sativa Japonica Group] dbj|BAG88107.1| unnamed protein product [Oryza sativa Japonica Group] dbj|BAG90460.1| unnamed protein product [Oryza sativa Japonica Group] dbj|BAG92781.1| unnamed protein product [Oryza sativa Japonica Group] dbj|BAG94013.1| unnamed protein product [Oryza sativa Japonica Group] dbj|BAG96723.1| unnamed protein product [Oryza sativa Japonica Group]	Zea mays full-length cDNA clone ZM_BFc0018N22 mRNA, complete cds
Munro_Bamboo_unigene_BMK_1080			Villin-4 OS=Arabidopsis thaliana GN=VLN4 PE=1 SV=1	Os08g0240800 protein OS=Oryza sativa subsp. japonica GN=Os08g0240800 PE=4 SV=1	hypothetical protein OsJ_26546 [Oryza sativa Japonica Group]	Oryza sativa Japonica Group Os08g0240800 (Os08g0240800) mRNA, complete cds
Munro_Bamboo_unigene_BMK_10800	DNA polymerase III, gamma/tau subunits	INFORMATION STORAGE AND PROCESSING	Os12g0638200	Probable peptide/nitrate transporter At1g18880 OS=Arabidopsis thaliana GN=At1g18880 PE=2 SV=1	Os12g0638200 protein OS=Oryza sativa subsp. japonica GN=Os12g0638200 PE=4 SV=1	Os12g0638200 [Oryza sativa Japonica Group] gb|ABA99987.1| POT family protein, expressed [Oryza sativa Japonica Group] dbj|BAF30396.1| Os12g0638200 [Oryza sativa Japonica Group] gb|EEC69744.1| hypothetical protein OsI_39274 [Oryza sativa Indica Group] gb|EEE53676.1| hypothetical protein OsJ_37010 [Oryza sativa Japonica Group]	Oryza sativa Japonica Group Os12g0638300 (Os12g0638300) mRNA, complete cds
Munro_Bamboo_unigene_BMK_10801			LON peptidase N-terminal domain and RING finger protein 1 OS=Homo sapiens GN=LONRF1 PE=2 SV=2	Putative uncharacterized protein Sb01g032050 OS=Sorghum bicolor GN=Sb01g032050 PE=4 SV=1	hypothetical protein SORBIDRAFT_01g032050 [Sorghum bicolor] gb|EER92098.1| hypothetical protein SORBIDRAFT_01g032050 [Sorghum bicolor]	Hordeum vulgare subsp. vulgare cDNA clone: FLbaf104d03, mRNA sequence
Munro_Bamboo_unigene_BMK_10802	Serine/threonine protein kinase	--	hypothetical protein LOC100264622	Serine/threonine-protein kinase CTR1 OS=Arabidopsis thaliana GN=CTR1 PE=1 SV=1	Putative MAP3K delta-1 protein kinase OS=Oryza sativa subsp. japonica GN=B1131G07.13 PE=4 SV=1	hypothetical protein OsJ_05924 [Oryza sativa Japonica Group]	Oryza sativa Japonica Group cDNA, clone: J100047K09, full insert sequence
Munro_Bamboo_unigene_BMK_10803			Putative uncharacterized protein OS=Oryza sativa subsp. japonica GN=OsJ_05951 PE=3 SV=1	hypothetical protein OsJ_05951 [Oryza sativa Japonica Group]	Oryza sativa (indica cultivar-group) cDNA clone:OSIGCRA116O14, full insert sequence
Munro_Bamboo_unigene_BMK_10804	Cysteine synthase	METABOLISM	hypothetical protein LOC100193476; K01738 cysteine synthase A [EC:2.5.1.47]	Cysteine synthase 2 OS=Schizosaccharomyces pombe GN=cys12 PE=2 SV=1	Cysteine synthase OS=Sorghum bicolor GN=Sb01g042800 PE=3 SV=1	hypothetical protein SORBIDRAFT_01g042800 [Sorghum bicolor] gb|EER95270.1| hypothetical protein SORBIDRAFT_01g042800 [Sorghum bicolor]	Oryza sativa Japonica Group Os03g0215800 (Os03g0215800) mRNA, complete cds
Munro_Bamboo_unigene_BMK_10806		
Munro_Bamboo_unigene_BMK_10807			hypothetical protein OsI_21349 [Oryza sativa Indica Group]	Vitis vinifera contig VV78X103983.13, whole genome shotgun sequence
Munro_Bamboo_unigene_BMK_10809			Putative uncharacterized protein Sb08g017740 OS=Sorghum bicolor GN=Sb08g017740 PE=4 SV=1	hypothetical protein SORBIDRAFT_08g017740 [Sorghum bicolor] gb|EES17174.1| hypothetical protein SORBIDRAFT_08g017740 [Sorghum bicolor]	Zea mays triacylglycerol lipase (LOC100281750), mRNA gb|EU957754.1| Zea mays clone 1614278 triacylglycerol lipase mRNA, complete cds
Munro_Bamboo_unigene_BMK_1081			Villin-4 OS=Arabidopsis thaliana GN=VLN4 PE=1 SV=1	Putative villin OS=Oryza sativa subsp. japonica GN=OSJNBa0087F21.6 PE=4 SV=1	hypothetical protein OsJ_26546 [Oryza sativa Japonica Group]	Sorghum bicolor hypothetical protein, mRNA
Munro_Bamboo_unigene_BMK_10810	Phosphoribosylpyrophosphate synthetase	--	hypothetical protein; K00948 ribose-phosphate pyrophosphokinase [EC:2.7.6.1]	Ribose-phosphate pyrophosphokinase 2, chloroplastic OS=Oryza sativa subsp. japonica GN=Os06g0617800 PE=2 SV=2	Ribose-phosphate pyrophosphokinase OS=Oryza sativa subsp. indica GN=OsI_23708 PE=3 SV=1	RecName: Full=Ribose-phosphate pyrophosphokinase 2, chloroplastic; AltName: Full=Phosphoribosyl pyrophosphate synthase 2; Flags: Precursor gb|EAZ01678.1| hypothetical protein OsI_23708 [Oryza sativa Indica Group]	Phyllostachys edulis cDNA clone: bphyem208n06, full insert sequence
Munro_Bamboo_unigene_BMK_10811	Distinct helicase family with a unique C-terminal domain including a metal-binding cysteine cluster	POORLY CHARACTERIZED	hypothetical protein	Putative ATP-dependent helicase HRQ1 OS=Saccharomyces cerevisiae GN=HRQ1 PE=1 SV=1	Putative uncharacterized protein OS=Oryza sativa subsp. indica GN=OsI_26803 PE=4 SV=1	hypothetical protein OsI_26803 [Oryza sativa Indica Group]	Oryza sativa Japonica Group Os07g0606500 (Os07g0606500) mRNA, partial cds
Munro_Bamboo_unigene_BMK_10812			Heterogeneous nuclear ribonucleoprotein R OS=Homo sapiens GN=HNRNPR PE=1 SV=1	Putative uncharacterized protein Sb02g010900 OS=Sorghum bicolor GN=Sb02g010900 PE=4 SV=1	hypothetical protein SORBIDRAFT_02g010900 [Sorghum bicolor] gb|EER96321.1| hypothetical protein SORBIDRAFT_02g010900 [Sorghum bicolor]	Triticum aestivum cDNA, clone: WT002_I06, cultivar: Chinese Spring
Munro_Bamboo_unigene_BMK_10813	Multimeric flavodoxin WrbA	POORLY CHARACTERIZED	hypothetical protein LOC100247950	Minor allergen Alt a 7 OS=Alternaria alternata GN=ALTA7 PE=1 SV=1	Putative uncharacterized protein OS=Oryza sativa subsp. indica GN=OsI_33738 PE=4 SV=1	hypothetical protein OsI_33738 [Oryza sativa Indica Group]	Triticum aestivum cDNA, clone: WT004_G02, cultivar: Chinese Spring
Munro_Bamboo_unigene_BMK_10814		
Munro_Bamboo_unigene_BMK_10815			Putative uncharacterized protein P0040H05.13 OS=Oryza sativa subsp. japonica GN=P0040H05.13 PE=4 SV=1	hypothetical protein OsI_07288 [Oryza sativa Indica Group]	Oryza sativa Japonica Group cDNA, clone: J065171K21, full insert sequence
Munro_Bamboo_unigene_BMK_10816			Putative AC9 transposase OS=Zea mays PE=4 SV=1	Putative uncharacterized protein OS=Oryza sativa subsp. indica GN=OsI_23058 PE=4 SV=1	hypothetical protein OsI_23058 [Oryza sativa Indica Group]	Oryza sativa Japonica Group chromosome 5 clone P0018A03, complete sequence
Munro_Bamboo_unigene_BMK_10817			Putative AC transposase OS=Zea mays PE=2 SV=2	Transposable element Ac OS=Zea mays PE=4 SV=1	RecName: Full=Putative AC transposase; AltName: Full=ORFA emb|CAA29005.1| ORFa [Zea mays] gb|ABB59981.1| Ac transposase [Immobile Ac/T-DNA vector pKU352NA] gb|ABB59986.1| Ac transposase [Immobile Ac/T-DNA vector pNU400]	Oryza sativa Japonica Group chromosome 5 clone OSJNBa0022J22, complete sequence
Munro_Bamboo_unigene_BMK_10818			Putative AC transposase OS=Zea mays PE=2 SV=2	Putative uncharacterized protein OS=Oryza sativa subsp. japonica GN=OsJ_19745 PE=4 SV=1	activator-like transposable element
Munro_Bamboo_unigene_BMK_10819	DNA-directed RNA polymerase, subunit M/Transcription elongation factor TFIIS	INFORMATION STORAGE AND PROCESSING	hypothetical protein; K03017 DNA-directed RNA polymerase II subunit RPB9	DNA-directed RNA polymerase II subunit RPB9 OS=Sus scrofa GN=POLR2I PE=3 SV=1	DNA-directed RNA polymerase subunit OS=Sorghum bicolor GN=Sb08g018130 PE=3 SV=1	hypothetical protein SORBIDRAFT_08g018130 [Sorghum bicolor] gb|EES17194.1| hypothetical protein SORBIDRAFT_08g018130 [Sorghum bicolor]	Phyllostachys edulis cDNA clone: bphyst002a12, full insert sequence
Munro_Bamboo_unigene_BMK_1082			Phyllostachys edulis cDNA clone: bphyem001b15, full insert sequence
Munro_Bamboo_unigene_BMK_10820			Nicotianamine aminotransferase A OS=Hordeum vulgare GN=naat-A PE=1 SV=2	Putative uncharacterized protein Sb05g021610 OS=Sorghum bicolor GN=Sb05g021610 PE=3 SV=1	hypothetical protein SORBIDRAFT_05g021610 [Sorghum bicolor] gb|EES09941.1| hypothetical protein SORBIDRAFT_05g021610 [Sorghum bicolor]	Sorghum bicolor hypothetical protein, mRNA
Munro_Bamboo_unigene_BMK_10821			Serine/arginine repetitive matrix protein 2 OS=Mus musculus GN=Srrm2 PE=1 SV=2	Os02g0537000 protein OS=Oryza sativa subsp. japonica GN=P0508B05.10 PE=2 SV=1	Os02g0537000 [Oryza sativa Japonica Group] dbj|BAD27906.1| unknown protein [Oryza sativa Japonica Group] dbj|BAF08959.1| Os02g0537000 [Oryza sativa Japonica Group] gb|EAY86169.1| hypothetical protein OsI_07549 [Oryza sativa Indica Group] gb|EAZ23333.1| hypothetical protein OsJ_07032 [Oryza sativa Japonica Group] dbj|BAG88470.1| unnamed protein product [Oryza sativa Japonica Group]	Oryza rufipogon (W1943) cDNA clone: ORW1943C107P14, full insert sequence
Munro_Bamboo_unigene_BMK_10822		
Munro_Bamboo_unigene_BMK_10823			Putative RNA-binding protein homolog OS=Oryza sativa subsp. japonica GN=OJ1414_E05.3 PE=4 SV=1	hypothetical protein OsI_03788 [Oryza sativa Indica Group]	Oryza sativa Japonica Group Os01g0756400 (Os01g0756400) mRNA, partial cds
Munro_Bamboo_unigene_BMK_10824			U-box domain-containing protein 45 OS=Arabidopsis thaliana GN=PUB45 PE=1 SV=1	Armadillo repeat containing protein-like OS=Oryza sativa subsp. japonica GN=P0680A05.13 PE=2 SV=1	hypothetical protein OsJ_08086 [Oryza sativa Japonica Group]	Oryza sativa Japonica Group Os02g0705600 (Os02g0705600) mRNA, complete cds
Munro_Bamboo_unigene_BMK_10825			Putative uncharacterized protein OS=Oryza sativa subsp. japonica GN=OsJ_03739 PE=4 SV=1	hypothetical protein OsJ_03739 [Oryza sativa Japonica Group]	Oryza sativa (indica cultivar-group) cDNA clone:OSIGCSA013E20, full insert sequence
Munro_Bamboo_unigene_BMK_10826	Predicted sugar kinase	METABOLISM	hypothetical protein	NAD kinase 2, chloroplastic OS=Arabidopsis thaliana GN=NADK2 PE=1 SV=1	Putative uncharacterized protein Sb05g005750 OS=Sorghum bicolor GN=Sb05g005750 PE=3 SV=1	hypothetical protein SORBIDRAFT_05g005750 [Sorghum bicolor] gb|EES08133.1| hypothetical protein SORBIDRAFT_05g005750 [Sorghum bicolor]	Sorghum bicolor hypothetical protein, mRNA
Munro_Bamboo_unigene_BMK_10827			RING finger protein ETP1 OS=Saccharomyces cerevisiae GN=ETP1 PE=1 SV=1	Putative uncharacterized protein OS=Oryza sativa subsp. japonica GN=OsJ_05642 PE=4 SV=1	hypothetical protein OsJ_05642 [Oryza sativa Japonica Group]	Oryza sativa Japonica Group Os02g0182900 (Os02g0182900) mRNA, complete cds
Munro_Bamboo_unigene_BMK_10828	ABC-type multidrug transport system, ATPase and permease components	CELLULAR PROCESSES AND SIGNALING	hypothetical protein	ABC transporter B family member 4 OS=Arabidopsis thaliana GN=ABCB4 PE=1 SV=1	MDR-like ABC transporter OS=Oryza sativa subsp. japonica GN=mdr9 PE=4 SV=1	hypothetical protein OsI_03376 [Oryza sativa Indica Group]	Oryza sativa Japonica Group Os01g0695700 (Os01g0695700) mRNA, complete cds
Munro_Bamboo_unigene_BMK_10829		
Munro_Bamboo_unigene_BMK_1083			Villin-4 OS=Arabidopsis thaliana GN=VLN4 PE=1 SV=1	Putative villin OS=Oryza sativa subsp. japonica GN=OSJNBa0087F21.6 PE=4 SV=1	hypothetical protein OsJ_26546 [Oryza sativa Japonica Group]	Oryza sativa Japonica Group Os08g0240800 (Os08g0240800) mRNA, complete cds
Munro_Bamboo_unigene_BMK_10830		
Munro_Bamboo_unigene_BMK_10831	ABC-type multidrug transport system, permease component	CELLULAR PROCESSES AND SIGNALING	hypothetical protein	Pleiotropic drug resistance protein TUR2 OS=Spirodela polyrrhiza GN=TUR2 PE=1 SV=1	Putative uncharacterized protein Sb02g021200 OS=Sorghum bicolor GN=Sb02g021200 PE=4 SV=1	hypothetical protein SORBIDRAFT_02g021200 [Sorghum bicolor] gb|EER98711.1| hypothetical protein SORBIDRAFT_02g021200 [Sorghum bicolor]	Sorghum bicolor hypothetical protein, mRNA
Munro_Bamboo_unigene_BMK_10832			Putative late blight resistance protein homolog R1B-17 OS=Solanum demissum GN=R1B-17 PE=3 SV=1	Putative uncharacterized protein Sb05g005285 (Fragment) OS=Sorghum bicolor GN=Sb05g005285 PE=4 SV=1	hypothetical protein SORBIDRAFT_05g005285 [Sorghum bicolor] gb|EES09415.1| hypothetical protein SORBIDRAFT_05g005285 [Sorghum bicolor]	Oryza sativa chromosome 12, . BAC OSJNBb0112E17 of library OSJNBb from chromosome 12 of cultivar Nipponbare of ssp. japonica of Oryza sativa (rice), complete sequence
Munro_Bamboo_unigene_BMK_10833			Mannose/glucose-specific lectin (Fragment) OS=Parkia platycephala PE=1 SV=1	Jacalin-like lectin domain containing protein OS=Oryza sativa subsp. japonica GN=LOC_Os11g39420 PE=4 SV=1	Jacalin-like lectin domain containing protein [Oryza sativa Japonica Group]	Oryza sativa (japonica cultivar-group) chromosome 11 BAC clone OSJNBb0026G02, complete sequence
Munro_Bamboo_unigene_BMK_10834			OSJNBa0019K04.19 protein OS=Oryza sativa subsp. japonica GN=OSJNBa0019K04.19 PE=4 SV=1	Os04g0574600 [Oryza sativa Japonica Group] dbj|BAF15533.1| Os04g0574600 [Oryza sativa Japonica Group] dbj|BAH00475.1| unnamed protein product [Oryza sativa Japonica Group] gb|EEE61539.1| hypothetical protein OsJ_15857 [Oryza sativa Japonica Group]	Oryza sativa Japonica Group Os04g0574600 (Os04g0574600) mRNA, complete cds
Munro_Bamboo_unigene_BMK_10835			Stress response protein nst1 OS=Emericella nidulans GN=nst1 PE=3 SV=1	Putative uncharacterized protein OS=Oryza sativa subsp. japonica GN=OsJ_19544 PE=3 SV=1	hypothetical protein OsJ_19544 [Oryza sativa Japonica Group]	Sorghum bicolor hypothetical protein, mRNA
Munro_Bamboo_unigene_BMK_10836			Putative uncharacterized protein OS=Oryza sativa subsp. indica GN=OsI_06096 PE=4 SV=1	hypothetical protein OsI_06096 [Oryza sativa Indica Group]	Sorghum bicolor hypothetical protein, mRNA
Munro_Bamboo_unigene_BMK_10837			Os06g0712600 protein OS=Oryza sativa subsp. japonica GN=P0712G01.5 PE=4 SV=1	hypothetical protein OsI_24439 [Oryza sativa Indica Group] gb|EAZ38258.1| hypothetical protein OsJ_22635 [Oryza sativa Japonica Group]	Oryza sativa Japonica Group genomic DNA, chromosome 6, PAC clone:P0712G01
Munro_Bamboo_unigene_BMK_10838			Probable inactive receptor kinase At1g27190 OS=Arabidopsis thaliana GN=At1g27190 PE=1 SV=1	OJ991113_30.7 protein OS=Oryza sativa subsp. japonica GN=OJ991113_30.7 PE=4 SV=2	Os04g0487200 [Oryza sativa Japonica Group] emb|CAD41324.2| OJ991113_30.7 [Oryza sativa Japonica Group] dbj|BAF15058.1| Os04g0487200 [Oryza sativa Japonica Group] gb|EAY94615.1| hypothetical protein OsI_16392 [Oryza sativa Indica Group]	Oryza sativa Japonica Group Os04g0487200 (Os04g0487200) mRNA, complete cds
Munro_Bamboo_unigene_BMK_10839			Whole genome shotgun sequence of line PN40024, scaffold_20.assembly12x (Fragment) OS=Vitis vinifera GN=VIT_00017686001 PE=4 SV=1	unnamed protein product [Vitis vinifera]
Munro_Bamboo_unigene_BMK_1084		
Munro_Bamboo_unigene_BMK_10840			Putative uncharacterized protein OS=Zea mays PE=2 SV=1	hypothetical protein LOC100191897 [Zea mays] gb|ACF79148.1| unknown [Zea mays] gb|ACG46212.1| hypothetical protein [Zea mays]	Oryza sativa Japonica Group Os07g0636100 (Os07g0636100) mRNA, complete cds
Munro_Bamboo_unigene_BMK_10841			Putative uncharacterized protein Sb09g027710 OS=Sorghum bicolor GN=Sb09g027710 PE=4 SV=1	hypothetical protein SORBIDRAFT_09g027710 [Sorghum bicolor] gb|EES18634.1| hypothetical protein SORBIDRAFT_09g027710 [Sorghum bicolor]	Sorghum bicolor hypothetical protein, mRNA
Munro_Bamboo_unigene_BMK_10842	Predicted metal-dependent hydrolase with the TIM-barrel fold	POORLY CHARACTERIZED	hypothetical protein; K07047	Os01g0952700 protein OS=Oryza sativa subsp. japonica GN=P0431G06.12 PE=2 SV=1	hypothetical protein SORBIDRAFT_03g046070 [Sorghum bicolor] gb|EES02065.1| hypothetical protein SORBIDRAFT_03g046070 [Sorghum bicolor]	Oryza sativa Japonica Group Os01g0952700 (Os01g0952700) mRNA, complete cds
Munro_Bamboo_unigene_BMK_10843	Predicted metal-dependent hydrolase with the TIM-barrel fold	POORLY CHARACTERIZED	Os01g0952700; K07047	Os01g0952700 protein OS=Oryza sativa subsp. japonica GN=P0431G06.12 PE=2 SV=1	Os01g0952700 [Oryza sativa Japonica Group] dbj|BAD87856.1| putative LAF3 isoform 2 [Oryza sativa Japonica Group] dbj|BAF07336.1| Os01g0952700 [Oryza sativa Japonica Group] dbj|BAG96091.1| unnamed protein product [Oryza sativa Japonica Group] gb|EEC72177.1| hypothetical protein OsI_05228 [Oryza sativa Indica Group] gb|EEE56016.1| hypothetical protein OsJ_04785 [Oryza sativa Japonica Group]	Oryza sativa Japonica Group Os01g0952700 (Os01g0952700) mRNA, complete cds
Munro_Bamboo_unigene_BMK_10844			Putative uncharacterized protein OS=Zea mays PE=2 SV=1	unknown [Zea mays]	Oryza sativa Japonica Group cDNA, clone: J043021D21, full insert sequence
Munro_Bamboo_unigene_BMK_10845			Putative uncharacterized protein OS=Zea mays PE=2 SV=1	unknown [Zea mays]	Oryza sativa Japonica Group cDNA clone:J013001P02, full insert sequence
Munro_Bamboo_unigene_BMK_10846			Putative uncharacterized protein OS=Zea mays PE=2 SV=1	hypothetical protein LOC100278609 [Zea mays] gb|ACG46646.1| hypothetical protein [Zea mays]	Oryza sativa Japonica Group cDNA, clone: J075123J19, full insert sequence
Munro_Bamboo_unigene_BMK_10847	Molecular chaperone	CELLULAR PROCESSES AND SIGNALING	hypothetical protein; K03283 heat shock 70kDa protein 1/8	Heat shock cognate 70 kDa protein 2 OS=Solanum lycopersicum GN=HSC-2 PE=2 SV=1	Heat shock protein 70 OS=Gossypium hirsutum PE=2 SV=1	heat shock protein 70 [Gossypium hirsutum]	Sorghum bicolor hypothetical protein, mRNA
Munro_Bamboo_unigene_BMK_10848			Squamosa promoter-binding-like protein 8 OS=Oryza sativa subsp. japonica GN=SPL8 PE=2 SV=1	Putative uncharacterized protein Sb06g031290 OS=Sorghum bicolor GN=Sb06g031290 PE=4 SV=1	RecName: Full=Squamosa promoter-binding-like protein 8; AltName: Full=OsLG1; AltName: Full=Protein LIGULELESS 1 emb|CAH66694.1| OSIGBa0158D24.2 [Oryza sativa Indica Group]	Oryza sativa Japonica Group Os04g0656500 (Os04g0656500) mRNA, complete cds
Munro_Bamboo_unigene_BMK_10849			Os12g0165000 protein OS=Oryza sativa subsp. japonica GN=Os12g0165000 PE=4 SV=1	hypothetical protein OsJ_35336 [Oryza sativa Japonica Group]	Oryza sativa Japonica Group cDNA, clone: J090053K14, full insert sequence
Munro_Bamboo_unigene_BMK_1085			Ubiquitin carboxyl-terminal hydrolase 16 OS=Arabidopsis thaliana GN=UBP16 PE=2 SV=1	Putative uncharacterized protein Sb07g023330 OS=Sorghum bicolor GN=Sb07g023330 PE=4 SV=1	hypothetical protein SORBIDRAFT_07g023330 [Sorghum bicolor] gb|EES15142.1| hypothetical protein SORBIDRAFT_07g023330 [Sorghum bicolor]	Oryza sativa Japonica Group Os09g0464400 (Os09g0464400) mRNA, complete cds
Munro_Bamboo_unigene_BMK_10850			MADS-box transcription factor 56 OS=Oryza sativa subsp. indica GN=MADS56 PE=2 SV=2	MADS-box transcription factor TaAGL7 OS=Triticum aestivum GN=AGL7 PE=2 SV=1	MADS-box transcription factor TaAGL7 [Triticum aestivum]	Phyllostachys edulis cDNA clone: bphylf032d21, full insert sequence
Munro_Bamboo_unigene_BMK_10851			Putative uncharacterized protein Sb08g000310 OS=Sorghum bicolor GN=Sb08g000310 PE=3 SV=1	hypothetical protein SORBIDRAFT_08g000310 [Sorghum bicolor] gb|EES15494.1| hypothetical protein SORBIDRAFT_08g000310 [Sorghum bicolor]	Oryza sativa Japonica Group Os02g0252600 (Os02g0252600) mRNA, partial cds
Munro_Bamboo_unigene_BMK_10852	Mitochondrial DNA-directed RNA polymerase	INFORMATION STORAGE AND PROCESSING	hypothetical protein; K10908 DNA-directed RNA polymerase, mitochondrial [EC:2.7.7.6]	DNA-directed RNA polymerase 1B, mitochondrial OS=Nicotiana tabacum GN=RPOT1-TOM PE=2 SV=2	DNA-directed RNA polymerase OS=Sorghum bicolor GN=Sb10g025820 PE=3 SV=1	hypothetical protein SORBIDRAFT_10g025820 [Sorghum bicolor] gb|EER88741.1| hypothetical protein SORBIDRAFT_10g025820 [Sorghum bicolor]	Hordeum vulgare subsp. vulgare mRNA for DNA-directed RNA polymerase, chloroplast precursor (rpoT gene)
Munro_Bamboo_unigene_BMK_10853	Serine/threonine protein kinase	--	Os01g0231500	Casein kinase I isoform delta-like OS=Arabidopsis thaliana GN=At4g26100 PE=2 SV=2	Putative uncharacterized protein OS=Oryza sativa subsp. indica GN=OsI_01020 PE=4 SV=1	hypothetical protein OsI_01020 [Oryza sativa Indica Group]	Phyllostachys edulis cDNA clone: bphyem207d09, full insert sequence
Munro_Bamboo_unigene_BMK_10854			Probable carboxylesterase 18 OS=Arabidopsis thaliana GN=CXE18 PE=2 SV=1	Os06g0306600 protein OS=Oryza sativa subsp. japonica GN=B1386G10.30 PE=2 SV=1	hypothetical protein OsJ_21096 [Oryza sativa Japonica Group]	Phyllostachys edulis cDNA clone: bphyst012a19, full insert sequence
Munro_Bamboo_unigene_BMK_10855	5'-3' exonuclease (including N-terminal domain of PolI)	INFORMATION STORAGE AND PROCESSING	hypothetical protein	Flap endonuclease GEN-like 2 OS=Oryza sativa subsp. japonica GN=SEND1 PE=2 SV=1	Putative uncharacterized protein Sb07g000270 OS=Sorghum bicolor GN=Sb07g000270 PE=4 SV=1	hypothetical protein SORBIDRAFT_07g000270 [Sorghum bicolor] gb|EES14347.1| hypothetical protein SORBIDRAFT_07g000270 [Sorghum bicolor]	Oryza sativa Japonica Group Os08g0101600 (Os08g0101600) mRNA, complete cds
Munro_Bamboo_unigene_BMK_10856			Eukaryotic translation initiation factor 4G OS=Arabidopsis thaliana GN=EIF4G PE=1 SV=2	Putative eukaryotic translation initiation factor 4G OS=Oryza sativa subsp. japonica GN=OSJNBa0058I18.6 PE=4 SV=1	eukaryotic translation initiation factor 4g [Oryza sativa Indica Group] gb|ADE06658.1| eukaryotic translation initiation factor 4g [Oryza sativa Indica Group]	Oryza sativa Indica Group cultivar TW16 eukaryotic translation initiation factor 4g gene, partial cds
Munro_Bamboo_unigene_BMK_10857			Probable galacturonosyltransferase-like 7 OS=Arabidopsis thaliana GN=GATL7 PE=2 SV=1	Putative uncharacterized protein OS=Zea mays PE=2 SV=1	hypothetical protein LOC100191570 [Zea mays] gb|ACF78694.1| unknown [Zea mays] gb|ACF84696.1| unknown [Zea mays] gb|ACR37945.1| unknown [Zea mays] gb|ACR38473.1| unknown [Zea mays]	Zea mays BAC clone CH201-417E17 from chromosome 5, complete sequence
Munro_Bamboo_unigene_BMK_10858			F-box protein At2g02240 OS=Arabidopsis thaliana GN=At2g02240 PE=2 SV=1	Protein kinase domain containing protein, expressed OS=Oryza sativa subsp. japonica GN=LOC_Os12g30180 PE=4 SV=1	Os12g0486900 [Oryza sativa Japonica Group] dbj|BAF29807.1| Os12g0486900 [Oryza sativa Japonica Group] gb|EEE53218.1| hypothetical protein OsJ_36115 [Oryza sativa Japonica Group]
Munro_Bamboo_unigene_BMK_10859			Putative uncharacterized protein Sb02g010890 OS=Sorghum bicolor GN=Sb02g010890 PE=4 SV=1	hypothetical protein SORBIDRAFT_02g010890 [Sorghum bicolor] gb|EER98459.1| hypothetical protein SORBIDRAFT_02g010890 [Sorghum bicolor]
Munro_Bamboo_unigene_BMK_1086			Ubiquitin carboxyl-terminal hydrolase 16 OS=Arabidopsis thaliana GN=UBP16 PE=2 SV=1	Putative ubiquitin-specific protease OS=Oryza sativa subsp. japonica GN=OSJNBb0019B14.32 PE=4 SV=1	hypothetical protein OsI_31685 [Oryza sativa Indica Group]	Oryza sativa Japonica Group Os09g0464400 (Os09g0464400) mRNA, complete cds
Munro_Bamboo_unigene_BMK_10860			TOM1-like protein 2 OS=Xenopus laevis GN=tom1l2 PE=2 SV=1	Seed protein B32E OS=Triticum aestivum GN=TaSAG2 PE=2 SV=1	seed protein B32E [Triticum aestivum]	Oryza sativa (indica cultivar-group) cDNA clone:OSIGCFA230J18, full insert sequence
Munro_Bamboo_unigene_BMK_10861			Probable E3 ubiquitin-protein ligase HERC1 OS=Homo sapiens GN=HERC1 PE=1 SV=2	Putative uncharacterized protein OS=Oryza sativa subsp. indica GN=OsI_03583 PE=4 SV=1	hypothetical protein OsI_03583 [Oryza sativa Indica Group]	Oryza sativa Japonica Group Os01g0725600 (Os01g0725600) mRNA, complete cds
Munro_Bamboo_unigene_BMK_10862	ATPases of the AAA+ class	CELLULAR PROCESSES AND SIGNALING	hypothetical protein LOC100273408; K13254 spastin [EC:3.6.4.3]	Uncharacterized AAA domain-containing protein C328.04 OS=Schizosaccharomyces pombe GN=SPAC328.04 PE=2 SV=1	Putative uncharacterized protein OS=Zea mays PE=2 SV=1	hypothetical protein LOC100273408 [Zea mays] gb|ACF86058.1| unknown [Zea mays]	Phyllostachys edulis cDNA clone: bphyem203g11, full insert sequence
Munro_Bamboo_unigene_BMK_10863			Golgin candidate 4 OS=Arabidopsis thaliana GN=GC4 PE=2 SV=1	Putative uncharacterized protein OS=Oryza sativa subsp. indica GN=OsI_29089 PE=4 SV=1	hypothetical protein OsI_29089 [Oryza sativa Indica Group]	Sorghum bicolor hypothetical protein, mRNA
Munro_Bamboo_unigene_BMK_10864	Predicted GTPases (dynamin-related)	POORLY CHARACTERIZED	Os05g0390100	Uncharacterized protein in xynA 3'region (Fragment) OS=Caldicellulosiruptor sp. (strain Rt8B.4) PE=4 SV=1	Os05g0390100 protein OS=Oryza sativa subsp. japonica GN=OJ1562_H01.8 PE=2 SV=1	Os05g0390100 [Oryza sativa Japonica Group] gb|AAT47445.1| unknown protein [Oryza sativa Japonica Group] dbj|BAF17353.1| Os05g0390100 [Oryza sativa Japonica Group] dbj|BAG99883.1| unnamed protein product [Oryza sativa Japonica Group]	Oryza sativa Japonica Group Os05g0390100 (Os05g0390100) mRNA, complete cds
Munro_Bamboo_unigene_BMK_10865			F-box/WD-40 repeat-containing protein At5g21040 OS=Arabidopsis thaliana GN=At5g21040 PE=2 SV=1	H0714H04.2 protein OS=Oryza sativa GN=l1332.4 PE=4 SV=1	H0114G12.8 [Oryza sativa Indica Group]	Sorghum bicolor hypothetical protein, mRNA
Munro_Bamboo_unigene_BMK_10866			F-box/WD-40 repeat-containing protein At5g21040 OS=Arabidopsis thaliana GN=At5g21040 PE=2 SV=1	H0714H04.2 protein OS=Oryza sativa GN=l1332.4 PE=4 SV=1	H0114G12.8 [Oryza sativa Indica Group]	Oryza sativa Japonica Group Os04g0619700 (Os04g0619700) mRNA, complete cds
Munro_Bamboo_unigene_BMK_10867			Putative uncharacterized protein Sb03g014740 OS=Sorghum bicolor GN=Sb03g014740 PE=4 SV=1	hypothetical protein SORBIDRAFT_03g014740 [Sorghum bicolor] gb|EES02953.1| hypothetical protein SORBIDRAFT_03g014740 [Sorghum bicolor]	Triticum aestivum cDNA, clone: SET2_M21, cultivar: Chinese Spring
Munro_Bamboo_unigene_BMK_10868			Ethylene-responsive transcription factor-like protein At4g13040 OS=Arabidopsis thaliana GN=At4g13040 PE=2 SV=2	Putative uncharacterized protein OS=Zea mays PE=2 SV=1	DNA binding protein [Zea mays] gb|ACN30755.1| unknown [Zea mays]	Phyllostachys edulis cDNA clone: bphylf029i17, full insert sequence
Munro_Bamboo_unigene_BMK_10869	Archaeal/vacuolar-type H+-ATPase subunit E	METABOLISM	hypothetical protein; K02150 V-type H+-transporting ATPase subunit E [EC:3.6.3.14]	V-type proton ATPase subunit E OS=Citrus limon GN=VATE PE=2 SV=1	Putative uncharacterized protein Sb03g001360 OS=Sorghum bicolor GN=Sb03g001360 PE=4 SV=1	hypothetical protein SORBIDRAFT_03g001360 [Sorghum bicolor] gb|EES00037.1| hypothetical protein SORBIDRAFT_03g001360 [Sorghum bicolor]	Phyllostachys edulis cDNA clone: bphyst013m05, full insert sequence
Munro_Bamboo_unigene_BMK_1087			OSJNBa0038O10.10 protein OS=Oryza sativa subsp. japonica GN=OSJNBa0038O10.10 PE=4 SV=2	hypothetical protein OsJ_15524 [Oryza sativa Japonica Group]	Oryza sativa Japonica Group Os04g0525900 (Os04g0525900) mRNA, complete cds
Munro_Bamboo_unigene_BMK_10870	Trypsin-like serine proteases, typically periplasmic, contain C-terminal PDZ domain	CELLULAR PROCESSES AND SIGNALING	Os05g0568900; K01362 [EC:3.4.21.-]	Protease Do-like 1, chloroplastic OS=Arabidopsis thaliana GN=DEGP1 PE=1 SV=2	Os05g0568900 protein OS=Oryza sativa subsp. japonica GN=OSJNBa0040E06.5 PE=2 SV=1	hypothetical protein OsJ_19592 [Oryza sativa Japonica Group]	Oryza sativa Japonica Group Os05g0568900 (Os05g0568900) mRNA, complete cds
Munro_Bamboo_unigene_BMK_10871			V-type proton ATPase subunit E OS=Citrus unshiu GN=VATE PE=2 SV=1	Putative uncharacterized protein Sb03g001360 OS=Sorghum bicolor GN=Sb03g001360 PE=4 SV=1	hypothetical protein SORBIDRAFT_03g001360 [Sorghum bicolor] gb|EES00037.1| hypothetical protein SORBIDRAFT_03g001360 [Sorghum bicolor]	Phyllostachys edulis cDNA clone: bphyst013m05, full insert sequence
Munro_Bamboo_unigene_BMK_10872			Neural Wiskott-Aldrich syndrome protein OS=Mus musculus GN=Wasl PE=1 SV=1	Extensin (Fragment) OS=Volvox carteri GN=ISG PE=2 SV=1	extensin [Volvox carteri]
Munro_Bamboo_unigene_BMK_10873			hypothetical protein OsJ_19020 [Oryza sativa Japonica Group]	Oryza sativa Japonica Group chromosome 5 clone OSJNBa0088I06, complete sequence
Munro_Bamboo_unigene_BMK_10874			Putative uncharacterized protein OS=Oryza sativa subsp. japonica GN=OsJ_19910 PE=4 SV=1	hypothetical protein OsJ_19910 [Oryza sativa Japonica Group]	Oryza sativa Japonica Group Os06g0116500 (Os06g0116500) mRNA, complete cds
Munro_Bamboo_unigene_BMK_10875	Dehydrogenases with different specificities (related to short-chain alcohol dehydrogenases)	--	hypothetical protein	Salutaridine reductase OS=Papaver bracteatum GN=SALR PE=1 SV=1	Putative uncharacterized protein Sb04g033740 OS=Sorghum bicolor GN=Sb04g033740 PE=3 SV=1	hypothetical protein SORBIDRAFT_04g033740 [Sorghum bicolor] gb|EES07553.1| hypothetical protein SORBIDRAFT_04g033740 [Sorghum bicolor]	Triticum aestivum cDNA, clone: SET3_E11, cultivar: Chinese Spring
Munro_Bamboo_unigene_BMK_10876	Uncharacterized conserved protein	POORLY CHARACTERIZED	hypothetical protein; K14567 U3 small nucleolar RNA-associated protein 14	Uncharacterized protein C57A7.06 OS=Schizosaccharomyces pombe GN=SPAC57A7.06 PE=1 SV=1	Putative uncharacterized protein Sb01g035770 OS=Sorghum bicolor GN=Sb01g035770 PE=4 SV=1	hypothetical protein SORBIDRAFT_01g035770 [Sorghum bicolor] gb|EER94878.1| hypothetical protein SORBIDRAFT_01g035770 [Sorghum bicolor]	Oryza sativa Japonica Group cDNA, clone: J100038J09, full insert sequence
Munro_Bamboo_unigene_BMK_10877	Uncharacterized conserved protein	POORLY CHARACTERIZED	hypothetical protein; K14567 U3 small nucleolar RNA-associated protein 14	Uncharacterized protein C57A7.06 OS=Schizosaccharomyces pombe GN=SPAC57A7.06 PE=1 SV=1	Putative uncharacterized protein Sb01g035770 OS=Sorghum bicolor GN=Sb01g035770 PE=4 SV=1	hypothetical protein SORBIDRAFT_01g035770 [Sorghum bicolor] gb|EER94878.1| hypothetical protein SORBIDRAFT_01g035770 [Sorghum bicolor]	Oryza sativa Japonica Group cDNA, clone: J100038J09, full insert sequence
Munro_Bamboo_unigene_BMK_10878			Dof zinc finger protein OS=Oryza sativa subsp. japonica GN=Os02g0673700 PE=2 SV=1	hypothetical protein OsJ_07904 [Oryza sativa Japonica Group]	Phyllostachys edulis cDNA clone: bphylf047f05, full insert sequence
Munro_Bamboo_unigene_BMK_10879		
Munro_Bamboo_unigene_BMK_1088	Superfamily II DNA/RNA helicases, SNF2 family	--	Os03g0101700	Chromodomain-helicase-DNA-binding protein 1-like OS=Bos taurus GN=CHD1L PE=2 SV=1	SNF2P OS=Brachypodium distachyon PE=4 SV=1	SNF2P [Brachypodium distachyon]	Brachypodium distachyon clone BAC DH037O21, complete sequence
Munro_Bamboo_unigene_BMK_10880			WD repeat-containing protein 11 OS=Homo sapiens GN=WDR11 PE=1 SV=1	Putative uncharacterized protein Sb04g002960 OS=Sorghum bicolor GN=Sb04g002960 PE=4 SV=1	hypothetical protein SORBIDRAFT_04g002960 [Sorghum bicolor] gb|EES04480.1| hypothetical protein SORBIDRAFT_04g002960 [Sorghum bicolor]	Sorghum bicolor hypothetical protein, mRNA
Munro_Bamboo_unigene_BMK_10881			WD repeat-containing protein 11 OS=Homo sapiens GN=WDR11 PE=1 SV=1	Putative uncharacterized protein Sb04g002960 OS=Sorghum bicolor GN=Sb04g002960 PE=4 SV=1	hypothetical protein SORBIDRAFT_04g002960 [Sorghum bicolor] gb|EES04480.1| hypothetical protein SORBIDRAFT_04g002960 [Sorghum bicolor]	Sorghum bicolor hypothetical protein, mRNA
Munro_Bamboo_unigene_BMK_10882			Putative uncharacterized protein Sb04g002960 OS=Sorghum bicolor GN=Sb04g002960 PE=4 SV=1	hypothetical protein SORBIDRAFT_04g002960 [Sorghum bicolor] gb|EES04480.1| hypothetical protein SORBIDRAFT_04g002960 [Sorghum bicolor]	Oryza sativa Japonica Group Os02g0137000 (Os02g0137000) mRNA, partial cds
Munro_Bamboo_unigene_BMK_10885	Serine/threonine protein kinase	--	Os01g0191800; K08850 aurora kinase, other [EC:2.7.11.1]	Serine/threonine-protein kinase Aurora-1 OS=Arabidopsis thaliana GN=AUR1 PE=2 SV=1	Aurora kinase OS=Oryza sativa subsp. japonica GN=OsAUR1 PE=2 SV=1	Aurora kinase [Oryza sativa Japonica Group]	Phyllostachys edulis cDNA clone: bphyem101b22, full insert sequence
Munro_Bamboo_unigene_BMK_10886			Uncharacterized protein DKFZp434B061 OS=Homo sapiens PE=2 SV=2	Putative uncharacterized protein Sb01g017150 OS=Sorghum bicolor GN=Sb01g017150 PE=4 SV=1	hypothetical protein SORBIDRAFT_01g017150 [Sorghum bicolor] gb|EER91375.1| hypothetical protein SORBIDRAFT_01g017150 [Sorghum bicolor]	Oryza punctata clone OP__Ba0023G04, complete sequence
Munro_Bamboo_unigene_BMK_10887			Uncharacterized protein DKFZp434B061 OS=Homo sapiens PE=2 SV=2	Putative uncharacterized protein Sb01g017150 OS=Sorghum bicolor GN=Sb01g017150 PE=4 SV=1	hypothetical protein SORBIDRAFT_01g017150 [Sorghum bicolor] gb|EER91375.1| hypothetical protein SORBIDRAFT_01g017150 [Sorghum bicolor]	Oryza punctata clone OP__Ba0023G04, complete sequence
Munro_Bamboo_unigene_BMK_10888			1,2-dihydroxy-3-keto-5-methylthiopentene dioxygenase 4 OS=Oryza sativa subsp. japonica GN=ARD4 PE=2 SV=1	Putative uncharacterized protein Sb01g021500 OS=Sorghum bicolor GN=Sb01g021500 PE=4 SV=1	hypothetical protein SORBIDRAFT_01g021500 [Sorghum bicolor] gb|EER94214.1| hypothetical protein SORBIDRAFT_01g021500 [Sorghum bicolor]	Oryza sativa (indica cultivar-group) cDNA clone:OSIGCPI009N24, full insert sequence
Munro_Bamboo_unigene_BMK_10889			1,2-dihydroxy-3-keto-5-methylthiopentene dioxygenase 4 OS=Oryza sativa subsp. japonica GN=ARD4 PE=2 SV=1	Putative uncharacterized protein Sb01g021500 OS=Sorghum bicolor GN=Sb01g021500 PE=4 SV=1	hypothetical protein SORBIDRAFT_01g021500 [Sorghum bicolor] gb|EER94214.1| hypothetical protein SORBIDRAFT_01g021500 [Sorghum bicolor]	Oryza sativa (indica cultivar-group) cDNA clone:OSIGCPI009N24, full insert sequence
Munro_Bamboo_unigene_BMK_1089			Probable LRR receptor-like serine/threonine-protein kinase At1g56130 OS=Arabidopsis thaliana GN=At1g56130 PE=1 SV=2	OSJNBa0008M17.16 protein OS=Oryza sativa subsp. japonica GN=OSJNBa0008M17.16 PE=4 SV=2	OSJNBa0008M17.16 [Oryza sativa Japonica Group]	Sorghum bicolor hypothetical protein, mRNA
Munro_Bamboo_unigene_BMK_10891		
Munro_Bamboo_unigene_BMK_10892			Putative uncharacterized protein Sb02g033190 OS=Sorghum bicolor GN=Sb02g033190 PE=4 SV=1	hypothetical protein SORBIDRAFT_02g033190 [Sorghum bicolor] gb|EER99378.1| hypothetical protein SORBIDRAFT_02g033190 [Sorghum bicolor]	Oryza sativa (indica cultivar-group) cDNA clone:OSIGCSN066G14, full insert sequence
Munro_Bamboo_unigene_BMK_10893			Putative uncharacterized protein Sb02g033190 OS=Sorghum bicolor GN=Sb02g033190 PE=4 SV=1	hypothetical protein SORBIDRAFT_02g033190 [Sorghum bicolor] gb|EER99378.1| hypothetical protein SORBIDRAFT_02g033190 [Sorghum bicolor]	Oryza sativa (indica cultivar-group) cDNA clone:OSIGCSN066G14, full insert sequence
Munro_Bamboo_unigene_BMK_10894		
Munro_Bamboo_unigene_BMK_10895			Membrane steroid-binding protein 2 OS=Arabidopsis thaliana GN=MSBP2 PE=1 SV=1	Membrane steroid binding protein 1, putative, expressed OS=Oryza sativa subsp. japonica GN=OSJNBb0073N24.4 PE=2 SV=1	hypothetical protein OsJ_32072 [Oryza sativa Japonica Group]	Oryza sativa chromosome 10 BAC OSJNBb0073N24 genomic sequence, complete sequence
Munro_Bamboo_unigene_BMK_10896			Oligosaccharyltransferase complex subunit ostc OS=Danio rerio GN=ostc PE=2 SV=1	Os02g0315400 protein OS=Oryza sativa subsp. japonica GN=P0705A04.46 PE=2 SV=1	hypothetical protein SORBIDRAFT_0019s003300 [Sorghum bicolor] gb|EES20371.1| hypothetical protein SORBIDRAFT_0019s003300 [Sorghum bicolor]	Oryza sativa Japonica Group Os02g0315400 (Os02g0315400) mRNA, complete cds
Munro_Bamboo_unigene_BMK_10897	Response regulator containing a CheY-like receiver domain and a GGDEF domain	CELLULAR PROCESSES AND SIGNALING	Os04g0673300; K14492 two-component response regulator ARR-A family	Two-component response regulator ARR6 OS=Arabidopsis thaliana GN=ARR6 PE=1 SV=2	OO_Ba0005L10-OO_Ba0081K17.1 protein OS=Oryza officinalis GN=OO_Ba0005L10-OO_Ba0081K17.1 PE=4 SV=1	OO_Ba0005L10-OO_Ba0081K17.1 [Oryza officinalis]	Phyllostachys edulis cDNA clone: bphylf034b15, full insert sequence
Munro_Bamboo_unigene_BMK_10898			15 kDa selenoprotein OS=Bos taurus GN=SEP15 PE=2 SV=2	Os01g0894500 protein OS=Oryza sativa subsp. japonica GN=B1078G07.47 PE=2 SV=1	Os01g0894500 [Oryza sativa Japonica Group] dbj|BAB90212.1| selenoprotein-like [Oryza sativa Japonica Group] dbj|BAC06254.1| P0696G06.11 [Oryza sativa Japonica Group] dbj|BAF06983.1| Os01g0894500 [Oryza sativa Japonica Group] gb|EAZ14465.1| hypothetical protein OsJ_04387 [Oryza sativa Japonica Group] dbj|BAG96003.1| unnamed protein product [Oryza sativa Japonica Group]	Phyllostachys edulis cDNA clone: bphylf044f19, full insert sequence
Munro_Bamboo_unigene_BMK_10899			Os01g0894500 protein OS=Oryza sativa subsp. japonica GN=B1078G07.47 PE=2 SV=1	hypothetical protein OsI_04763 [Oryza sativa Indica Group]	Oryza sativa Japonica Group genomic DNA, chromosome 1, PAC clone:P0696G06
Munro_Bamboo_unigene_BMK_109			Putative protein TPRXL OS=Homo sapiens GN=TPRXL PE=5 SV=2	Harpin-induced protein 1 family (HIN1)-like OS=Oryza sativa subsp. japonica GN=P0015C07.18 PE=2 SV=1	hypothetical protein OsI_27486 [Oryza sativa Indica Group]	Zea mays full-length cDNA clone ZM_BFc0018N22 mRNA, complete cds
Munro_Bamboo_unigene_BMK_1090			OSJNBa0019J05.15 protein OS=Oryza sativa subsp. japonica GN=OSJNBa0019J05.15 PE=4 SV=2	hypothetical protein OsJ_14128 [Oryza sativa Japonica Group]	Oryza sativa Japonica Group Os04g0284100 (Os04g0284100) mRNA, complete cds
Munro_Bamboo_unigene_BMK_10900			Putative uncharacterized protein OS=Oryza sativa subsp. indica GN=OsI_01005 PE=4 SV=1	hypothetical protein OsI_01005 [Oryza sativa Indica Group]	Hordeum vulgare subsp. vulgare cDNA clone: FLbaf109a09, mRNA sequence
Munro_Bamboo_unigene_BMK_10901			TOM1-like protein 2 OS=Mus musculus GN=Tom1l2 PE=1 SV=1	Os06g0332400 protein OS=Oryza sativa subsp. japonica GN=P0531C01.15 PE=4 SV=1	Os06g0332400 [Oryza sativa Japonica Group] dbj|BAD32893.1| putative TOM1 protein [Oryza sativa Japonica Group] dbj|BAD32962.1| putative TOM1 protein [Oryza sativa Japonica Group] dbj|BAF19458.1| Os06g0332400 [Oryza sativa Japonica Group] gb|EEE65635.1| hypothetical protein OsJ_21204 [Oryza sativa Japonica Group]	Hordeum vulgare subsp. vulgare cDNA clone: FLbaf153p19, mRNA sequence
Munro_Bamboo_unigene_BMK_10902			Putative glutamate/malate translocator OS=Oryza sativa subsp. japonica GN=OSJNBb0092C08.31 PE=4 SV=1	hypothetical protein OsI_29635 [Oryza sativa Indica Group]	Phyllostachys edulis cDNA clone: bphyem209d23, full insert sequence
Munro_Bamboo_unigene_BMK_10903	Nucleoside-diphosphate-sugar epimerases	--	hypothetical protein; K13082 bifunctional dihydroflavonol 4-reductase/flavanone 4-reductase [EC:1.1.1.219 1.1.1.234]	Dihydroflavonol-4-reductase OS=Hordeum vulgare GN=ANT18 PE=3 SV=1	Dihydroflavonol 4-reductase OS=Thinopyrum ponticum x Triticum aestivum GN=dfr PE=2 SV=1	dihydroflavonol 4-reductase [Thinopyrum ponticum x Triticum aestivum]	Lophopyrum ponticum x Triticum aestivum dihydroflavonol 4-reductase (dfr) mRNA, complete cds
Munro_Bamboo_unigene_BMK_10904			Dihydroflavonol-4-reductase OS=Hordeum vulgare GN=ANT18 PE=3 SV=1	Dihydroflavonol-4-reductase OS=Triticum aestivum GN=TaDFR-D PE=4 SV=1	dihydroflavonol-4-reductase [Triticum aestivum]	Aegilops bicornis AebiDFR-S1 gene for dihydroflavonol-4-reductase, complete cds, strain: KU3-2
Munro_Bamboo_unigene_BMK_10905			Ubiquitin carboxyl-terminal hydrolase isozyme L5 OS=Dictyostelium discoideum GN=uch2 PE=3 SV=1	(RAP Annotation release2) Peptidase C12 OS=Oryza sativa subsp. japonica GN=P0474F11.34-1 PE=2 SV=1	Os02g0822200 [Oryza sativa Japonica Group] dbj|BAD22892.1| putative ubitquitin C-terminal hydrolase [Oryza sativa Japonica Group] dbj|BAD23124.1| putative ubiquitin C-terminal hydrolase [Oryza sativa Japonica Group] dbj|BAF10471.1| Os02g0822200 [Oryza sativa Japonica Group] gb|EAY88064.1| hypothetical protein OsI_09494 [Oryza sativa Indica Group] gb|EAZ25121.1| hypothetical protein OsJ_08921 [Oryza sativa Japonica Group] dbj|BAG86677.1| unnamed protein product [Oryza sativa Japonica Group]	Oryza sativa Japonica Group cDNA clone:J023004L19, full insert sequence
Munro_Bamboo_unigene_BMK_10906			Putative uncharacterized protein OS=Zea mays PE=2 SV=1	hypothetical protein LOC100382000 [Zea mays] gb|ACN27537.1| unknown [Zea mays]	Phyllostachys edulis cDNA clone: bphyst036d16, full insert sequence
Munro_Bamboo_unigene_BMK_10907			Probable xyloglucan endotransglucosylase/hydrolase protein 30 OS=Arabidopsis thaliana GN=XTH30 PE=2 SV=2	Xyloglucan endo-1,4-beta-D-glucanase-like OS=Oryza sativa subsp. japonica GN=B1053A04.26-2 PE=4 SV=1	xyloglucan endo-1,4-beta-D-glucanase-like [Oryza sativa Japonica Group]	Oryza sativa Japonica Group cDNA clone:002-180-D02, full insert sequence
Munro_Bamboo_unigene_BMK_10908			Probable xyloglucan endotransglucosylase/hydrolase protein 30 OS=Arabidopsis thaliana GN=XTH30 PE=2 SV=2	Putative uncharacterized protein OS=Zea mays PE=2 SV=1	unknown [Zea mays]	Oryza sativa (indica cultivar-group) clone OSE-289-384-A2 xyloglucan endotransglucosylase/hydrolasev protein 30 precursor, mRNA, partial cds
Munro_Bamboo_unigene_BMK_10909			Enhancer of yellow 2 transcription factor homolog OS=Taeniopygia guttata GN=ENY2 PE=3 SV=1	Putative uncharacterized protein Sb03g043995 (Fragment) OS=Sorghum bicolor GN=Sb03g043995 PE=4 SV=1	hypothetical protein SORBIDRAFT_03g043995 [Sorghum bicolor] gb|EES04115.1| hypothetical protein SORBIDRAFT_03g043995 [Sorghum bicolor]	Phyllostachys edulis cDNA clone: bphyst012a13, full insert sequence
Munro_Bamboo_unigene_BMK_1091	Uncharacterized homolog of plant Iojap protein	POORLY CHARACTERIZED	Os12g0241000	Uncharacterized protein ybeB OS=Shigella flexneri GN=ybeB PE=3 SV=1	Putative uncharacterized protein OS=Oryza sativa subsp. indica GN=OsI_37926 PE=4 SV=1	hypothetical protein OsI_37926 [Oryza sativa Indica Group]	Phyllostachys edulis cDNA clone: bphyem123e05, full insert sequence
Munro_Bamboo_unigene_BMK_10910			Enhancer of yellow 2 transcription factor homolog OS=Taeniopygia guttata GN=ENY2 PE=3 SV=1	Putative uncharacterized protein Sb03g043995 (Fragment) OS=Sorghum bicolor GN=Sb03g043995 PE=4 SV=1	hypothetical protein SORBIDRAFT_03g043995 [Sorghum bicolor] gb|EES04115.1| hypothetical protein SORBIDRAFT_03g043995 [Sorghum bicolor]	Phyllostachys edulis cDNA clone: bphyst012a13, full insert sequence
Munro_Bamboo_unigene_BMK_10911			Enhancer of yellow 2 transcription factor homolog OS=Danio rerio GN=eny2 PE=2 SV=1	Os01g0920200 protein OS=Oryza sativa subsp. japonica GN=Os01g0920200 PE=4 SV=1	Os01g0920200 [Oryza sativa Japonica Group] dbj|BAF07132.1| Os01g0920200 [Oryza sativa Japonica Group] dbj|BAG99905.1| unnamed protein product [Oryza sativa Japonica Group]	Phyllostachys edulis cDNA clone: bphyst012a13, full insert sequence
Munro_Bamboo_unigene_BMK_10912	ADP-glucose pyrophosphorylase	METABOLISM	glucose-1-phosphate adenylyltransferase, putative (EC:2.7.7.27); K00975 glucose-1-phosphate adenylyltransferase [EC:2.7.7.27]	Glucose-1-phosphate adenylyltransferase large subunit 1, chloroplastic OS=Arabidopsis thaliana GN=ADG2 PE=1 SV=3	Glucose-1-phosphate adenylyltransferase OS=Glycine max PE=2 SV=1	unknown [Glycine max]	Oryza sativa Japonica Group Os03g0735000 (Os03g0735000) mRNA, complete cds
Munro_Bamboo_unigene_BMK_10913	Prephenate dehydratase	METABOLISM	Os07g0694600	Arogenate dehydratase/prephenate dehydratase 2, chloroplastic OS=Arabidopsis thaliana GN=ADT2 PE=1 SV=1	Os07g0694600 protein OS=Oryza sativa subsp. japonica GN=P0627E10.13 PE=2 SV=1	hypothetical protein OsJ_25703 [Oryza sativa Japonica Group]	Oryza sativa Japonica Group Os07g0694600 (Os07g0694600) mRNA, complete cds
Munro_Bamboo_unigene_BMK_10914			Transcription factor bHLH79 OS=Arabidopsis thaliana GN=BHLH79 PE=2 SV=1	BHLH transcription factor, putative, expressed OS=Oryza sativa subsp. japonica GN=OSJNBa0087C10.10 PE=4 SV=1	hypothetical protein OsJ_12999 [Oryza sativa Japonica Group]	Phyllostachys edulis cDNA clone: bphyem119i23, full insert sequence
Munro_Bamboo_unigene_BMK_10915			Transcription factor bHLH79 OS=Arabidopsis thaliana GN=BHLH79 PE=2 SV=1	Putative uncharacterized protein OS=Oryza sativa subsp. japonica GN=OsJ_23423 PE=4 SV=1	hypothetical protein OsI_25238 [Oryza sativa Indica Group] gb|EAZ39004.1| hypothetical protein OsJ_23423 [Oryza sativa Japonica Group]	Oryza sativa Japonica Group cDNA, clone: J090025G02, full insert sequence
Munro_Bamboo_unigene_BMK_10916			Putative bHLH protein OS=Oryza sativa subsp. japonica GN=OJ1118_E12.15 PE=4 SV=1	hypothetical protein OsI_25238 [Oryza sativa Indica Group] gb|EAZ39004.1| hypothetical protein OsJ_23423 [Oryza sativa Japonica Group]	Oryza sativa Japonica Group Os07g0193800 (Os07g0193800) mRNA, partial cds
Munro_Bamboo_unigene_BMK_10917	ABC-type transport system involved in Fe-S cluster assembly, ATPase component	CELLULAR PROCESSES AND SIGNALING	gpm405; LOC100273146; K09013 Fe-S cluster assembly ATP-binding protein	ABC transporter I family member 6, chloroplastic OS=Arabidopsis thaliana GN=ABCI6 PE=1 SV=1	ATP-dependent transporter ycf16 OS=Zea mays PE=2 SV=1	hypothetical protein LOC100273146 [Zea mays] gb|ACF85319.1| unknown [Zea mays] gb|ACF85968.1| unknown [Zea mays] gb|ACG38478.1| ATP-dependent transporter ycf16 [Zea mays]	Phyllostachys edulis cDNA clone: bphyem211g22, full insert sequence
Munro_Bamboo_unigene_BMK_10918			Putative uncharacterized protein Sb09g026270 OS=Sorghum bicolor GN=Sb09g026270 PE=3 SV=1	hypothetical protein SORBIDRAFT_09g026270 [Sorghum bicolor] gb|EES19845.1| hypothetical protein SORBIDRAFT_09g026270 [Sorghum bicolor]	Phyllostachys edulis cDNA clone: bphylf057o05, full insert sequence
Munro_Bamboo_unigene_BMK_10919			Expressed protein OS=Oryza sativa subsp. japonica GN=OSJNBa0079B15.20 PE=4 SV=1	Os03g0765400 [Oryza sativa Japonica Group] gb|AAP50944.1| unknown protein [Oryza sativa Japonica Group] gb|ABF99045.1| expressed protein [Oryza sativa Japonica Group] gb|EEC76238.1| hypothetical protein OsI_13656 [Oryza sativa Indica Group] gb|EEE59990.1| hypothetical protein OsJ_12706 [Oryza sativa Japonica Group] dbj|BAH92380.1| Os03g0765400 [Oryza sativa Japonica Group]	Phyllostachys edulis cDNA clone: bphyem108p08, full insert sequence
Munro_Bamboo_unigene_BMK_10920			Niemann-Pick C1 protein OS=Mus musculus GN=Npc1 PE=1 SV=1	Putative uncharacterized protein Sb06g025390 OS=Sorghum bicolor GN=Sb06g025390 PE=4 SV=1	hypothetical protein SORBIDRAFT_06g025390 [Sorghum bicolor] gb|EES12665.1| hypothetical protein SORBIDRAFT_06g025390 [Sorghum bicolor]	Sorghum bicolor hypothetical protein, mRNA
Munro_Bamboo_unigene_BMK_10921			Expressed protein OS=Oryza sativa subsp. japonica GN=OSJNBa0079B15.20 PE=4 SV=1	Os03g0765400 [Oryza sativa Japonica Group] gb|AAP50944.1| unknown protein [Oryza sativa Japonica Group] gb|ABF99045.1| expressed protein [Oryza sativa Japonica Group] gb|EEC76238.1| hypothetical protein OsI_13656 [Oryza sativa Indica Group] gb|EEE59990.1| hypothetical protein OsJ_12706 [Oryza sativa Japonica Group] dbj|BAH92380.1| Os03g0765400 [Oryza sativa Japonica Group]	Phyllostachys edulis cDNA clone: bphyem108p08, full insert sequence
Munro_Bamboo_unigene_BMK_10922			Expressed protein OS=Oryza sativa subsp. japonica GN=OSJNBa0079B15.20 PE=4 SV=1	Os03g0765400 [Oryza sativa Japonica Group] gb|AAP50944.1| unknown protein [Oryza sativa Japonica Group] gb|ABF99045.1| expressed protein [Oryza sativa Japonica Group] gb|EEC76238.1| hypothetical protein OsI_13656 [Oryza sativa Indica Group] gb|EEE59990.1| hypothetical protein OsJ_12706 [Oryza sativa Japonica Group] dbj|BAH92380.1| Os03g0765400 [Oryza sativa Japonica Group]	Phyllostachys edulis cDNA clone: bphyem108p08, full insert sequence
Munro_Bamboo_unigene_BMK_10925	Alpha-tubulin suppressor and related RCC1 domain-containing proteins	--	hypothetical protein	Probable E3 ubiquitin-protein ligase HERC1 OS=Homo sapiens GN=HERC1 PE=1 SV=2	Putative uncharacterized protein Sb03g039710 OS=Sorghum bicolor GN=Sb03g039710 PE=4 SV=1	hypothetical protein SORBIDRAFT_03g039710 [Sorghum bicolor] gb|EES01749.1| hypothetical protein SORBIDRAFT_03g039710 [Sorghum bicolor]	Oryza sativa Japonica Group Os01g0846800 (Os01g0846800) mRNA, complete cds
Munro_Bamboo_unigene_BMK_10926			Putative uncharacterized protein Sb03g039710 OS=Sorghum bicolor GN=Sb03g039710 PE=4 SV=1	hypothetical protein SORBIDRAFT_03g039710 [Sorghum bicolor] gb|EES01749.1| hypothetical protein SORBIDRAFT_03g039710 [Sorghum bicolor]	Sorghum bicolor hypothetical protein, mRNA
Munro_Bamboo_unigene_BMK_10927			Eukaryotic translation initiation factor 4G OS=Arabidopsis thaliana GN=EIF4G PE=1 SV=2	Putative uncharacterized protein Sb02g036110 OS=Sorghum bicolor GN=Sb02g036110 PE=4 SV=1	hypothetical protein SORBIDRAFT_02g036110 [Sorghum bicolor] gb|EER97366.1| hypothetical protein SORBIDRAFT_02g036110 [Sorghum bicolor]	Synthetic construct translation initiation factor eIF4G gene, complete cds
Munro_Bamboo_unigene_BMK_10928	Esterase/lipase	METABOLISM	Os05g0407500; K14493 gibberellin receptor GID1 [EC:3.-.-.-]	Gibberellin receptor GID1 OS=Oryza sativa subsp. japonica GN=GID1 PE=1 SV=1	Putative GID1-like gibberellin receptor OS=Saccharum officinarum GN=GID1 PE=2 SV=1	TPA: putative GID1-like gibberellin receptor [Saccharum officinarum]	TSA: Zea mays contig58742, mRNA sequence
Munro_Bamboo_unigene_BMK_10929	Predicted nucleotide kinase (related to CMP and AMP kinases)	METABOLISM	Os07g0412400; K14535 transcription initiation factor TFIID subunit 9 / adenylate kinase [EC:2.7.4.3]	Adenylate kinase isoenzyme 6 OS=Bos taurus GN=TAF9 PE=2 SV=1	Putative uncharacterized protein OS=Oryza sativa subsp. indica GN=OsI_25737 PE=4 SV=1	hypothetical protein OsI_25737 [Oryza sativa Indica Group]	Phyllostachys edulis cDNA clone: bphyst008k14, full insert sequence
Munro_Bamboo_unigene_BMK_1093		
Munro_Bamboo_unigene_BMK_10930		
Munro_Bamboo_unigene_BMK_10931	ATPases of the AAA+ class	CELLULAR PROCESSES AND SIGNALING	Os05g0584600	Spastin OS=Danio rerio GN=spast PE=2 SV=2	Os05g0584600 protein OS=Oryza sativa subsp. japonica GN=OSJNBa0009C07.5 PE=3 SV=1	hypothetical protein OsJ_19703 [Oryza sativa Japonica Group]	Triticum aestivum cDNA, clone: WT002_C04, cultivar: Chinese Spring
Munro_Bamboo_unigene_BMK_10932			Eukaryotic translation initiation factor 4G OS=Arabidopsis thaliana GN=EIF4G PE=1 SV=2	Putative eukaryotic translation initiation factor 4G OS=Oryza sativa subsp. japonica GN=OSJNBa0058I18.6 PE=4 SV=1	translation initiation factor eIF4G [synthetic construct]	Synthetic construct translation initiation factor eIF4G gene, complete cds
Munro_Bamboo_unigene_BMK_10933			Conserved oligomeric Golgi complex subunit 2 OS=Homo sapiens GN=COG2 PE=1 SV=1	Putative uncharacterized protein OS=Oryza sativa subsp. indica GN=OsI_14326 PE=4 SV=1	hypothetical protein OsI_14326 [Oryza sativa Indica Group]	Triticum aestivum cDNA, clone: WT002_C04, cultivar: Chinese Spring
Munro_Bamboo_unigene_BMK_10935			Eukaryotic translation initiation factor 4G OS=Arabidopsis thaliana GN=EIF4G PE=1 SV=2	Putative eukaryotic translation initiation factor 4G OS=Oryza sativa subsp. japonica GN=OSJNBa0058I18.6 PE=4 SV=1	translation initiation factor eIF4G [synthetic construct]	Synthetic construct translation initiation factor eIF4G gene, complete cds
Munro_Bamboo_unigene_BMK_10936	Ribosomal protein L24	INFORMATION STORAGE AND PROCESSING	hypothetical protein	50S ribosomal protein L24 OS=Rickettsia typhi GN=rplX PE=3 SV=1	Putative uncharacterized protein Sb05g002290 OS=Sorghum bicolor GN=Sb05g002290 PE=3 SV=1	hypothetical protein SORBIDRAFT_05g002290 [Sorghum bicolor] gb|EES09222.1| hypothetical protein SORBIDRAFT_05g002290 [Sorghum bicolor]	Oryza sativa (indica cultivar-group) cDNA clone:OSIGCFA003N15, full insert sequence
Munro_Bamboo_unigene_BMK_10937			Putative uncharacterized protein OS=Oryza sativa subsp. japonica GN=P0006C08.28-1 PE=4 SV=1	Os02g0265700 [Oryza sativa Japonica Group] dbj|BAF08414.2| Os02g0265700 [Oryza sativa Japonica Group]	Hordeum vulgare subsp. vulgare cDNA clone: FLbaf162j18, mRNA sequence
Munro_Bamboo_unigene_BMK_10938			UPF0396 protein OS=Dictyostelium discoideum GN=DDB_G0269284 PE=3 SV=1	Putative uncharacterized protein OS=Oryza sativa subsp. japonica GN=OsJ_29618 PE=4 SV=1	hypothetical protein OsJ_29618 [Oryza sativa Japonica Group]	Oryza sativa Japonica Group genomic DNA, chromosome 9, BAC clone:B1342C04
Munro_Bamboo_unigene_BMK_10939	Ribosome-associated protein Y (PSrp-1)	INFORMATION STORAGE AND PROCESSING	Os03g0856500	30S ribosomal protein 1, chloroplastic OS=Spinacia oleracea GN=RPS30 PE=1 SV=2	Os03g0856500 protein OS=Oryza sativa subsp. japonica GN=OSJNBa0059G06.24 PE=1 SV=1	hypothetical protein OsI_14401 [Oryza sativa Indica Group] gb|EEE60334.1| hypothetical protein OsJ_13433 [Oryza sativa Japonica Group]	Phyllostachys edulis cDNA clone: bphylf047o20, full insert sequence
Munro_Bamboo_unigene_BMK_1094		
Munro_Bamboo_unigene_BMK_10940	Lactate dehydrogenase and related dehydrogenases	--	Os03g0126100	C-terminal-binding protein 2 OS=Bos taurus GN=CTBP2 PE=1 SV=1	Putative uncharacterized protein OS=Oryza sativa subsp. indica GN=OsI_09809 PE=4 SV=1	hypothetical protein OsI_09809 [Oryza sativa Indica Group]	Oryza sativa Japonica Group C-terminal binding protein mRNA, complete cds
Munro_Bamboo_unigene_BMK_10941	Lactate dehydrogenase and related dehydrogenases	--	Os03g0126100	C-terminal-binding protein 1 OS=Homo sapiens GN=CTBP1 PE=1 SV=2	Putative uncharacterized protein OS=Oryza sativa subsp. indica GN=OsI_09809 PE=4 SV=1	hypothetical protein OsI_09809 [Oryza sativa Indica Group]	Triticum aestivum cDNA, clone: SET5_G05, cultivar: Chinese Spring
Munro_Bamboo_unigene_BMK_10942			OSJNBa0068L06.9 protein OS=Oryza sativa subsp. japonica GN=OSJNBa0068L06.9 PE=2 SV=2	OSJNBa0068L06.9 [Oryza sativa Japonica Group] emb|CAH65755.1| OSIGBa0123D13.4 [Oryza sativa Indica Group] gb|EAY92749.1| hypothetical protein OsI_14504 [Oryza sativa Indica Group] gb|EAZ29424.1| hypothetical protein OsJ_13497 [Oryza sativa Japonica Group] dbj|BAG92153.1| unnamed protein product [Oryza sativa Japonica Group] dbj|BAG96664.1| unnamed protein product [Oryza sativa Japonica Group]	Phyllostachys edulis cDNA clone: bphyst012p18, full insert sequence
Munro_Bamboo_unigene_BMK_10943			Ninja-family protein Os05g0558800 OS=Oryza sativa subsp. japonica GN=Os05g0558800 PE=2 SV=1	Putative uncharacterized protein Sb09g028150 OS=Sorghum bicolor GN=Sb09g028150 PE=4 SV=1	hypothetical protein SORBIDRAFT_09g028150 [Sorghum bicolor] gb|EES18661.1| hypothetical protein SORBIDRAFT_09g028150 [Sorghum bicolor]	Phyllostachys edulis cDNA clone: bphylf049j09, full insert sequence
Munro_Bamboo_unigene_BMK_10944	SAM-dependent methyltransferases	--	hypothetical protein	Uncharacterized methyltransferase WBSCR22 OS=Mus musculus GN=Wbscr22 PE=2 SV=1	Putative uncharacterized protein Sb04g036370 OS=Sorghum bicolor GN=Sb04g036370 PE=4 SV=1	hypothetical protein SORBIDRAFT_04g036370 [Sorghum bicolor] gb|EES05974.1| hypothetical protein SORBIDRAFT_04g036370 [Sorghum bicolor]	Oryza sativa Japonica Group Os02g0804300 (Os02g0804300) mRNA, complete cds
Munro_Bamboo_unigene_BMK_10945	Asp-tRNAAsn/Glu-tRNAGln amidotransferase A subunit and related amidases	INFORMATION STORAGE AND PROCESSING	hypothetical protein	Glutamyl-tRNA(Gln) amidotransferase subunit A OS=Coxiella burnetii GN=gatA PE=3 SV=1	Amidase family protein, expressed OS=Oryza sativa subsp. japonica GN=LOC_Os12g07150 PE=4 SV=1	hypothetical protein OsI_37616 [Oryza sativa Indica Group]	Phyllostachys edulis cDNA clone: bphylf034n15, full insert sequence
Munro_Bamboo_unigene_BMK_10946	Short-chain dehydrogenases of various substrate specificities	POORLY CHARACTERIZED	hypothetical protein; K10251 beta-keto reductase [EC:1.1.1.-]	Estradiol 17-beta-dehydrogenase 12 OS=Rattus norvegicus GN=Hsd17b12 PE=2 SV=1	B-keto acyl reductase OS=Hordeum vulgare GN=glossy8 PE=2 SV=1	b-keto acyl reductase [Hordeum vulgare subsp. vulgare]	Phyllostachys edulis cDNA clone: bphylf056c14, full insert sequence
Munro_Bamboo_unigene_BMK_10947	Short-chain dehydrogenases of various substrate specificities	POORLY CHARACTERIZED	Os04g0483500	Estradiol 17-beta-dehydrogenase 12 OS=Homo sapiens GN=HSD17B12 PE=1 SV=2	OSJNBa0081L15.5 protein OS=Oryza sativa subsp. japonica GN=OSJNBa0081L15.5 PE=2 SV=2	Os04g0483500 [Oryza sativa Japonica Group] emb|CAE03143.2| OSJNBa0081L15.5 [Oryza sativa Japonica Group] dbj|BAF15039.1| Os04g0483500 [Oryza sativa Japonica Group] gb|EAZ31134.1| hypothetical protein OsJ_15231 [Oryza sativa Japonica Group] dbj|BAG87475.1| unnamed protein product [Oryza sativa Japonica Group]	Phyllostachys edulis cDNA clone: bphylf027p01, full insert sequence
Munro_Bamboo_unigene_BMK_10948			Cytochrome b-245 heavy chain OS=Mus musculus GN=Cybb PE=2 SV=1	Putative uncharacterized protein OS=Oryza sativa subsp. indica GN=OsI_16048 PE=4 SV=1	hypothetical protein OsI_16048 [Oryza sativa Indica Group]	Oryza sativa Japonica Group Os04g0444800 (Os04g0444800) mRNA, complete cds
Munro_Bamboo_unigene_BMK_10949			Os07g0102400 protein OS=Oryza sativa subsp. japonica GN=B1026C12.34 PE=4 SV=1	hypothetical protein OsI_24576 [Oryza sativa Indica Group]	Triticum aestivum cDNA, clone: WT008_B11, cultivar: Chinese Spring
Munro_Bamboo_unigene_BMK_1095			Mucin-5AC (Fragments) OS=Homo sapiens GN=MUC5AC PE=1 SV=3	PCQ3_28 OS=Streptomyces sp. W9 GN=pCQ3.28 PE=4 SV=1	PREDICTED: hypothetical protein [Vitis vinifera]
Munro_Bamboo_unigene_BMK_10950	Gamma-glutamylcysteine synthetase	METABOLISM	hypothetical protein; K01919 glutamate--cysteine ligase [EC:6.3.2.2]	Glutamate--cysteine ligase B, chloroplastic OS=Oryza sativa subsp. japonica GN=GSH1-2 PE=3 SV=1	Gamma-glutamylcysteine synthetase OS=Triticum aestivum GN=GSH1 PE=2 SV=1	gamma-glutamylcysteine synthetase [Triticum aestivum]	Triticum aestivum cDNA, clone: WT006_D11, cultivar: Chinese Spring
Munro_Bamboo_unigene_BMK_10951			Pre-mRNA-splicing factor cwc-25 OS=Neurospora crassa GN=cwc-25 PE=3 SV=1	Os08g0500200 protein OS=Oryza sativa subsp. japonica GN=OJ1118_A06.14-1 PE=2 SV=1	hypothetical protein OsJ_27830 [Oryza sativa Japonica Group]	Oryza sativa Japonica Group Os08g0500200 (Os08g0500200) mRNA, complete cds
Munro_Bamboo_unigene_BMK_10952			Probable xyloglucan endotransglucosylase/hydrolase protein 32 OS=Arabidopsis thaliana GN=XTH32 PE=2 SV=1	Glycosyl hydrolases family 16 protein, expressed OS=Oryza sativa subsp. japonica GN=OSJNBa0001O14.5 PE=4 SV=1	hypothetical protein OsJ_32344 [Oryza sativa Japonica Group]	Zea mays full-length cDNA clone ZM_BFc0086A13 mRNA, complete cds
Munro_Bamboo_unigene_BMK_10953			Large proline-rich protein BAG6 OS=Danio rerio GN=Bag6 PE=3 SV=1	Os07g0498800 protein OS=Oryza sativa subsp. japonica GN=Os07g0498800 PE=4 SV=1	Os07g0498800 [Oryza sativa Japonica Group] dbj|BAF21625.1| Os07g0498800 [Oryza sativa Japonica Group]	Oryza sativa Japonica Group Os07g0498800 (Os07g0498800) mRNA, complete cds
Munro_Bamboo_unigene_BMK_10954			Large proline-rich protein BAG6 OS=Rattus norvegicus GN=Bag6 PE=1 SV=2	Os07g0498800 protein OS=Oryza sativa subsp. japonica GN=Os07g0498800 PE=4 SV=1	Os07g0498800 [Oryza sativa Japonica Group] dbj|BAF21625.1| Os07g0498800 [Oryza sativa Japonica Group]	Oryza sativa Japonica Group Os07g0498800 (Os07g0498800) mRNA, complete cds
Munro_Bamboo_unigene_BMK_10955			Calmodulin-binding transcription activator 2 OS=Arabidopsis thaliana GN=CMTA2 PE=1 SV=1	Putative anther ethylene-upregulated protein ER1 OS=Oryza sativa subsp. japonica GN=P0524E08.109 PE=4 SV=1	hypothetical protein OsJ_25176 [Oryza sativa Japonica Group]	Oryza sativa Japonica Group genomic DNA, chromosome 7, PAC clone:P0524E08
Munro_Bamboo_unigene_BMK_10956			Calmodulin-binding transcription activator 1 OS=Arabidopsis thaliana GN=CMTA1 PE=2 SV=1	Putative anther ethylene-upregulated protein ER1 OS=Oryza sativa subsp. japonica GN=P0524E08.109 PE=4 SV=1	hypothetical protein OsJ_25176 [Oryza sativa Japonica Group]	Oryza sativa Japonica Group genomic DNA, chromosome 7, PAC clone:P0524E08
Munro_Bamboo_unigene_BMK_10957			Calmodulin-binding transcription activator 3 OS=Arabidopsis thaliana GN=CMTA3 PE=1 SV=1	Putative anther ethylene-upregulated protein ER1 OS=Oryza sativa subsp. japonica GN=P0524E08.109 PE=4 SV=1	hypothetical protein OsJ_25176 [Oryza sativa Japonica Group]	Sorghum bicolor hypothetical protein, mRNA
Munro_Bamboo_unigene_BMK_10958			Putative anther ethylene-upregulated protein ER1 OS=Oryza sativa subsp. japonica GN=P0524E08.109 PE=4 SV=1	hypothetical protein OsJ_25176 [Oryza sativa Japonica Group]	Sorghum bicolor hypothetical protein, mRNA
Munro_Bamboo_unigene_BMK_10959			Putative uncharacterized protein Sb04g036520 OS=Sorghum bicolor GN=Sb04g036520 PE=4 SV=1	hypothetical protein SORBIDRAFT_04g036520 [Sorghum bicolor] gb|EES05983.1| hypothetical protein SORBIDRAFT_04g036520 [Sorghum bicolor]	Sorghum bicolor hypothetical protein, mRNA
Munro_Bamboo_unigene_BMK_1096	Subtilisin-like serine proteases	CELLULAR PROCESSES AND SIGNALING	Os04g0543700	Subtilisin-like protease OS=Arabidopsis thaliana GN=ARA12 PE=1 SV=1	Meiotic serine proteinase-like protein OS=Oryza sativa subsp. indica GN=MSP PE=2 SV=1	meiotic serine proteinase-like protein [Oryza sativa Indica Group]	Triticum aestivum cDNA, clone: WT008_C09, cultivar: Chinese Spring
Munro_Bamboo_unigene_BMK_10961			Serine/arginine repetitive matrix protein 3 OS=Homo sapiens GN=SRRM3 PE=2 SV=4	Putative uncharacterized protein Sb04g036520 OS=Sorghum bicolor GN=Sb04g036520 PE=4 SV=1	hypothetical protein SORBIDRAFT_04g036520 [Sorghum bicolor] gb|EES05983.1| hypothetical protein SORBIDRAFT_04g036520 [Sorghum bicolor]	Sorghum bicolor hypothetical protein, mRNA
Munro_Bamboo_unigene_BMK_10962			Uncharacterized protein C12orf45 OS=Homo sapiens GN=C12orf45 PE=1 SV=2	Os01g0617800 protein OS=Oryza sativa subsp. japonica GN=P0686E09.31 PE=2 SV=1	Os01g0617800 [Oryza sativa Japonica Group] dbj|BAD61294.1| unknown protein [Oryza sativa Japonica Group] dbj|BAF05499.1| Os01g0617800 [Oryza sativa Japonica Group] gb|EAZ12705.1| hypothetical protein OsJ_02622 [Oryza sativa Japonica Group] dbj|BAG95052.1| unnamed protein product [Oryza sativa Japonica Group]	Phyllostachys edulis cDNA clone: bphyst020f03, full insert sequence
Munro_Bamboo_unigene_BMK_10963			Uncharacterized protein C12orf45 OS=Homo sapiens GN=C12orf45 PE=1 SV=2	Os01g0617800 protein OS=Oryza sativa subsp. japonica GN=P0686E09.31 PE=2 SV=1	Os01g0617800 [Oryza sativa Japonica Group] dbj|BAD61294.1| unknown protein [Oryza sativa Japonica Group] dbj|BAF05499.1| Os01g0617800 [Oryza sativa Japonica Group] gb|EAZ12705.1| hypothetical protein OsJ_02622 [Oryza sativa Japonica Group] dbj|BAG95052.1| unnamed protein product [Oryza sativa Japonica Group]	Phyllostachys edulis cDNA clone: bphyst020f03, full insert sequence
Munro_Bamboo_unigene_BMK_10964			Putative uncharacterized protein OS=Oryza sativa subsp. indica GN=OsI_23032 PE=4 SV=1	hypothetical protein OsI_23032 [Oryza sativa Indica Group]	Oryza sativa Japonica Group Os06g0489200 (Os06g0489200) mRNA, complete cds
Munro_Bamboo_unigene_BMK_10965		
Munro_Bamboo_unigene_BMK_10966	Serine/threonine protein kinase	--	Os07g0619800	CDPK-related protein kinase OS=Daucus carota GN=CRK PE=2 SV=1	Putative CDPK-related protein kinase OS=Oryza sativa subsp. japonica GN=P0560B08.122 PE=4 SV=1	putative CDPK-related protein kinase [Oryza sativa Japonica Group] dbj|BAC79879.1| putative CDPK-related protein kinase [Oryza sativa Japonica Group]	Oryza sativa Japonica Group Os07g0619800 (Os07g0619800) mRNA, complete cds
Munro_Bamboo_unigene_BMK_10967			Putative uncharacterized protein OJ1020_C02.17 OS=Oryza sativa subsp. japonica GN=OSJNBb0088N06.26 PE=4 SV=1	hypothetical protein OsI_05637 [Oryza sativa Indica Group]	Oryza sativa Japonica Group Os02g0121500 (Os02g0121500) mRNA, complete cds
Munro_Bamboo_unigene_BMK_10968			Putative uncharacterized protein OJ1020_C02.17 OS=Oryza sativa subsp. japonica GN=OSJNBb0088N06.26 PE=4 SV=1	hypothetical protein OsI_05637 [Oryza sativa Indica Group]
Munro_Bamboo_unigene_BMK_10969			Os01g0101800 protein OS=Oryza sativa subsp. japonica GN=P0672D08.25 PE=4 SV=1	Os01g0101800 [Oryza sativa Japonica Group] dbj|BAD45502.1| unknown protein [Oryza sativa Japonica Group] dbj|BAF03659.1| Os01g0101800 [Oryza sativa Japonica Group] gb|EEC69766.1| hypothetical protein OsI_00018 [Oryza sativa Indica Group] gb|EEE53697.1| hypothetical protein OsJ_00015 [Oryza sativa Japonica Group]	Oryza sativa Japonica Group Os01g0101800 (Os01g0101800) mRNA, complete cds
Munro_Bamboo_unigene_BMK_1097			Putative uncharacterized protein OS=Oryza sativa subsp. indica GN=OsI_11841 PE=4 SV=1	hypothetical protein OsI_11841 [Oryza sativa Indica Group]
Munro_Bamboo_unigene_BMK_10970			Putative uncharacterized protein Sb03g001340 OS=Sorghum bicolor GN=Sb03g001340 PE=4 SV=1	hypothetical protein SORBIDRAFT_03g001340 [Sorghum bicolor] gb|EES00035.1| hypothetical protein SORBIDRAFT_03g001340 [Sorghum bicolor]	Oryza sativa Japonica Group Os01g0222700 (Os01g0222700) mRNA, complete cds
Munro_Bamboo_unigene_BMK_10971		
Munro_Bamboo_unigene_BMK_10972		
Munro_Bamboo_unigene_BMK_10973			Putative uncharacterized protein OS=Oryza sativa subsp. indica GN=OsI_16267 PE=4 SV=1	hypothetical protein OsI_16267 [Oryza sativa Indica Group]	Oryza sativa Japonica Group Os04g0471400 (Os04g0471400) mRNA, complete cds
Munro_Bamboo_unigene_BMK_10974			Amino acid permease 6 OS=Arabidopsis thaliana GN=AAP6 PE=1 SV=1	Putative uncharacterized protein OS=Oryza sativa subsp. indica GN=OsI_24794 PE=4 SV=1	hypothetical protein OsI_24794 [Oryza sativa Indica Group]	Hordeum vulgare subsp. vulgare cDNA clone: FLbaf160k06, mRNA sequence
Munro_Bamboo_unigene_BMK_10975			Amino acid permease 5 OS=Arabidopsis thaliana GN=AAP5 PE=1 SV=1	Os05g0424000 protein OS=Oryza sativa subsp. japonica GN=OJ1212_B02.8 PE=4 SV=1	Os05g0424000 [Oryza sativa Japonica Group] gb|AAV24773.1| putative amino acid transporter [Oryza sativa Japonica Group] dbj|BAF17506.1| Os05g0424000 [Oryza sativa Japonica Group] gb|EAY98107.1| hypothetical protein OsI_20024 [Oryza sativa Indica Group] gb|EEE63778.1| hypothetical protein OsJ_18601 [Oryza sativa Japonica Group]	Oryza sativa Japonica Group Os05g0424000 (Os05g0424000) mRNA, complete cds
Munro_Bamboo_unigene_BMK_10976			E3 ubiquitin-protein ligase RING1-like OS=Arabidopsis thaliana GN=At3g19950 PE=2 SV=1	Putative zinc finger protein OS=Oryza sativa GN=OSJNBa0029C15.10 PE=4 SV=1	Os10g0487400 [Oryza sativa Japonica Group] dbj|BAF26820.2| Os10g0487400 [Oryza sativa Japonica Group]	Phyllostachys edulis cDNA clone: bphyem204m12, full insert sequence
Munro_Bamboo_unigene_BMK_10977	GTPase SAR1 and related small G proteins	POORLY CHARACTERIZED	hypothetical protein; K07901 Ras-related protein Rab-8A	GTP-binding protein yptV2 OS=Volvox carteri GN=YPTV2 PE=3 SV=1	Putative ras-related protein OS=Oryza sativa subsp. japonica GN=OJ1715_A07.14 PE=2 SV=1	putative ras-related protein [Oryza sativa Japonica Group] dbj|BAG96610.1| unnamed protein product [Oryza sativa Japonica Group] dbj|BAG96714.1| unnamed protein product [Oryza sativa Japonica Group] dbj|BAG99302.1| unnamed protein product [Oryza sativa Japonica Group]	Oryza rufipogon (W1943) cDNA clone: ORW1943C102K10, full insert sequence
Munro_Bamboo_unigene_BMK_10978			Os08g0427300 protein OS=Oryza sativa subsp. japonica GN=OSJNBb0032E15.114 PE=2 SV=1	hypothetical protein OsJ_27385 [Oryza sativa Japonica Group]	Oryza sativa Japonica Group Os08g0427300 (Os08g0427300) mRNA, complete cds
Munro_Bamboo_unigene_BMK_10979			Eukaryotic translation initiation factor 4G OS=Arabidopsis thaliana GN=EIF4G PE=1 SV=2	Putative eukaryotic translation initiation factor 4G OS=Oryza sativa subsp. japonica GN=OSJNBa0058I18.6 PE=4 SV=1	hypothetical protein OsJ_24703 [Oryza sativa Japonica Group]	Synthetic construct translation initiation factor eIF4G gene, complete cds
Munro_Bamboo_unigene_BMK_1098			Os03g0800500 protein OS=Oryza sativa subsp. japonica GN=OSJNBa0052F07.9 PE=2 SV=1	hypothetical protein OsJ_12981 [Oryza sativa Japonica Group]	Oryza sativa (indica cultivar-group) cDNA clone:OSIGCEA059C12, full insert sequence
Munro_Bamboo_unigene_BMK_10980			GPCR-type G protein 1 OS=Arabidopsis thaliana GN=GTG1 PE=1 SV=1	OSJNBa0083N12.15 protein OS=Oryza sativa subsp. japonica GN=OSJNBa0083N12.15 PE=4 SV=2	hypothetical protein OsJ_16035 [Oryza sativa Japonica Group]	Triticum aestivum cDNA, clone: WT005_G09, cultivar: Chinese Spring
Munro_Bamboo_unigene_BMK_10981			Whole genome shotgun sequence of line PN40024, scaffold_583.assembly12x OS=Vitis vinifera GN=VITISV_005312 PE=4 SV=1	PREDICTED: hypothetical protein [Vitis vinifera]	Phyllostachys edulis cDNA clone: bphyem205n07, full insert sequence
Munro_Bamboo_unigene_BMK_10982			Os10g0500000 protein OS=Oryza sativa subsp. japonica GN=OSJNBa0078O01.6 PE=4 SV=1	hypothetical protein OsI_34203 [Oryza sativa Indica Group]	Phyllostachys edulis cDNA clone: bphyem205n07, full insert sequence
Munro_Bamboo_unigene_BMK_10983			F-box protein SKP2A OS=Arabidopsis thaliana GN=SKP2A PE=1 SV=1	Putative uncharacterized protein Sb09g020840 OS=Sorghum bicolor GN=Sb09g020840 PE=4 SV=1	hypothetical protein SORBIDRAFT_09g020840 [Sorghum bicolor] gb|EES18256.1| hypothetical protein SORBIDRAFT_09g020840 [Sorghum bicolor]	Phyllostachys edulis cDNA clone: bphyem109k12, full insert sequence
Munro_Bamboo_unigene_BMK_10984			F-box protein SKP2A OS=Arabidopsis thaliana GN=SKP2A PE=1 SV=1	Os01g0881900 protein OS=Oryza sativa subsp. japonica GN=B1065E10.14 PE=2 SV=1	Os01g0881900 [Oryza sativa Japonica Group] dbj|BAB90360.1| putative F-box protein Fbl2 [Oryza sativa Japonica Group] dbj|BAC06242.1| putative F-box protein Fbl2 [Oryza sativa Japonica Group] dbj|BAF06918.1| Os01g0881900 [Oryza sativa Japonica Group] gb|EAY76720.1| hypothetical protein OsI_04675 [Oryza sativa Indica Group] gb|EAZ14383.1| hypothetical protein OsJ_04303 [Oryza sativa Japonica Group] dbj|BAG95747.1| unnamed protein product [Oryza sativa Japonica Group]	Oryza sativa Japonica Group Os01g0881900 (Os01g0881900) mRNA, complete cds
Munro_Bamboo_unigene_BMK_10985			Putative uncharacterized protein OS=Oryza sativa subsp. indica GN=OsI_20030 PE=4 SV=1	hypothetical protein OsI_20030 [Oryza sativa Indica Group]	Sorghum bicolor hypothetical protein, mRNA
Munro_Bamboo_unigene_BMK_10986			Putative uncharacterized protein OS=Oryza sativa subsp. indica GN=OsI_20030 PE=4 SV=1	hypothetical protein OsI_20030 [Oryza sativa Indica Group]	Sorghum bicolor hypothetical protein, mRNA
Munro_Bamboo_unigene_BMK_10987	Uncharacterized protein, contains Trp-Asp (WD) repeat	POORLY CHARACTERIZED	hypothetical protein	Eukaryotic translation initiation factor 2A OS=Schizosaccharomyces pombe GN=SPBC4B4.04 PE=2 SV=1	Putative uncharacterized protein OS=Oryza sativa subsp. japonica GN=OsJ_07449 PE=4 SV=1	hypothetical protein OsI_07992 [Oryza sativa Indica Group] gb|EEE57334.1| hypothetical protein OsJ_07449 [Oryza sativa Japonica Group]	Sorghum bicolor hypothetical protein, mRNA
Munro_Bamboo_unigene_BMK_10988			Nucleoside diphosphate kinase II, chloroplastic OS=Arabidopsis thaliana GN=NDPK2 PE=1 SV=2	Nucleoside diphosphate kinase OS=Sorghum bicolor GN=Sb08g017600 PE=3 SV=1	hypothetical protein SORBIDRAFT_08g017600 [Sorghum bicolor] gb|EES16135.1| hypothetical protein SORBIDRAFT_08g017600 [Sorghum bicolor]	Oryza sativa Japonica Group cDNA, clone: J090082H13, full insert sequence
Munro_Bamboo_unigene_BMK_10989			2-oxoisovalerate dehydrogenase subunit alpha, mitochondrial OS=Homo sapiens GN=BCKDHA PE=1 SV=2	2-oxoisovalerate dehydrogenase alpha subunit, mitochondrial, putative, expressed OS=Oryza sativa subsp. japonica GN=Os12g0183100 PE=4 SV=2	Os12g0183100 [Oryza sativa Japonica Group] gb|ABA95971.1| 2-oxoisovalerate dehydrogenase alpha subunit, mitochondrial precursor, putative, expressed [Oryza sativa Japonica Group] gb|ABA95970.2| 2-oxoisovalerate dehydrogenase alpha subunit, mitochondrial precursor, putative, expressed [Oryza sativa Japonica Group] dbj|BAF29343.1| Os12g0183100 [Oryza sativa Japonica Group]	Oryza sativa (indica cultivar-group) cDNA clone:OSIGCSN034H19, full insert sequence
Munro_Bamboo_unigene_BMK_1099			Probable NOT transcription complex subunit VIP2 (Fragment) OS=Nicotiana benthamiana GN=VIP2 PE=1 SV=1	Putative uncharacterized protein Sb09g023793 OS=Sorghum bicolor GN=Sb09g023793 PE=4 SV=1	hypothetical protein SORBIDRAFT_09g023793 [Sorghum bicolor] gb|EES18410.1| hypothetical protein SORBIDRAFT_09g023793 [Sorghum bicolor]	Sorghum bicolor hypothetical protein, mRNA
Munro_Bamboo_unigene_BMK_10990	Cation transport ATPase	METABOLISM	hypothetical protein	Calcium-transporting ATPase 1, endoplasmic reticulum-type OS=Arabidopsis thaliana GN=ECA1 PE=1 SV=2	Similar to rice Ca+2-ATPase OS=Oryza sativa PE=3 SV=1	hypothetical protein OsI_18241 [Oryza sativa Indica Group]	Sorghum bicolor hypothetical protein, mRNA
Munro_Bamboo_unigene_BMK_10991			Similar to rice Ca+2-ATPase OS=Oryza sativa PE=3 SV=1	unnamed protein product [Oryza sativa Japonica Group]	Oryza sativa (indica cultivar-group) cDNA clone:OSIGCSN019B06, full insert sequence
Munro_Bamboo_unigene_BMK_10992	Serine/threonine protein kinase	--	Os10g0533600; K04371 extracellular signal-regulated kinase 1/2 [EC:2.7.11.24]	Mitogen-activated protein kinase 6 OS=Oryza sativa subsp. japonica GN=MPK6 PE=2 SV=1	Defense-responsive protein OS=Oryza sativa subsp. indica GN=MPK6 PE=4 SV=1	Os10g0533600 [Oryza sativa Japonica Group] sp|Q336X9.1|MPK6_ORYSJ RecName: Full=Mitogen-activated protein kinase 6; Short=MAP kinase 6 gb|ABB47925.1| Mitogen-activated protein kinase, putative, expressed [Oryza sativa Japonica Group] dbj|BAF27070.1| Os10g0533600 [Oryza sativa Japonica Group] gb|ABO69383.1| defense-responsive protein [Oryza sativa Indica Group]	Phyllostachys edulis cDNA clone: bphyem212n13, full insert sequence
Munro_Bamboo_unigene_BMK_10993		
Munro_Bamboo_unigene_BMK_10994	Cytochrome P450	METABOLISM	hypothetical protein	Secologanin synthase OS=Catharanthus roseus GN=CYP72A1 PE=2 SV=1	Putative uncharacterized protein Sb03g028610 OS=Sorghum bicolor GN=Sb03g028610 PE=3 SV=1	hypothetical protein SORBIDRAFT_03g028610 [Sorghum bicolor] gb|EES03320.1| hypothetical protein SORBIDRAFT_03g028610 [Sorghum bicolor]	Sorghum bicolor hypothetical protein, mRNA
Munro_Bamboo_unigene_BMK_10995			Putative uncharacterized protein OS=Zea mays PE=2 SV=1	unknown [Zea mays]	Phyllostachys edulis cDNA clone: bphyem205k20, full insert sequence
Munro_Bamboo_unigene_BMK_10996			Putative uncharacterized protein Sb02g028500 OS=Sorghum bicolor GN=Sb02g028500 PE=4 SV=1	Phyllostachys edulis cDNA clone: bphyem204m01, full insert sequence
Munro_Bamboo_unigene_BMK_10997	Predicted secreted acid phosphatase	POORLY CHARACTERIZED	Os06g0139800	Acid phosphatase 1 OS=Solanum lycopersicum GN=APS1 PE=2 SV=1	Os06g0139800 protein OS=Oryza sativa subsp. japonica GN=OSJNBa0041F13.34 PE=2 SV=1	hypothetical protein OsJ_20061 [Oryza sativa Japonica Group]	Oryza sativa Japonica Group Os06g0139800 (Os06g0139800) mRNA, complete cds
Munro_Bamboo_unigene_BMK_10998	4-hydroxyphenylpyruvate dioxygenase and related hemolysins	--	Os02g0168100; K00457 4-hydroxyphenylpyruvate dioxygenase [EC:1.13.11.27]	4-hydroxyphenylpyruvate dioxygenase OS=Hordeum vulgare PE=2 SV=1	Putative 4-hydroxyphenylpyruvate dioxygenase OS=Oryza sativa subsp. japonica GN=OSJNBa0085K21.52 PE=4 SV=1	hypothetical protein OsI_06005 [Oryza sativa Indica Group]	Phyllostachys edulis cDNA clone: bphyem211h06, full insert sequence
Munro_Bamboo_unigene_BMK_10999	Beta-fructosidases (levanase/invertase)	METABOLISM	incw1; cell wall invertase1 (EC:3.2.1.26); K01193 beta-fructofuranosidase [EC:3.2.1.26]	Beta-fructofuranosidase, cell wall isozyme OS=Zea mays PE=2 SV=1	Cell wall invertase BObetaFRUCT2 OS=Bambusa oldhamii PE=2 SV=1	cell wall invertase BObetaFRUCT2 [Bambusa oldhamii]	Dendrocalamopsis oldhamii cell wall invertase BObetaFRUCT2 mRNA, complete cds
Munro_Bamboo_unigene_BMK_11			Vegetative cell wall protein gp1 OS=Chlamydomonas reinhardtii GN=GP1 PE=2 SV=1	Putative uncharacterized protein OS=Oryza sativa subsp. japonica GN=P0705A05.122 PE=4 SV=1	Os08g0564750 [Oryza sativa Japonica Group] dbj|BAH94432.1| Os08g0564750 [Oryza sativa Japonica Group]	Phyllostachys edulis cDNA clone: bphyst014g11, full insert sequence
Munro_Bamboo_unigene_BMK_110			Putative protein TPRXL OS=Homo sapiens GN=TPRXL PE=5 SV=2	Harpin-induced protein 1 family (HIN1)-like OS=Oryza sativa subsp. japonica GN=P0015C07.18 PE=2 SV=1	hypothetical protein OsI_27486 [Oryza sativa Indica Group]	Oryza sativa (indica cultivar-group) cDNA clone:OSIGCSA015D16, full insert sequence
Munro_Bamboo_unigene_BMK_1100		
Munro_Bamboo_unigene_BMK_11000	Signal transduction histidine kinase	CELLULAR PROCESSES AND SIGNALING	Os03g0701700; K14509 ethylene receptor [EC:2.7.13.-]	Ethylene receptor 1 OS=Cucumis melo var. cantalupensis GN=ETR1 PE=2 SV=1	Ethylene receptor, putative, expressed OS=Oryza sativa subsp. japonica GN=Os03g0701700 PE=2 SV=1	Os03g0701700 [Oryza sativa Japonica Group] gb|AAX95525.1| Putative ethylene receptor [Oryza sativa Japonica Group] gb|ABF98410.1| Ethylene receptor, putative, expressed [Oryza sativa Japonica Group] gb|ABF98411.1| Ethylene receptor, putative, expressed [Oryza sativa Japonica Group] dbj|BAF12918.1| Os03g0701700 [Oryza sativa Japonica Group] gb|EAY91542.1| hypothetical protein OsI_13175 [Oryza sativa Indica Group] gb|EAZ28278.1| hypothetical protein OsJ_12251 [Oryza sativa Japonica Group] dbj|BAG89392.1| unnamed protein product [Oryza sativa Japonica Group] dbj|BAG90616.1| unnamed protein product [Oryza sativa Japonica Group]	Oryza sativa Japonica Group Os03g0701700 (Os03g0701700) mRNA, complete cds
Munro_Bamboo_unigene_BMK_11001	Signal transduction histidine kinase	CELLULAR PROCESSES AND SIGNALING	hypothetical protein; K14509 ethylene receptor [EC:2.7.13.-]	Ethylene receptor 1 OS=Cucumis melo var. cantalupensis GN=ETR1 PE=2 SV=1	Ethylene receptor ERS OS=Saccharum hybrid cultivar ROC20 PE=2 SV=1	ethylene receptor ERS [Saccharum hybrid cultivar ROC20]	Phyllostachys edulis cDNA clone: bphylf051d16, full insert sequence
Munro_Bamboo_unigene_BMK_11002	Signal transduction histidine kinase	CELLULAR PROCESSES AND SIGNALING	Os03g0701700; K14509 ethylene receptor [EC:2.7.13.-]	Ethylene receptor OS=Malus domestica GN=ETR1 PE=2 SV=1	Ethylene receptor, putative, expressed OS=Oryza sativa subsp. japonica GN=Os03g0701700 PE=2 SV=1	Os03g0701700 [Oryza sativa Japonica Group] gb|AAX95525.1| Putative ethylene receptor [Oryza sativa Japonica Group] gb|ABF98410.1| Ethylene receptor, putative, expressed [Oryza sativa Japonica Group] gb|ABF98411.1| Ethylene receptor, putative, expressed [Oryza sativa Japonica Group] dbj|BAF12918.1| Os03g0701700 [Oryza sativa Japonica Group] gb|EAY91542.1| hypothetical protein OsI_13175 [Oryza sativa Indica Group] gb|EAZ28278.1| hypothetical protein OsJ_12251 [Oryza sativa Japonica Group] dbj|BAG89392.1| unnamed protein product [Oryza sativa Japonica Group] dbj|BAG90616.1| unnamed protein product [Oryza sativa Japonica Group]	Phyllostachys edulis cDNA clone: bphylf051d16, full insert sequence
Munro_Bamboo_unigene_BMK_11003	Signal transduction histidine kinase	CELLULAR PROCESSES AND SIGNALING	hypothetical protein; K14509 ethylene receptor [EC:2.7.13.-]	Ethylene receptor OS=Malus domestica GN=ETR1 PE=2 SV=1	Putative uncharacterized protein Sb01g010930 OS=Sorghum bicolor GN=Sb01g010930 PE=4 SV=1	hypothetical protein SORBIDRAFT_01g010930 [Sorghum bicolor] gb|EER91030.1| hypothetical protein SORBIDRAFT_01g010930 [Sorghum bicolor]	Phyllostachys edulis cDNA clone: bphylf051d16, full insert sequence
Munro_Bamboo_unigene_BMK_11004	Signal transduction histidine kinase	CELLULAR PROCESSES AND SIGNALING	hypothetical protein; K14509 ethylene receptor [EC:2.7.13.-]	Ethylene receptor OS=Malus domestica GN=ETR1 PE=2 SV=1	Putative uncharacterized protein Sb01g010930 OS=Sorghum bicolor GN=Sb01g010930 PE=4 SV=1	hypothetical protein SORBIDRAFT_01g010930 [Sorghum bicolor] gb|EER91030.1| hypothetical protein SORBIDRAFT_01g010930 [Sorghum bicolor]	Phyllostachys edulis cDNA clone: bphylf051d16, full insert sequence
Munro_Bamboo_unigene_BMK_11005			Vacuolar-sorting receptor 7 OS=Arabidopsis thaliana GN=VSR7 PE=2 SV=2	Os06g0664300 protein OS=Oryza sativa subsp. japonica GN=P0473H04.5 PE=4 SV=1	Os06g0664300 [Oryza sativa Japonica Group] dbj|BAD45379.1| putative vacuolar sorting receptor protein [Oryza sativa Japonica Group] dbj|BAF20212.1| Os06g0664300 [Oryza sativa Japonica Group]	Zea mays full-length cDNA clone ZM_BFc0042J10 mRNA, complete cds
Munro_Bamboo_unigene_BMK_11006		
Munro_Bamboo_unigene_BMK_11007			Annexin D5 OS=Arabidopsis thaliana GN=ANN5 PE=2 SV=2	Os09g0394900 protein OS=Oryza sativa subsp. japonica GN=B1339H09.19 PE=2 SV=1	Os09g0394900 [Oryza sativa Japonica Group] dbj|BAD26449.1| putative annexin [Oryza sativa Japonica Group] dbj|BAD26499.1| putative annexin [Oryza sativa Japonica Group] dbj|BAF25010.1| Os09g0394900 [Oryza sativa Japonica Group] dbj|BAG88129.1| unnamed protein product [Oryza sativa Japonica Group] dbj|BAG93925.1| unnamed protein product [Oryza sativa Japonica Group] gb|EEE69645.1| hypothetical protein OsJ_29255 [Oryza sativa Japonica Group]	Phyllostachys edulis cDNA clone: bphylf056j11, full insert sequence
Munro_Bamboo_unigene_BMK_11008		
Munro_Bamboo_unigene_BMK_11009			Os01g0814400 protein OS=Oryza sativa subsp. japonica GN=OSJNBa0085D07.27 PE=4 SV=1	hypothetical protein OsI_04194 [Oryza sativa Indica Group]	Phyllostachys edulis cDNA clone: bphylf044e18, full insert sequence
Munro_Bamboo_unigene_BMK_1101			ATP-dependent RNA helicase OS=Zea mays PE=2 SV=1	ATP-dependent RNA helicase [Zea mays] gb|ACG40647.1| ATP-dependent RNA helicase [Zea mays]	Phyllostachys edulis cDNA clone: bphylf050m10, full insert sequence
Munro_Bamboo_unigene_BMK_11010			GEM-like protein 1 OS=Arabidopsis thaliana GN=FIP1 PE=1 SV=1	FH protein interacting protein FIP1, putative, expressed OS=Oryza sativa subsp. japonica GN=OJ1217B09.2 PE=2 SV=1	hypothetical protein OsI_10309 [Oryza sativa Indica Group]	Phyllostachys edulis cDNA clone: bphyst021m17, full insert sequence
Munro_Bamboo_unigene_BMK_11011			E3 ubiquitin ligase BIG BROTHER OS=Arabidopsis thaliana GN=BB PE=1 SV=1	RING-H2 finger protein RHG1a-like OS=Oryza sativa subsp. japonica GN=P0034C09.30 PE=4 SV=1	hypothetical protein OsJ_03093 [Oryza sativa Japonica Group]	Oryza sativa Japonica Group Os01g0692700 (Os01g0692700) mRNA, complete cds
Munro_Bamboo_unigene_BMK_11012		
Munro_Bamboo_unigene_BMK_11013			Putative uncharacterized protein OS=Oryza sativa subsp. japonica GN=OsJ_13542 PE=4 SV=1	hypothetical protein OsJ_13542 [Oryza sativa Japonica Group]	Oryza sativa Japonica Group Os04g0110600 (Os04g0110600) mRNA, complete cds
Munro_Bamboo_unigene_BMK_11014	U1 snRNP component, mediates U1 snRNP association with cap-binding complex	INFORMATION STORAGE AND PROCESSING	Os07g0456400	Luc7-like protein 3 OS=Pongo abelii GN=LUC7L3 PE=2 SV=1	Os07g0456400 protein OS=Oryza sativa subsp. japonica GN=OSJNBa0027N13.116 PE=2 SV=1	Os07g0456400 [Oryza sativa Japonica Group] dbj|BAC57372.1| putative salt tolerance protein [Oryza sativa Japonica Group] dbj|BAF21473.1| Os07g0456400 [Oryza sativa Japonica Group] gb|EAZ39686.1| hypothetical protein OsJ_24123 [Oryza sativa Japonica Group] dbj|BAG88724.1| unnamed protein product [Oryza sativa Japonica Group]	Oryza sativa Japonica Group Os07g0456400 (Os07g0456400) mRNA, complete cds
Munro_Bamboo_unigene_BMK_11015			Oxysterol-binding protein-related protein 2A OS=Arabidopsis thaliana GN=ORP2A PE=2 SV=1	Putative uncharacterized protein Sb07g003630 OS=Sorghum bicolor GN=Sb07g003630 PE=4 SV=1	hypothetical protein SORBIDRAFT_07g003630 [Sorghum bicolor] gb|EES13369.1| hypothetical protein SORBIDRAFT_07g003630 [Sorghum bicolor]	Triticum aestivum cDNA, clone: WT008_F21, cultivar: Chinese Spring
Munro_Bamboo_unigene_BMK_11016	Serine/threonine protein kinase	--	Os01g0629900	Mitogen-activated protein kinase 10 OS=Oryza sativa subsp. japonica GN=MPK10 PE=2 SV=2	Os01g0629900 protein OS=Oryza sativa subsp. japonica GN=Os01g0629900 PE=4 SV=1	hypothetical protein OsI_02947 [Oryza sativa Indica Group]	Oryza sativa Japonica Group Os01g0629900 (Os01g0629900) mRNA, complete cds
Munro_Bamboo_unigene_BMK_11017	U1 snRNP component, mediates U1 snRNP association with cap-binding complex	INFORMATION STORAGE AND PROCESSING	Os07g0456400	Luc7-like protein 3 OS=Pongo abelii GN=LUC7L3 PE=2 SV=1	Os07g0456400 protein OS=Oryza sativa subsp. japonica GN=OSJNBa0027N13.116 PE=2 SV=1	hypothetical protein OsI_25873 [Oryza sativa Indica Group]	Oryza sativa Japonica Group Os07g0456400 (Os07g0456400) mRNA, complete cds
Munro_Bamboo_unigene_BMK_11018	ABC-type dipeptide transport system, periplasmic component	METABOLISM	hypothetical protein; K10405 kinesin family member C1	Kinesin-3 OS=Arabidopsis thaliana GN=ATK3 PE=2 SV=1	Putative uncharacterized protein Sb06g029500 OS=Sorghum bicolor GN=Sb06g029500 PE=3 SV=1	hypothetical protein SORBIDRAFT_06g029500 [Sorghum bicolor] gb|EES12911.1| hypothetical protein SORBIDRAFT_06g029500 [Sorghum bicolor]	Oryza sativa Japonica Group Os04g0629700 (Os04g0629700) mRNA, complete cds
Munro_Bamboo_unigene_BMK_11019	Serine/threonine protein kinase	--	Os01g0709500	Receptor-like serine/threonine-protein kinase ALE2 OS=Arabidopsis thaliana GN=ALE2 PE=1 SV=1	Putative uncharacterized protein OS=Oryza sativa subsp. japonica GN=OsJ_03209 PE=4 SV=1	hypothetical protein OsJ_03209 [Oryza sativa Japonica Group]	Oryza sativa Japonica Group Os01g0709500 (Os01g0709500) mRNA, complete cds
Munro_Bamboo_unigene_BMK_1102			ATP-dependent RNA helicase OS=Zea mays PE=2 SV=1	ATP-dependent RNA helicase [Zea mays] gb|ACG40647.1| ATP-dependent RNA helicase [Zea mays]	Phyllostachys edulis cDNA clone: bphylf050m10, full insert sequence
Munro_Bamboo_unigene_BMK_11020			Mitogen-activated protein kinase 9 OS=Oryza sativa subsp. japonica GN=MPK9 PE=3 SV=2	Putative uncharacterized protein OS=Oryza sativa subsp. japonica GN=OsJ_19689 PE=4 SV=1	hypothetical protein OsJ_19689 [Oryza sativa Japonica Group]	Oryza sativa Japonica Group cDNA clone:J023014J06, full insert sequence
Munro_Bamboo_unigene_BMK_11021	Serine/threonine protein kinase	--	hypothetical protein	Mitogen-activated protein kinase 9 OS=Oryza sativa subsp. japonica GN=MPK9 PE=3 SV=2	Putative uncharacterized protein OS=Oryza sativa subsp. indica GN=OsI_21147 PE=4 SV=1	hypothetical protein OsI_21147 [Oryza sativa Indica Group]	Triticum aestivum cDNA, clone: WT002_G24, cultivar: Chinese Spring
Munro_Bamboo_unigene_BMK_11022	Serine/threonine protein kinase	--	Os03g0274800	Protein kinase APK1B, chloroplastic OS=Arabidopsis thaliana GN=APK1B PE=2 SV=2	Protein kinase APK1B, chloroplast, putative, expressed OS=Oryza sativa subsp. japonica GN=LOC_Os03g16740 PE=4 SV=1	Os03g0274800 [Oryza sativa Japonica Group] gb|ABF95245.1| Protein kinase APK1B, chloroplast precursor, putative, expressed [Oryza sativa Japonica Group] dbj|BAF11618.1| Os03g0274800 [Oryza sativa Japonica Group] gb|EAY89440.1| hypothetical protein OsI_10947 [Oryza sativa Indica Group] gb|EAZ26435.1| hypothetical protein OsJ_10320 [Oryza sativa Japonica Group] dbj|BAG95774.1| unnamed protein product [Oryza sativa Japonica Group]	Sorghum bicolor hypothetical protein, mRNA
Munro_Bamboo_unigene_BMK_11023	Putative NADP-dependent oxidoreductases	POORLY CHARACTERIZED	Os01g0891300	(+)-pulegone reductase OS=Mentha piperita PE=1 SV=1	Os01g0891300 protein OS=Oryza sativa subsp. japonica GN=B1078G07.5 PE=2 SV=1	hypothetical protein OsI_04748 [Oryza sativa Indica Group]	Oryza sativa Japonica Group Os01g0891300 (Os01g0891300) mRNA, complete cds
Munro_Bamboo_unigene_BMK_11024			Callose synthase 7 OS=Arabidopsis thaliana GN=CALS7 PE=2 SV=2	Putative uncharacterized protein OS=Oryza sativa subsp. japonica GN=OsJ_02087 PE=4 SV=1	hypothetical protein OsJ_02087 [Oryza sativa Japonica Group]	Triticum aestivum cDNA, clone: WT013_A19, cultivar: Chinese Spring
Munro_Bamboo_unigene_BMK_11025			Callose synthase 7 OS=Arabidopsis thaliana GN=CALS7 PE=2 SV=2	Putative uncharacterized protein Sb03g023490 OS=Sorghum bicolor GN=Sb03g023490 PE=4 SV=1	hypothetical protein SORBIDRAFT_03g023490 [Sorghum bicolor] gb|EES03080.1| hypothetical protein SORBIDRAFT_03g023490 [Sorghum bicolor]	Triticum aestivum cDNA, clone: WT013_A19, cultivar: Chinese Spring
Munro_Bamboo_unigene_BMK_11026			Probable peptide/nitrate transporter At5g62730 OS=Arabidopsis thaliana GN=At5g62730 PE=2 SV=2	Peptide transporter PTR2 OS=Zea mays PE=2 SV=1	peptide transporter PTR2 [Zea mays] gb|ACG45025.1| peptide transporter PTR2 [Zea mays]	Hordeum vulgare subsp. vulgare cDNA clone: FLbaf46f17, mRNA sequence
Munro_Bamboo_unigene_BMK_11027			Cyclic nucleotide-gated ion channel 1 OS=Arabidopsis thaliana GN=CNGC1 PE=1 SV=1	Putative cyclic nucleotide-gated calmodulin-binding ion channel OS=Oryza sativa subsp. japonica GN=OSJNBa0052K15.13-1 PE=4 SV=1	hypothetical protein OsI_06611 [Oryza sativa Indica Group] gb|EEE56678.1| hypothetical protein OsJ_06120 [Oryza sativa Japonica Group]	Oryza sativa Japonica Group Os02g0255000 (Os02g0255000) mRNA, partial cds
Munro_Bamboo_unigene_BMK_11028			Os03g0666200 protein OS=Oryza sativa subsp. japonica GN=OSJNBa0056E06.16 PE=4 SV=1	Os03g0666200 [Oryza sativa Japonica Group] gb|AAR87174.1| putative PH domain containing protein [Oryza sativa Japonica Group] gb|ABF98067.1| pleckstriny domain-containing protein, putative, expressed [Oryza sativa Japonica Group] dbj|BAF12759.1| Os03g0666200 [Oryza sativa Japonica Group] gb|EEC75877.1| hypothetical protein OsI_12909 [Oryza sativa Indica Group] gb|EEE59643.1| hypothetical protein OsJ_12012 [Oryza sativa Japonica Group]	Oryza sativa Japonica Group cDNA, clone: J090061A14, full insert sequence
Munro_Bamboo_unigene_BMK_11029			Dentin sialophosphoprotein OS=Homo sapiens GN=DSPP PE=1 SV=2	Putative uncharacterized protein OS=Oryza sativa subsp. japonica GN=OsJ_16503 PE=4 SV=1	hypothetical protein OsJ_16503 [Oryza sativa Japonica Group]	Oryza sativa Japonica Group Os04g0661700 (Os04g0661700) mRNA, complete cds
Munro_Bamboo_unigene_BMK_1103			Zinc finger FYVE domain-containing protein 26 OS=Homo sapiens GN=ZFYVE26 PE=1 SV=3	Putative uncharacterized protein OS=Oryza sativa subsp. indica GN=OsI_19792 PE=4 SV=1	hypothetical protein OsI_19792 [Oryza sativa Indica Group]	Triticum aestivum cDNA, clone: WT006_J15, cultivar: Chinese Spring
Munro_Bamboo_unigene_BMK_11030	Serine/threonine protein kinase	--	hypothetical protein	Mitogen-activated protein kinase 9 OS=Oryza sativa subsp. japonica GN=MPK9 PE=3 SV=2	Mitogen activated protein kinase 20-2 OS=Oryza sativa subsp. indica GN=MPK20-2 PE=2 SV=1	hypothetical protein OsI_21147 [Oryza sativa Indica Group]	Oryza sativa Indica Group cultivar Pusa Basmati1 mitogen activated protein kinase 20-2 (MPK20-2) mRNA, complete cds
Munro_Bamboo_unigene_BMK_11031			OSJNBa0084K01.3 protein OS=Oryza sativa subsp. japonica GN=OSJNBa0084K01.3 PE=4 SV=2	hypothetical protein SORBIDRAFT_06g031685 [Sorghum bicolor] gb|EES13022.1| hypothetical protein SORBIDRAFT_06g031685 [Sorghum bicolor]	Oryza sativa genomic DNA, chromosome 4, BAC clone: H0112G12, complete sequence
Munro_Bamboo_unigene_BMK_11032	NAD-dependent aldehyde dehydrogenases	METABOLISM	Os02g0647900; K00128 aldehyde dehydrogenase (NAD+) [EC:1.2.1.3]	Aldehyde dehydrogenase family 3 member F1 OS=Arabidopsis thaliana GN=ALDH3F1 PE=1 SV=2	Aldehyde dehydrogenase OS=Oryza sativa subsp. indica GN=OsI_08280 PE=3 SV=1	hypothetical protein OsI_08280 [Oryza sativa Indica Group]	Phyllostachys edulis cDNA clone: bphylf046a24, full insert sequence
Munro_Bamboo_unigene_BMK_11033			Putative uncharacterized protein Sb01g010090 OS=Sorghum bicolor GN=Sb01g010090 PE=4 SV=1	hypothetical protein SORBIDRAFT_01g010090 [Sorghum bicolor] gb|EER93562.1| hypothetical protein SORBIDRAFT_01g010090 [Sorghum bicolor]	Phyllostachys edulis cDNA clone: bphylf039l02, full insert sequence
Munro_Bamboo_unigene_BMK_11034	Predicted hydrolases of HD superfamily	POORLY CHARACTERIZED	pco089793; LOC100281836; K07023 putative hydrolases of HD superfamily	HD domain-containing protein 2 OS=Homo sapiens GN=HDDC2 PE=1 SV=1	HDDC2 protein OS=Zea mays PE=2 SV=1	LOC100281836 [Zea mays] gb|ACG30239.1| HDDC2 protein [Zea mays] gb|ACN25699.1| unknown [Zea mays]	Phyllostachys edulis cDNA clone: bphylf003k22, full insert sequence
Munro_Bamboo_unigene_BMK_11035			DEAD-box ATP-dependent RNA helicase 40 OS=Arabidopsis thaliana GN=RH40 PE=2 SV=1	Os11g0689400 protein OS=Oryza sativa subsp. japonica GN=Os11g0689400 PE=3 SV=1	Os11g0689400 [Oryza sativa Japonica Group] gb|ABA95389.1| retrotransposon protein, putative, unclassified, expressed [Oryza sativa Japonica Group] dbj|BAF28853.2| Os11g0689400 [Oryza sativa Japonica Group]	Oryza sativa Japonica Group Pikm2-TS, Pikm1-TS genes for NBS-LRR class disease resistance proteins, complete cds, 198 Kb Tsuyuake BAC clone TS18H12
Munro_Bamboo_unigene_BMK_11036			Glutenin, high molecular weight subunit DX5 OS=Triticum aestivum GN=GLU-1D-1D PE=3 SV=5	Os11g0689400 protein OS=Oryza sativa subsp. japonica GN=Os11g0689400 PE=3 SV=1	hypothetical protein OsJ_26445 [Oryza sativa Japonica Group]	Oryza sativa Japonica Group Pikm2-TS, Pikm1-TS genes for NBS-LRR class disease resistance proteins, complete cds, 198 Kb Tsuyuake BAC clone TS18H12
Munro_Bamboo_unigene_BMK_11037		
Munro_Bamboo_unigene_BMK_11038		
Munro_Bamboo_unigene_BMK_11039		
Munro_Bamboo_unigene_BMK_11040			Protein LTV1 homolog OS=Danio rerio GN=ltv1 PE=2 SV=1	Low temperature viability protein, expressed OS=Oryza sativa subsp. japonica GN=OSJNBb0097F01.8 PE=4 SV=1	hypothetical protein OsI_11761 [Oryza sativa Indica Group]	Oryza sativa Japonica Group Os03g0372700 (Os03g0372700) mRNA, complete cds
Munro_Bamboo_unigene_BMK_11041			Protein LTV1 homolog OS=Danio rerio GN=ltv1 PE=2 SV=1	Low temperature viability protein, expressed OS=Oryza sativa subsp. japonica GN=OSJNBb0097F01.8 PE=4 SV=1	hypothetical protein OsI_11761 [Oryza sativa Indica Group]	Oryza sativa Japonica Group Os03g0372700 (Os03g0372700) mRNA, complete cds
Munro_Bamboo_unigene_BMK_11042	Uncharacterized protein containing DHHC-type Zn finger	POORLY CHARACTERIZED	Os03g0209500	Probable S-acyltransferase At1g69420 OS=Arabidopsis thaliana GN=At1g69420 PE=1 SV=2	Os03g0209500 protein OS=Oryza sativa subsp. japonica GN=Os03g0209500 PE=2 SV=1	Os03g0209500 [Oryza sativa Japonica Group] gb|ABF94578.1| zinc finger family protein, putative, expressed [Oryza sativa Japonica Group] dbj|BAF11249.1| Os03g0209500 [Oryza sativa Japonica Group] dbj|BAH00714.1| unnamed protein product [Oryza sativa Japonica Group] gb|EEE58560.1| hypothetical protein OsJ_09865 [Oryza sativa Japonica Group]	Oryza sativa Japonica Group Os03g0209500 (Os03g0209500) mRNA, complete cds
Munro_Bamboo_unigene_BMK_11044			65-kDa microtubule-associated protein 1 OS=Arabidopsis thaliana GN=MAP65-1 PE=1 SV=1	Putative uncharacterized protein OS=Oryza sativa subsp. indica GN=OsI_19944 PE=4 SV=1	hypothetical protein OsI_19944 [Oryza sativa Indica Group]	Triticum aestivum cDNA, clone: WT008_K11, cultivar: Chinese Spring
Munro_Bamboo_unigene_BMK_11045			Probable serine/threonine-protein kinase irlF OS=Dictyostelium discoideum GN=irlF-1 PE=3 SV=1	Putative uncharacterized protein OS=Oryza sativa subsp. indica GN=OsI_35864 PE=4 SV=1	hypothetical protein OsI_35864 [Oryza sativa Indica Group]	Oryza sativa Japonica Group Os11g0296800 (Os11g0296800) mRNA, partial cds
Munro_Bamboo_unigene_BMK_11046			GLABRA2 expression modulator OS=Arabidopsis thaliana GN=GEM PE=1 SV=1	Putative uncharacterized protein OS=Zea mays PE=2 SV=1	unknown [Zea mays]	Phyllostachys edulis cDNA clone: bphyst026m13, full insert sequence
Munro_Bamboo_unigene_BMK_11047	VAMP-associated protein involved in inositol metabolism	CELLULAR PROCESSES AND SIGNALING	Os02g0643000	Vesicle-associated protein 1-2 OS=Arabidopsis thaliana GN=PVA12 PE=1 SV=1	Os02g0643000 protein OS=Oryza sativa subsp. japonica GN=OJ1112_G03.20 PE=2 SV=1	hypothetical protein OsJ_07697 [Oryza sativa Japonica Group]	Phyllostachys edulis cDNA clone: bphyem123n05, full insert sequence
Munro_Bamboo_unigene_BMK_11048	VAMP-associated protein involved in inositol metabolism	CELLULAR PROCESSES AND SIGNALING	Os02g0643000	Vesicle-associated protein 1-2 OS=Arabidopsis thaliana GN=PVA12 PE=1 SV=1	Os02g0643000 protein OS=Oryza sativa subsp. japonica GN=OJ1112_G03.20 PE=2 SV=1	hypothetical protein OsJ_07697 [Oryza sativa Japonica Group]	Phyllostachys edulis cDNA clone: bphyem123n05, full insert sequence
Munro_Bamboo_unigene_BMK_11049		
Munro_Bamboo_unigene_BMK_1105			Os01g0679900 protein OS=Oryza sativa subsp. japonica GN=B1144G04.45-2 PE=2 SV=1	Os01g0679900 [Oryza sativa Japonica Group] dbj|BAD73483.1| rubisco subunit binding-protein beta subunit-like [Oryza sativa Japonica Group] dbj|BAF05783.1| Os01g0679900 [Oryza sativa Japonica Group] dbj|BAG99941.1| unnamed protein product [Oryza sativa Japonica Group]	Oryza sativa Japonica Group Os01g0679900 (Os01g0679900) mRNA, complete cds
Munro_Bamboo_unigene_BMK_11050	Membrane protein involved in colicin uptake	CELLULAR PROCESSES AND SIGNALING	Os09g0346400	Calponin homology domain-containing protein DDB_G0272472 OS=Dictyostelium discoideum GN=DDB_G0272472 PE=4 SV=1	Putative uncharacterized protein OS=Oryza sativa subsp. indica GN=OsI_30986 PE=4 SV=1	hypothetical protein OsI_30986 [Oryza sativa Indica Group]	Phyllostachys edulis cDNA clone: bphyem207m19, full insert sequence
Munro_Bamboo_unigene_BMK_11051	Diadenosine tetraphosphatase and related serine/threonine protein phosphatases	CELLULAR PROCESSES AND SIGNALING	Os05g0204900; K04460 protein phosphatase 5 [EC:3.1.3.16]	Serine/threonine-protein phosphatase 5 OS=Arabidopsis thaliana GN=PAPP5 PE=1 SV=1	Os05g0204900 protein OS=Oryza sativa subsp. japonica GN=OSJNBb0115F21.1 PE=2 SV=1	Os05g0204900 [Oryza sativa Japonica Group] gb|AAV44139.1| putative serine/threonine phosphatase [Oryza sativa Japonica Group] dbj|BAF16806.1| Os05g0204900 [Oryza sativa Japonica Group] gb|EAY96914.1| hypothetical protein OsI_18833 [Oryza sativa Indica Group] dbj|BAG95294.1| unnamed protein product [Oryza sativa Japonica Group] dbj|BAG95808.1| unnamed protein product [Oryza sativa Japonica Group] gb|EEE62690.1| hypothetical protein OsJ_17493 [Oryza sativa Japonica Group]	Oryza sativa Japonica Group Os05g0204900 (Os05g0204900) mRNA, complete cds
Munro_Bamboo_unigene_BMK_11052	Diadenosine tetraphosphatase and related serine/threonine protein phosphatases	CELLULAR PROCESSES AND SIGNALING	Os05g0204900; K04460 protein phosphatase 5 [EC:3.1.3.16]	Serine/threonine-protein phosphatase 5 OS=Arabidopsis thaliana GN=PAPP5 PE=1 SV=1	Os05g0204900 protein OS=Oryza sativa subsp. japonica GN=OSJNBb0115F21.1 PE=2 SV=1	Os05g0204900 [Oryza sativa Japonica Group] gb|AAV44139.1| putative serine/threonine phosphatase [Oryza sativa Japonica Group] dbj|BAF16806.1| Os05g0204900 [Oryza sativa Japonica Group] gb|EAY96914.1| hypothetical protein OsI_18833 [Oryza sativa Indica Group] dbj|BAG95294.1| unnamed protein product [Oryza sativa Japonica Group] dbj|BAG95808.1| unnamed protein product [Oryza sativa Japonica Group] gb|EEE62690.1| hypothetical protein OsJ_17493 [Oryza sativa Japonica Group]	Oryza sativa Japonica Group Os05g0204900 (Os05g0204900) mRNA, complete cds
Munro_Bamboo_unigene_BMK_11053			Serine/threonine-protein phosphatase 5 OS=Solanum lycopersicum GN=PP5 PE=1 SV=1	Os05g0204900 protein OS=Oryza sativa subsp. japonica GN=OSJNBb0115F21.1 PE=2 SV=1	Os05g0204900 [Oryza sativa Japonica Group] gb|AAV44139.1| putative serine/threonine phosphatase [Oryza sativa Japonica Group] dbj|BAF16806.1| Os05g0204900 [Oryza sativa Japonica Group] gb|EAY96914.1| hypothetical protein OsI_18833 [Oryza sativa Indica Group] dbj|BAG95294.1| unnamed protein product [Oryza sativa Japonica Group] dbj|BAG95808.1| unnamed protein product [Oryza sativa Japonica Group] gb|EEE62690.1| hypothetical protein OsJ_17493 [Oryza sativa Japonica Group]	Oryza sativa (indica cultivar-group) cDNA clone:OSIGCEA038C15, full insert sequence
Munro_Bamboo_unigene_BMK_11054			Os02g0697700 protein OS=Oryza sativa subsp. japonica GN=P0459B01.8 PE=2 SV=1	Os02g0697700 [Oryza sativa Japonica Group] dbj|BAD07863.1| unknown protein [Oryza sativa Japonica Group] dbj|BAF09736.1| Os02g0697700 [Oryza sativa Japonica Group] gb|EAY87171.1| hypothetical protein OsI_08572 [Oryza sativa Indica Group] gb|EAZ24279.1| hypothetical protein OsJ_08030 [Oryza sativa Japonica Group] dbj|BAG99919.1| unnamed protein product [Oryza sativa Japonica Group]	Phyllostachys edulis cDNA clone: bbasst002j20, full insert sequence
Munro_Bamboo_unigene_BMK_11055			Acetylornithine deacetylase OS=Dictyostelium discoideum GN=argE PE=1 SV=2	Putative uncharacterized protein OS=Zea mays PE=2 SV=1	unknown [Zea mays]	Phyllostachys edulis cDNA clone: bphylf041i11, full insert sequence
Munro_Bamboo_unigene_BMK_11056			Abscisic stress-ripening protein 1 OS=Solanum lycopersicum GN=ASR1 PE=2 SV=1	Bundle sheath cell specific protein 1 OS=Zea mays PE=2 SV=1	ABA stress homologous2 [Zea mays] gb|ACG27114.1| bundle sheath cell specific protein 1 [Zea mays]	Phyllostachys edulis cDNA clone: bphyem207p16, full insert sequence
Munro_Bamboo_unigene_BMK_11057	Inosine-uridine nucleoside N-ribohydrolase	METABOLISM	hypothetical protein	Probable uridine nucleosidase 2 OS=Oryza sativa subsp. japonica GN=URH2 PE=2 SV=1	Putative uncharacterized protein Sb02g011950 OS=Sorghum bicolor GN=Sb02g011950 PE=4 SV=1	hypothetical protein SORBIDRAFT_02g011950 [Sorghum bicolor] gb|EER98509.1| hypothetical protein SORBIDRAFT_02g011950 [Sorghum bicolor]	Sorghum bicolor hypothetical protein, mRNA
Munro_Bamboo_unigene_BMK_11058	Inosine-uridine nucleoside N-ribohydrolase	METABOLISM	hypothetical protein	Probable uridine nucleosidase 2 OS=Oryza sativa subsp. japonica GN=URH2 PE=2 SV=1	Putative uncharacterized protein Sb02g011950 OS=Sorghum bicolor GN=Sb02g011950 PE=4 SV=1	hypothetical protein SORBIDRAFT_02g011950 [Sorghum bicolor] gb|EER98509.1| hypothetical protein SORBIDRAFT_02g011950 [Sorghum bicolor]	Sorghum bicolor hypothetical protein, mRNA
Munro_Bamboo_unigene_BMK_11059			Putative uncharacterized protein Sb02g002600 OS=Sorghum bicolor GN=Sb02g002600 PE=4 SV=1	hypothetical protein SORBIDRAFT_02g002600 [Sorghum bicolor] gb|EER95850.1| hypothetical protein SORBIDRAFT_02g002600 [Sorghum bicolor]	Oryza sativa Japonica Group genomic DNA, chromosome 7, PAC clone:P0495H05
Munro_Bamboo_unigene_BMK_1106			Putative storekeeper protein OS=Oryza sativa subsp. japonica GN=P0104B02.44 PE=4 SV=1	putative storekeeper protein [Oryza sativa Japonica Group] dbj|BAD10788.1| putative storekeeper protein [Oryza sativa Japonica Group]	Oryza sativa Japonica Group Os08g0467600 (Os08g0467600) mRNA, complete cds
Munro_Bamboo_unigene_BMK_11060	Predicted NTPase (NACHT family)	CELLULAR PROCESSES AND SIGNALING	Os07g0660700	WD repeat-containing protein 55 homolog OS=Dictyostelium discoideum GN=wdr55 PE=3 SV=1	Putative uncharacterized protein OS=Oryza sativa subsp. indica GN=OsI_27201 PE=4 SV=1	hypothetical protein OsI_27201 [Oryza sativa Indica Group]	Phyllostachys edulis cDNA clone: bphylf032e18, full insert sequence
Munro_Bamboo_unigene_BMK_11061			OSJNBa0023J03.10 protein OS=Oryza sativa subsp. japonica GN=OSJNBa0023J03.10 PE=2 SV=2	Os04g0306800 [Oryza sativa Japonica Group] emb|CAD40523.2| OSJNBa0023J03.10 [Oryza sativa Japonica Group] dbj|BAF14334.1| Os04g0306800 [Oryza sativa Japonica Group] emb|CAH66055.1| OSIGBa0125J07.4 [Oryza sativa Indica Group] emb|CAH66214.1| OSIGBa0096F13.9 [Oryza sativa Indica Group] dbj|BAG90483.1| unnamed protein product [Oryza sativa Japonica Group] gb|EEE60715.1| hypothetical protein OsJ_14219 [Oryza sativa Japonica Group]	Triticum aestivum cDNA, clone: WT003_J13, cultivar: Chinese Spring
Munro_Bamboo_unigene_BMK_11062	Glyceraldehyde-3-phosphate dehydrogenase/erythrose-4-phosphate dehydrogenase	METABOLISM	hypothetical protein; K00134 glyceraldehyde 3-phosphate dehydrogenase [EC:1.2.1.12]	Glyceraldehyde-3-phosphate dehydrogenase OS=Paracoccidioides brasiliensis (strain ATCC MYA-826 / Pb01) GN=GPD PE=1 SV=1	Putative uncharacterized protein Sb04g004750 OS=Sorghum bicolor GN=Sb04g004750 PE=3 SV=1	hypothetical protein SORBIDRAFT_04g004750 [Sorghum bicolor] gb|EES04595.1| hypothetical protein SORBIDRAFT_04g004750 [Sorghum bicolor]	Triticum aestivum cDNA, clone: SET4_I22, cultivar: Chinese Spring
Munro_Bamboo_unigene_BMK_11063			AMSH-like ubiquitin thiolesterase 3 OS=Arabidopsis thaliana GN=AMSH3 PE=1 SV=2	Os01g0338200 protein OS=Oryza sativa subsp. japonica GN=B1088D01.3 PE=2 SV=1	hypothetical protein OsI_01747 [Oryza sativa Indica Group]	Triticum aestivum cDNA, clone: WT012_I09, cultivar: Chinese Spring
Munro_Bamboo_unigene_BMK_11064	Serine/threonine protein kinase	--	hypothetical protein	Serine/threonine-protein kinase CTR1 OS=Arabidopsis thaliana GN=CTR1 PE=1 SV=1	Protein kinase family protein, putative, expressed OS=Oryza sativa subsp. japonica GN=LOC_Os12g37570 PE=4 SV=2	protein kinase family protein, putative, expressed [Oryza sativa Japonica Group]	Sorghum bicolor hypothetical protein, mRNA
Munro_Bamboo_unigene_BMK_11065	Serine/threonine protein kinase	--	hypothetical protein	Serine/threonine-protein kinase CTR1 OS=Arabidopsis thaliana GN=CTR1 PE=1 SV=1	Protein kinase family protein, putative, expressed OS=Oryza sativa subsp. japonica GN=LOC_Os12g37570 PE=4 SV=2	protein kinase family protein, putative, expressed [Oryza sativa Japonica Group]	Oryza sativa (indica cultivar-group) cDNA clone:OSIGCRA203N19, full insert sequence
Munro_Bamboo_unigene_BMK_11066	Zn-dependent alcohol dehydrogenases, class III	METABOLISM	adh1, Adh1-1F, Adh1-1S; alcohol dehydrogenase1 (EC:1.1.1.1); K00001 alcohol dehydrogenase [EC:1.1.1.1]	Alcohol dehydrogenase 1 OS=Pennisetum americanum GN=ADH1 PE=2 SV=1	Alcohol dehydrogenase 1 OS=Oryza brachyantha GN=ADH1 PE=3 SV=1	alcohol dehydrogenase 1 [Oryza brachyantha] gb|ACM17546.1| alcohol dehydrogenase family-1 [Oryza brachyantha]	Phyllostachys edulis cDNA clone: bphyem201d06, full insert sequence
Munro_Bamboo_unigene_BMK_11067	FOG: PAS/PAC domain	CELLULAR PROCESSES AND SIGNALING	Os12g0562500	Protein kinase family protein, putative, expressed OS=Oryza sativa subsp. japonica GN=LOC_Os12g37570 PE=4 SV=2	Os12g0562500 [Oryza sativa Japonica Group] dbj|BAF30048.1| Os12g0562500 [Oryza sativa Japonica Group]	Oryza sativa Japonica Group Os12g0562500 (Os12g0562500) mRNA, partial cds
Munro_Bamboo_unigene_BMK_11068			Protein kinase-like protein (Fragment) OS=Oryza sativa subsp. japonica PE=2 SV=1	hypothetical protein OsJ_36516 [Oryza sativa Japonica Group]	Oryza sativa Japonica Group Os12g0562500 (Os12g0562500) mRNA, partial cds
Munro_Bamboo_unigene_BMK_11069			Neurofilament heavy polypeptide OS=Rattus norvegicus GN=Nefh PE=1 SV=4	Putative uncharacterized protein OS=Oryza sativa subsp. indica GN=OsI_01615 PE=4 SV=1	hypothetical protein OsI_01615 [Oryza sativa Indica Group]	Oryza sativa Japonica Group Os01g0316900 (Os01g0316900) mRNA, complete cds
Munro_Bamboo_unigene_BMK_1107		
Munro_Bamboo_unigene_BMK_11070	Serine/threonine protein kinase	--	Os01g0699500	Mitogen-activated protein kinase kinase kinase A OS=Dictyostelium discoideum GN=mkkA PE=1 SV=2	NPKL3 OS=Oryza sativa subsp. indica PE=4 SV=1	NPKL3 [Oryza sativa Indica Group]	Oryza sativa Japonica Group isolate IRAT109 NPKL3 gene, complete cds
Munro_Bamboo_unigene_BMK_11071	Serine/threonine protein kinase	--	Os05g0545400	Mitogen-activated protein kinase kinase kinase 3 OS=Arabidopsis thaliana GN=ANP3 PE=1 SV=1	Os05g0545400 protein (Fragment) OS=Oryza sativa subsp. japonica GN=Os05g0545400 PE=4 SV=1	hypothetical protein OsJ_19420 [Oryza sativa Japonica Group]	Oryza sativa Japonica Group Os05g0545400 (Os05g0545400) mRNA, partial cds
Munro_Bamboo_unigene_BMK_11072			Uncharacterized protein DDB_G0271670 OS=Dictyostelium discoideum GN=DDB_G0271670 PE=4 SV=1	Putative uncharacterized protein OS=Oryza sativa subsp. indica GN=OsI_03400 PE=4 SV=1	hypothetical protein OsI_03400 [Oryza sativa Indica Group]	Oryza sativa Indica Group isolate zhenshan97 NPKL2 gene, partial cds
Munro_Bamboo_unigene_BMK_11073	Serine/threonine protein kinase	--	Os09g0478500	Protein kinase G11A OS=Oryza sativa subsp. japonica GN=Os06g0291600 PE=2 SV=1	Os09g0478500 protein OS=Oryza sativa subsp. japonica GN=P0556A05.38 PE=2 SV=1	hypothetical protein OsJ_29759 [Oryza sativa Japonica Group]	Oryza sativa Japonica Group Os09g0478500 (Os09g0478500) mRNA, complete cds
Munro_Bamboo_unigene_BMK_11074		
Munro_Bamboo_unigene_BMK_11076			Putative uncharacterized protein Sb05g023250 OS=Sorghum bicolor GN=Sb05g023250 PE=3 SV=1	hypothetical protein SORBIDRAFT_05g023240 [Sorghum bicolor] gb|EES10040.1| hypothetical protein SORBIDRAFT_05g023240 [Sorghum bicolor]	Phyllostachys edulis cDNA clone: bphylf039g24, full insert sequence
Munro_Bamboo_unigene_BMK_11077			UDP-glucose:glycoprotein glucosyltransferase 1 OS=Rattus norvegicus GN=Uggt1 PE=1 SV=2	Putative UDP-glucose:glycoprotein glucosyltransferase OS=Oryza sativa subsp. japonica GN=P0461B08.3 PE=4 SV=1	hypothetical protein OsJ_07839 [Oryza sativa Japonica Group]	Sorghum bicolor hypothetical protein, mRNA
Munro_Bamboo_unigene_BMK_11078		
Munro_Bamboo_unigene_BMK_11079		
Munro_Bamboo_unigene_BMK_1108		
Munro_Bamboo_unigene_BMK_11080		
Munro_Bamboo_unigene_BMK_11081			Whole genome shotgun sequence of line PN40024, scaffold_8.assembly12x (Fragment) OS=Vitis vinifera GN=VIT_00035456001 PE=4 SV=1	unnamed protein product [Vitis vinifera]
[truncated: 17,787,029 more chars]
