# Supplementary material for: Transcriptome Sequencing and De Novo Analysis for Ma Bamboo (Dendrocalamus latiflorus Munro) Using the Illumina Platform
Source: PLoS One. 2012 Oct 3;7(10):e46766. doi: 10.1371/journal.pone.0046766 (PMC3463524; doi:10.1371/journal.pone.0046766)
Supplement: Table S2 — 4,918 of 5,000 highly expressed Sequences were annotated with significant BLASTn matches against Nr database. (XLS) [file pone.0046766.s002.xls]

Munro_Bamboo_unigene_BMK_100	Ribosomal protein L15	INFORMATION STORAGE AND PROCESSING	hypothetical protein; K02900 large subunit ribosomal protein L27Ae	60S ribosomal protein L27a-3 OS=Arabidopsis thaliana GN=RPL27AC PE=2 SV=2	60S ribosomal protein L27a-3 OS=Zea mays PE=2 SV=1	60S ribosomal protein L27a-3 [Zea mays] gb|ACG32737.1| 60S ribosomal protein L27a-3 [Zea mays]	Phyllostachys edulis cDNA clone: bphyst002o09, full insert sequence
Munro_Bamboo_unigene_BMK_10001	Protein involved in membrane traffic	CELLULAR PROCESSES AND SIGNALING	hypothetical protein LOC100217240	HVA22-like protein i OS=Arabidopsis thaliana GN=HVA22I PE=2 SV=2	TB2/DP1, HVA22 family protein, expressed OS=Oryza sativa subsp. japonica GN=LOC_Os03g14610 PE=4 SV=1	TB2/DP1, HVA22 family protein, expressed [Oryza sativa Japonica Group]	Oryza sativa Japonica Group cDNA clone:001-015-A09, full insert sequence
Munro_Bamboo_unigene_BMK_10002			Glycosyltransferase OS=Sorghum bicolor GN=a4 PE=2 SV=1	glycosyltransferase [Sorghum bicolor]	Phyllostachys edulis cDNA clone: bphylf056k17, full insert sequence
Munro_Bamboo_unigene_BMK_10008			Tubby-like F-box protein 3 OS=Oryza sativa subsp. japonica GN=TULP3 PE=2 SV=1	Putative uncharacterized protein OS=Oryza sativa subsp. indica GN=OsI_04563 PE=4 SV=1	Os01g0866800 [Oryza sativa Japonica Group] sp|Q8LJA9.1|TLP3_ORYSJ RecName: Full=Tubby-like F-box protein 3; Short=OsTLP3; AltName: Full=Tubby-like F-box protein 5; Short=OsTLP5 dbj|BAC01219.1| putative tubby-like protein TULP10 [Oryza sativa Japonica Group] dbj|BAF06824.1| Os01g0866800 [Oryza sativa Japonica Group] gb|EAY76613.1| hypothetical protein OsI_04563 [Oryza sativa Indica Group] gb|EAZ14277.1| hypothetical protein OsJ_04202 [Oryza sativa Japonica Group]	Oryza sativa Japonica Group Os01g0866800 (Os01g0866800) mRNA, complete cds
Munro_Bamboo_unigene_BMK_10011	Ribosomal protein S1	INFORMATION STORAGE AND PROCESSING	pco138567b; LOC100283777; K02945 small subunit ribosomal protein S1	30S ribosomal protein S1, chloroplastic OS=Spinacia oleracea GN=RPS1 PE=1 SV=1	30S ribosomal protein S1, chloroplast, putative, expressed OS=Oryza sativa subsp. japonica GN=LOC_Os03g20100 PE=4 SV=1	30S ribosomal protein S1, chloroplast precursor, putative, expressed [Oryza sativa Japonica Group] gb|EAY89766.1| hypothetical protein OsI_11307 [Oryza sativa Indica Group]	Oryza sativa Japonica Group Os03g0315800 (Os03g0315800) mRNA, partial cds
Munro_Bamboo_unigene_BMK_10012			Os02g0266100 protein OS=Oryza sativa subsp. japonica GN=P0006C08.31 PE=2 SV=1	hypothetical protein OsI_06664 [Oryza sativa Indica Group]	Phyllostachys edulis cDNA clone: bphyst037f02, full insert sequence
Munro_Bamboo_unigene_BMK_10013			39S ribosomal protein L54, mitochondrial OS=Mus musculus GN=Mrpl54 PE=2 SV=1	Putative uncharacterized protein Sb02g040360 OS=Sorghum bicolor GN=Sb02g040360 PE=4 SV=1	hypothetical protein SORBIDRAFT_02g040360 [Sorghum bicolor] gb|EER99760.1| hypothetical protein SORBIDRAFT_02g040360 [Sorghum bicolor]	Hordeum vulgare subsp. vulgare cDNA clone: FLbaf18o16, mRNA sequence
Munro_Bamboo_unigene_BMK_10014	ATP/ADP translocase	METABOLISM	pco098455(713); LOC100272602	ADP,ATP carrier protein 1, chloroplastic OS=Arabidopsis thaliana GN=AATP1 PE=1 SV=2	Putative uncharacterized protein OS=Oryza sativa subsp. indica GN=OsI_06319 PE=4 SV=1	hypothetical protein OsI_06319 [Oryza sativa Indica Group]	Oryza sativa (indica cultivar-group) cDNA clone:OSIGCFA234C07, full insert sequence
Munro_Bamboo_unigene_BMK_10017			Os02g0137100 protein OS=Oryza sativa subsp. japonica GN=Os02g0137100 PE=2 SV=1	Os02g0137100 [Oryza sativa Japonica Group] dbj|BAF07741.1| Os02g0137100 [Oryza sativa Japonica Group] dbj|BAG93412.1| unnamed protein product [Oryza sativa Japonica Group]	Oryza sativa Japonica Group Os02g0137100 (Os02g0137100) mRNA, complete cds
Munro_Bamboo_unigene_BMK_10035	FOG: WD40 repeat	POORLY CHARACTERIZED	Os03g0339100; K12862 pleiotropic regulator 1	Protein pleiotropic regulatory locus 1 OS=Arabidopsis thaliana GN=PRL1 PE=1 SV=1	Os03g0339100 protein OS=Oryza sativa subsp. japonica GN=Os03g0339100 PE=2 SV=1	Os03g0339100 [Oryza sativa Japonica Group] gb|ABF95840.1| PP1/PP2A phosphatases pleiotropic regulator PRL1, putative, expressed [Oryza sativa Japonica Group] dbj|BAG99349.1| unnamed protein product [Oryza sativa Japonica Group] dbj|BAF11972.2| Os03g0339100 [Oryza sativa Japonica Group]	Hordeum vulgare subsp. vulgare cDNA clone: FLbaf131a18, mRNA sequence
Munro_Bamboo_unigene_BMK_10036	FOG: WD40 repeat	POORLY CHARACTERIZED	Os03g0339100; K12862 pleiotropic regulator 1	Protein pleiotropic regulatory locus 1 OS=Arabidopsis thaliana GN=PRL1 PE=1 SV=1	Os03g0339100 protein OS=Oryza sativa subsp. japonica GN=Os03g0339100 PE=2 SV=1	Os03g0339100 [Oryza sativa Japonica Group] gb|ABF95840.1| PP1/PP2A phosphatases pleiotropic regulator PRL1, putative, expressed [Oryza sativa Japonica Group] dbj|BAG99349.1| unnamed protein product [Oryza sativa Japonica Group] dbj|BAF11972.2| Os03g0339100 [Oryza sativa Japonica Group]	Hordeum vulgare subsp. vulgare cDNA clone: FLbaf131a18, mRNA sequence
Munro_Bamboo_unigene_BMK_10041	Fumarase	METABOLISM	pco106335; LOC100279871; K01679 fumarate hydratase, class II [EC:4.2.1.2]	Fumarate hydratase 1, mitochondrial OS=Arabidopsis thaliana GN=FUM1 PE=1 SV=2	Fumarate hydratase 1, mitochondrial, putative, expressed OS=Oryza sativa subsp. japonica GN=LOC_Os03g21950 PE=2 SV=1	Fumarate hydratase 1, mitochondrial precursor, putative, expressed [Oryza sativa Japonica Group] dbj|BAH01638.1| unnamed protein product [Oryza sativa Japonica Group]	Hordeum vulgare subsp. vulgare cDNA clone: FLbaf137m21, mRNA sequence
Munro_Bamboo_unigene_BMK_10042	Fumarase	METABOLISM	pco106335; LOC100279871; K01679 fumarate hydratase, class II [EC:4.2.1.2]	Fumarate hydratase 1, mitochondrial OS=Arabidopsis thaliana GN=FUM1 PE=1 SV=2	Putative uncharacterized protein OS=Zea mays PE=2 SV=1	hypothetical protein LOC100279871 [Zea mays] gb|ACN32151.1| unknown [Zea mays]	Hordeum vulgare subsp. vulgare cDNA clone: FLbaf137m21, mRNA sequence
Munro_Bamboo_unigene_BMK_10043	Fumarase	METABOLISM	pco106335; LOC100279871; K01679 fumarate hydratase, class II [EC:4.2.1.2]	Fumarate hydratase 1, mitochondrial OS=Arabidopsis thaliana GN=FUM1 PE=1 SV=2	Putative uncharacterized protein OS=Zea mays PE=2 SV=1	hypothetical protein LOC100279871 [Zea mays] gb|ACN32151.1| unknown [Zea mays]	Hordeum vulgare subsp. vulgare cDNA clone: FLbaf137m21, mRNA sequence
Munro_Bamboo_unigene_BMK_10044	Zn-dependent oligopeptidases	METABOLISM	Os02g0830100; K01414 oligopeptidase A [EC:3.4.24.70]	Oligopeptidase A OS=Haemophilus influenzae (strain ATCC 51907 / DSM 11121 / KW20 / Rd) GN=prlC PE=3 SV=1	Oligopeptidase A-like OS=Oryza sativa subsp. japonica GN=OJ1124_D06.18 PE=2 SV=1	hypothetical protein OsI_09551 [Oryza sativa Indica Group]	Oryza sativa Japonica Group Os02g0830100 (Os02g0830100) mRNA, complete cds
Munro_Bamboo_unigene_BMK_10045	Zn-dependent oligopeptidases	METABOLISM	Os02g0830100; K01414 oligopeptidase A [EC:3.4.24.70]	Oligopeptidase A OS=Haemophilus influenzae (strain ATCC 51907 / DSM 11121 / KW20 / Rd) GN=prlC PE=3 SV=1	Oligopeptidase A-like OS=Oryza sativa subsp. japonica GN=OJ1124_D06.18 PE=2 SV=1	hypothetical protein OsI_09551 [Oryza sativa Indica Group]	Oryza sativa Japonica Group Os02g0830100 (Os02g0830100) mRNA, complete cds
Munro_Bamboo_unigene_BMK_10054	Signal recognition particle GTPase	CELLULAR PROCESSES AND SIGNALING	csr1; chloroplast srp54 receptor1; K03110 fused signal recognition particle receptor	Cell division protein ftsY OS=Thermus aquaticus GN=ftsY PE=1 SV=2	Chloroplast SRP receptor cpFtsY OS=Zea mays GN=csr1 PE=2 SV=1	cell division protein ftsY [Zea mays]	Oryza sativa Japonica Group Os01g0958100 (Os01g0958100) mRNA, partial cds
Munro_Bamboo_unigene_BMK_10059			Stem-specific protein TSJT1 OS=Nicotiana tabacum GN=TSJT1 PE=2 SV=1	Putative uncharacterized protein OSJNBb0036F07.11 OS=Oryza sativa subsp. japonica GN=OSJNBb0036F07.11 PE=4 SV=1	Os03g0744600 [Oryza sativa Japonica Group] dbj|BAC78581.1| hypothetical protein [Oryza sativa Japonica Group] gb|ABF98823.1| Stem-specific protein TSJT1, putative, expressed [Oryza sativa Japonica Group] dbj|BAG89647.1| unnamed protein product [Oryza sativa Japonica Group] dbj|BAF13152.2| Os03g0744600 [Oryza sativa Japonica Group]	Phyllostachys edulis cDNA clone: bphyem114e13, full insert sequence
Munro_Bamboo_unigene_BMK_10060			Stem-specific protein TSJT1 OS=Nicotiana tabacum GN=TSJT1 PE=2 SV=1	Putative uncharacterized protein OSJNBb0036F07.11 OS=Oryza sativa subsp. japonica GN=OSJNBb0036F07.11 PE=4 SV=1	Os03g0744600 [Oryza sativa Japonica Group] dbj|BAC78581.1| hypothetical protein [Oryza sativa Japonica Group] gb|ABF98823.1| Stem-specific protein TSJT1, putative, expressed [Oryza sativa Japonica Group] dbj|BAG89647.1| unnamed protein product [Oryza sativa Japonica Group] dbj|BAF13152.2| Os03g0744600 [Oryza sativa Japonica Group]	Phyllostachys edulis cDNA clone: bphyem114e13, full insert sequence
Munro_Bamboo_unigene_BMK_10065	Glutathione S-transferase	CELLULAR PROCESSES AND SIGNALING	gst3b; Glutathione transferase III(b); K00799 glutathione S-transferase [EC:2.5.1.18]	Glutathione S-transferase 3 OS=Zea mays GN=GST3 PE=1 SV=4	Putative uncharacterized protein OS=Zea mays PE=2 SV=1	unknown [Zea mays] gb|ACF84267.1| unknown [Zea mays] gb|ACF84990.1| unknown [Zea mays] gb|ACF86463.1| unknown [Zea mays] gb|ACN27153.1| unknown [Zea mays]	Phyllostachys edulis cDNA clone: bphyst003j16, full insert sequence
Munro_Bamboo_unigene_BMK_10066	Glutathione S-transferase	CELLULAR PROCESSES AND SIGNALING	gst3b; Glutathione transferase III(b); K00799 glutathione S-transferase [EC:2.5.1.18]	Glutathione S-transferase 3 OS=Zea mays GN=GST3 PE=1 SV=4	Putative uncharacterized protein OS=Zea mays PE=2 SV=1	unknown [Zea mays] gb|ACF84267.1| unknown [Zea mays] gb|ACF84990.1| unknown [Zea mays] gb|ACF86463.1| unknown [Zea mays] gb|ACN27153.1| unknown [Zea mays]	Phyllostachys edulis cDNA clone: bphyst003j16, full insert sequence
Munro_Bamboo_unigene_BMK_10068			Squamosa promoter-binding-like protein 3 OS=Oryza sativa subsp. japonica GN=SPL3 PE=2 SV=1	Putative uncharacterized protein Sb04g003175 OS=Sorghum bicolor GN=Sb04g003175 PE=4 SV=1	RecName: Full=Squamosa promoter-binding-like protein 3 sp|A3A2Z8.1|SPL3_ORYSJ RecName: Full=Squamosa promoter-binding-like protein 3 gb|EAY84416.1| hypothetical protein OsI_05790 [Oryza sativa Indica Group] gb|EAZ21687.1| hypothetical protein OsJ_05319 [Oryza sativa Japonica Group]	Triticum aestivum cDNA, clone: WT006_P06, cultivar: Chinese Spring
Munro_Bamboo_unigene_BMK_10071			Putative uncharacterized protein OS=Zea mays PE=2 SV=1	hypothetical protein LOC100276444 [Zea mays] gb|ACG34390.1| hypothetical protein [Zea mays]	Sorghum bicolor hypothetical protein, mRNA
Munro_Bamboo_unigene_BMK_10073			Os02g0799300 protein OS=Oryza sativa subsp. japonica GN=OJ1695_D07.22 PE=2 SV=1	hypothetical protein OsJ_08742 [Oryza sativa Japonica Group]	Oryza sativa Japonica Group Os02g0799300 (Os02g0799300) mRNA, complete cds
Munro_Bamboo_unigene_BMK_10074	Small nuclear ribonucleoprotein (snRNP) homolog	INFORMATION STORAGE AND PROCESSING	LSM7-like	U6 snRNA-associated Sm-like protein LSm7 OS=Homo sapiens GN=LSM7 PE=1 SV=1	LSM7-like OS=Zea mays PE=2 SV=1	LSM7-like [Zea mays] gb|ACG32682.1| LSM7-like [Zea mays]	Phyllostachys edulis cDNA clone: bphyst006g21, full insert sequence
Munro_Bamboo_unigene_BMK_10077			Neural Wiskott-Aldrich syndrome protein OS=Mus musculus GN=Wasl PE=1 SV=1	Putative uncharacterized protein OS=Oryza sativa subsp. japonica GN=OsJ_23257 PE=4 SV=1	hypothetical protein OsI_25057 [Oryza sativa Indica Group] gb|EAZ38841.1| hypothetical protein OsJ_23257 [Oryza sativa Japonica Group]	Zea mays clone 396547 mRNA sequence
Munro_Bamboo_unigene_BMK_10080			Pinin OS=Homo sapiens GN=PNN PE=1 SV=4	Putative uncharacterized protein Sb01g010910 OS=Sorghum bicolor GN=Sb01g010910 PE=4 SV=1	hypothetical protein SORBIDRAFT_01g010910 [Sorghum bicolor] gb|EER91029.1| hypothetical protein SORBIDRAFT_01g010910 [Sorghum bicolor]	Zea mays clone 343742 pinin/SDK/memA/ protein conserved region containing protein mRNA, complete cds
Munro_Bamboo_unigene_BMK_10087			Lon protease homolog 2, peroxisomal OS=Oryza sativa subsp. japonica GN=Os09g0533400 PE=2 SV=1	Putative uncharacterized protein Sb02g030960 OS=Sorghum bicolor GN=Sb02g030960 PE=4 SV=1	RecName: Full=Lon protease homolog 2, peroxisomal gb|EEC84943.1| hypothetical protein OsI_32159 [Oryza sativa Indica Group]	Oryza sativa Japonica Group Os09g0533400 (Os09g0533400) mRNA, complete cds
Munro_Bamboo_unigene_BMK_10088			Transmembrane 9 superfamily member 4 OS=Rattus norvegicus GN=Tm9sf4 PE=2 SV=1	Putative PHG1A protein OS=Oryza sativa subsp. japonica GN=OSJNBa0062E01.3 PE=4 SV=1	putative PHG1A protein [Oryza sativa Japonica Group] dbj|BAD54557.1| putative PHG1A protein [Oryza sativa Japonica Group]	Sorghum bicolor hypothetical protein, mRNA
Munro_Bamboo_unigene_BMK_10089			Transmembrane 9 superfamily member 4 OS=Pongo abelii GN=TM9SF4 PE=2 SV=1	Putative uncharacterized protein OS=Oryza sativa subsp. japonica GN=OsJ_28236 PE=4 SV=1	hypothetical protein OsJ_28236 [Oryza sativa Japonica Group]	Oryza sativa Japonica Group cDNA, clone: J100074O19, full insert sequence
Munro_Bamboo_unigene_BMK_10090			Transmembrane 9 superfamily member 4 OS=Pongo abelii GN=TM9SF4 PE=2 SV=1	Putative uncharacterized protein OS=Oryza sativa subsp. japonica GN=OsJ_28236 PE=4 SV=1	hypothetical protein OsJ_28236 [Oryza sativa Japonica Group]	Oryza sativa Japonica Group cDNA, clone: J100074O19, full insert sequence
Munro_Bamboo_unigene_BMK_10096	Ubiquitin	CELLULAR PROCESSES AND SIGNALING	Os09g0407200; K10839 UV excision repair protein RAD23	Probable DNA repair protein RAD23 OS=Oryza sativa subsp. japonica GN=RAD23 PE=1 SV=2	Os09g0407200 protein OS=Oryza sativa subsp. japonica GN=Os09g0407200 PE=4 SV=1	Os09g0407200 [Oryza sativa Japonica Group] sp|Q40742.2|RAD23_ORYSJ RecName: Full=Probable DNA repair protein RAD23; AltName: Full=OsRAD23 dbj|BAD36240.1| putative RAD23 protein [Oryza sativa Japonica Group] dbj|BAD36295.1| putative RAD23 protein [Oryza sativa Japonica Group] dbj|BAF25048.1| Os09g0407200 [Oryza sativa Japonica Group] gb|EAZ09053.1| hypothetical protein OsI_31314 [Oryza sativa Indica Group] gb|EAZ44680.1| hypothetical protein OsJ_29306 [Oryza sativa Japonica Group]	Hordeum vulgare subsp. vulgare cDNA clone: FLbaf179o18, mRNA sequence
Munro_Bamboo_unigene_BMK_101			Putative uncharacterized protein Sb01g005800 OS=Sorghum bicolor GN=Sb01g005800 PE=4 SV=1	hypothetical protein SORBIDRAFT_01g005800 [Sorghum bicolor] gb|EER93330.1| hypothetical protein SORBIDRAFT_01g005800 [Sorghum bicolor]	Phyllostachys edulis cDNA clone: bbasst002a12, full insert sequence
Munro_Bamboo_unigene_BMK_10100			Ras GTPase-activating protein-binding protein 2 OS=Pongo abelii GN=G3BP2 PE=2 SV=1	RNA binding protein OS=Zea mays PE=2 SV=1	LOC100282288 [Zea mays] gb|ACG32458.1| RNA binding protein [Zea mays]	Phyllostachys edulis cDNA clone: bphyem101g11, full insert sequence
Munro_Bamboo_unigene_BMK_10101			Mannose-P-dolichol utilization defect 1 protein homolog OS=Arabidopsis thaliana GN=At5g59470 PE=2 SV=1	Putative uncharacterized protein OS=Zea mays PE=2 SV=1	unknown [Zea mays]	Oryza sativa (indica cultivar-group) cDNA clone:OSIGCSN070C22, full insert sequence
Munro_Bamboo_unigene_BMK_10107	6-phosphofructokinase	METABOLISM	Os08g0345700; K00895 pyrophosphate--fructose-6-phosphate 1-phosphotransferase [EC:2.7.1.90]	Pyrophosphate--fructose 6-phosphate 1-phosphotransferase subunit alpha OS=Ricinus communis GN=PFP-ALPHA PE=3 SV=1	Os08g0345700 protein OS=Oryza sativa subsp. japonica GN=P0410E11.122 PE=2 SV=1	Os08g0345700 [Oryza sativa Japonica Group] dbj|BAC75438.1| putative pyrophosphate-dependent phosphofructokinase alpha subunit [Oryza sativa Japonica Group] dbj|BAF23516.1| Os08g0345700 [Oryza sativa Japonica Group] dbj|BAG94900.1| unnamed protein product [Oryza sativa Japonica Group] dbj|BAG94364.1| unnamed protein product [Oryza sativa Japonica Group] gb|EEC83431.1| hypothetical protein OsI_28900 [Oryza sativa Indica Group] gb|EEE68536.1| hypothetical protein OsJ_26990 [Oryza sativa Japonica Group]	Oryza sativa Japonica Group Os08g0345700 (Os08g0345700) mRNA, complete cds
Munro_Bamboo_unigene_BMK_10108		
Munro_Bamboo_unigene_BMK_10109	Predicted dehydrogenases and related proteins	POORLY CHARACTERIZED	hypothetical protein	Uncharacterized protein YMR315W OS=Saccharomyces cerevisiae GN=YMR315W PE=1 SV=1	Putative uncharacterized protein Sb02g018670 OS=Sorghum bicolor GN=Sb02g018670 PE=4 SV=1	hypothetical protein SORBIDRAFT_02g018670 [Sorghum bicolor] gb|EER96476.1| hypothetical protein SORBIDRAFT_02g018670 [Sorghum bicolor]	Oryza sativa Japonica Group Os09g0280300 (Os09g0280300) mRNA, complete cds
Munro_Bamboo_unigene_BMK_10115	Glutaredoxin-related protein	CELLULAR PROCESSES AND SIGNALING	pco108073b; LOC100281974; K07390 monothiol glutaredoxin	Monothiol glutaredoxin-S1, mitochondrial OS=Oryza sativa subsp. japonica GN=GRXS1 PE=2 SV=2	Putative uncharacterized protein OS=Zea mays PE=2 SV=1	unknown [Zea mays]	Phyllostachys edulis cDNA clone: bphyst009k02, full insert sequence
Munro_Bamboo_unigene_BMK_10118	GTPase SAR1 and related small G proteins	POORLY CHARACTERIZED	Os03g0200800; K07977 Arf/Sar family, other	ADP-ribosylation factor-like protein 8B OS=Rattus norvegicus GN=Arl8b PE=2 SV=1	Os03g0200800 protein OS=Oryza sativa subsp. japonica GN=Os03g0200800 PE=2 SV=1	Os03g0200800 [Oryza sativa Japonica Group] gb|ABF94494.1| small GTP-binding protein domain containing protein, expressed [Oryza sativa Japonica Group] dbj|BAF11206.1| Os03g0200800 [Oryza sativa Japonica Group] gb|EAY88927.1| hypothetical protein OsI_10412 [Oryza sativa Indica Group] gb|EAZ25951.1| hypothetical protein OsJ_09807 [Oryza sativa Japonica Group] dbj|BAG99509.1| unnamed protein product [Oryza sativa Japonica Group]	Phyllostachys edulis cDNA clone: bphylf025g24, full insert sequence
Munro_Bamboo_unigene_BMK_10120	RNA-binding proteins (RRM domain)	POORLY CHARACTERIZED	Os12g0136200	Heterogeneous nuclear ribonucleoprotein Q OS=Homo sapiens GN=SYNCRIP PE=1 SV=2	RNA recognition motif family protein, expressed OS=Oryza sativa subsp. japonica GN=LOC_Os12g04180 PE=4 SV=2	Os12g0136200 [Oryza sativa Japonica Group] dbj|BAF29121.1| Os12g0136200 [Oryza sativa Japonica Group]	Oryza sativa Japonica Group Os12g0136200 (Os12g0136200) mRNA, partial cds
Munro_Bamboo_unigene_BMK_10121	Predicted GTPase	POORLY CHARACTERIZED	Os08g0524000; K12272 signal recognition particle receptor subunit beta	Signal recognition particle receptor subunit beta OS=Dictyostelium discoideum GN=srprb PE=3 SV=1	Os08g0524000 protein OS=Oryza sativa subsp. japonica GN=OJ1186_G01.31 PE=2 SV=1	Os08g0524000 [Oryza sativa Japonica Group] dbj|BAD08889.1| putative signal recognition particle receptor beta subunit (SR-beta) [Oryza sativa Japonica Group] dbj|BAF24198.1| Os08g0524000 [Oryza sativa Japonica Group] gb|EAZ07696.1| hypothetical protein OsI_29953 [Oryza sativa Indica Group] gb|EAZ43389.1| hypothetical protein OsJ_27995 [Oryza sativa Japonica Group] dbj|BAG90299.1| unnamed protein product [Oryza sativa Japonica Group]	Phyllostachys edulis cDNA clone: bphyst003l12, full insert sequence
Munro_Bamboo_unigene_BMK_10125			Putative uncharacterized protein OS=Oryza sativa subsp. indica GN=OsI_30674 PE=4 SV=1	hypothetical protein OsI_30674 [Oryza sativa Indica Group]	Oryza sativa Japonica Group Os09g0279000 (Os09g0279000) mRNA, complete cds
Munro_Bamboo_unigene_BMK_10126			Emsy N terminus domain-containing protein-like OS=Oryza sativa subsp. japonica GN=P0701E06.28 PE=2 SV=1	hypothetical protein OsJ_28650 [Oryza sativa Japonica Group]	Oryza sativa (indica cultivar-group) cDNA clone:OSIGCSN038O11, full insert sequence
Munro_Bamboo_unigene_BMK_10142	Vesicle coat complex COPI, zeta subunit	CELLULAR PROCESSES AND SIGNALING	Os05g0461000	Coatomer subunit zeta-1 OS=Oryza sativa subsp. japonica GN=COPZ1 PE=2 SV=1	Putative uncharacterized protein OS=Oryza sativa subsp. indica GN=OsI_20235 PE=4 SV=1	Os05g0461000 [Oryza sativa Japonica Group] sp|Q9MAX5.1|COPZ1_ORYSJ RecName: Full=Coatomer subunit zeta-1; AltName: Full=Zeta-1-coat protein; AltName: Full=Zeta-COP 1; AltName: Full=Zeta1-COP dbj|BAA95144.1| zeta1-COP [Oryza sativa Japonica Group] gb|AAT39171.1| coatomer zeta1 subunit [Oryza sativa Japonica Group] dbj|BAF17674.1| Os05g0461000 [Oryza sativa Japonica Group] dbj|BAG96470.1| unnamed protein product [Oryza sativa Japonica Group] dbj|BAG90106.1| unnamed protein product [Oryza sativa Japonica Group] dbj|BAG86912.1| unnamed protein product [Oryza sativa Japonica Group] gb|EEC79357.1| hypothetical protein OsI_20235 [Oryza sativa Indica Group] gb|EEE63990.1| hypothetical protein OsJ_18819 [Oryza sativa Japonica Group]	Phyllostachys edulis cDNA clone: bphyst006i11, full insert sequence
Munro_Bamboo_unigene_BMK_10144	ATPase involved in DNA replication	INFORMATION STORAGE AND PROCESSING	Os11g0572100; K10754 replication factor C subunit 1	Replication factor C subunit 1 OS=Homo sapiens GN=RFC1 PE=1 SV=4	Replication factor C 110 kDa subunit OS=Oryza sativa subsp. japonica GN=OsRFC1 PE=2 SV=1	Os11g0572100 [Oryza sativa Japonica Group] gb|ABA94349.2| BRCA1 C Terminus domain containing protein, expressed [Oryza sativa Japonica Group] dbj|BAF28486.1| Os11g0572100 [Oryza sativa Japonica Group] dbj|BAG92033.1| unnamed protein product [Oryza sativa Japonica Group]	Triticum sp. partial mRNA for replication factor C, large subunit (rfc-1 gene)
Munro_Bamboo_unigene_BMK_10146		
Munro_Bamboo_unigene_BMK_10147	Serine/threonine protein kinase	--	Os10g0497600	Probable receptor-like protein kinase At2g42960 OS=Arabidopsis thaliana GN=At2g42960 PE=2 SV=1	Os10g0497600 protein OS=Oryza sativa subsp. japonica GN=Os10g0497600 PE=2 SV=1	Os10g0497600 [Oryza sativa Japonica Group] gb|ABB47827.1| Protein kinase domain containing protein, expressed [Oryza sativa Japonica Group] dbj|BAF26874.1| Os10g0497600 [Oryza sativa Japonica Group] dbj|BAG95829.1| unnamed protein product [Oryza sativa Japonica Group]	Oryza sativa Japonica Group Os10g0497600 (Os10g0497600) mRNA, complete cds
Munro_Bamboo_unigene_BMK_10148	26S proteasome regulatory complex component	CELLULAR PROCESSES AND SIGNALING	hypothetical protein; K03032 26S proteasome regulatory subunit N2	26S proteasome non-ATPase regulatory subunit 1 OS=Gallus gallus GN=PSMD1 PE=2 SV=1	B0402A04.3 protein OS=Oryza sativa GN=B0402A04.3 PE=4 SV=1	B0402A04.3 [Oryza sativa Indica Group]	Sorghum bicolor hypothetical protein, mRNA
Munro_Bamboo_unigene_BMK_10151			Transcription factor TRY OS=Arabidopsis thaliana GN=TRY PE=1 SV=1	Putative uncharacterized protein OS=Oryza sativa subsp. japonica GN=OsJ_02638 PE=4 SV=1	hypothetical protein OsI_02893 [Oryza sativa Indica Group] gb|EAZ12719.1| hypothetical protein OsJ_02638 [Oryza sativa Japonica Group]	Triticum aestivum cDNA, clone: SET1_H18, cultivar: Chinese Spring
Munro_Bamboo_unigene_BMK_10156			Putative uncharacterized protein OS=Oryza sativa subsp. indica GN=OsI_22320 PE=4 SV=1	hypothetical protein OsI_22320 [Oryza sativa Indica Group]	Triticum aestivum cDNA, clone: WT008_P01, cultivar: Chinese Spring
Munro_Bamboo_unigene_BMK_10157		
Munro_Bamboo_unigene_BMK_10160			Snakin-1 OS=Solanum tuberosum GN=SN1 PE=1 SV=1	Gibberellin stimulated transcript related protein 1 OS=Oryza sativa subsp. japonica GN=OSJNBb0048A17.7 PE=4 SV=1	Os03g0760800 [Oryza sativa Japonica Group] gb|AAK63933.1|AC084282_14 putative protein of gibberellin-stimulated transcript [Oryza sativa Japonica Group] dbj|BAD67542.1| Gibberellin stimulated transcript related protein 1 [Oryza sativa Japonica Group] gb|ABF99002.1| Gibberellin-regulated protein 2 precursor, putative, expressed [Oryza sativa Japonica Group] dbj|BAF13262.1| Os03g0760800 [Oryza sativa Japonica Group] gb|EAY91938.1| hypothetical protein OsI_13625 [Oryza sativa Indica Group] gb|EAZ28663.1| hypothetical protein OsJ_12674 [Oryza sativa Japonica Group] dbj|BAH00426.1| unnamed protein product [Oryza sativa Japonica Group]	Phyllostachys edulis cDNA clone: bphyst017k21, full insert sequence
Munro_Bamboo_unigene_BMK_10161			Survival of motor neuron-related-splicing factor 30 OS=Xenopus tropicalis GN=smndc1 PE=2 SV=1	Os08g0109900 protein OS=Oryza sativa subsp. japonica GN=Os08g0109900 PE=4 SV=1	Os08g0109900 [Oryza sativa Japonica Group] dbj|BAF22728.2| Os08g0109900 [Oryza sativa Japonica Group]	Oryza sativa Japonica Group cDNA, clone: J065143M16, full insert sequence
Munro_Bamboo_unigene_BMK_10162			Survival of motor neuron-related-splicing factor 30 OS=Xenopus tropicalis GN=smndc1 PE=2 SV=1	Putative survival motor neuron domain containing 1; splicing factor 30, survival of motor neuron-related OS=Oryza sativa subsp. japonica GN=P0007D08.22 PE=4 SV=1	putative survival motor neuron domain containing 1; splicing factor 30, survival of motor neuron-related [Oryza sativa Japonica Group] gb|EAZ05348.1| hypothetical protein OsI_27552 [Oryza sativa Indica Group] gb|EAZ41272.1| hypothetical protein OsJ_25779 [Oryza sativa Japonica Group]	Oryza sativa Japonica Group Os08g0109900 (Os08g0109900) mRNA, complete cds
Munro_Bamboo_unigene_BMK_10163			Myosin-10 OS=Bos taurus GN=MYH10 PE=2 SV=2	Putative uncharacterized protein Sb04g031190 OS=Sorghum bicolor GN=Sb04g031190 PE=4 SV=1	hypothetical protein SORBIDRAFT_04g031190 [Sorghum bicolor] gb|EES07420.1| hypothetical protein SORBIDRAFT_04g031190 [Sorghum bicolor]	Sorghum bicolor hypothetical protein, mRNA
Munro_Bamboo_unigene_BMK_10164			Putative uncharacterized protein OS=Oryza sativa subsp. indica GN=OsI_36686 PE=4 SV=1	hypothetical protein OsI_36686 [Oryza sativa Indica Group]	Oryza sativa Japonica Group Os11g0598900 (Os11g0598900) mRNA, complete cds
Munro_Bamboo_unigene_BMK_10167			Os04g0278000 protein OS=Oryza sativa subsp. japonica GN=Os04g0278000 PE=2 SV=1	Os04g0278000 [Oryza sativa Japonica Group] dbj|BAF14270.1| Os04g0278000 [Oryza sativa Japonica Group] dbj|BAH00259.1| unnamed protein product [Oryza sativa Japonica Group]	Triticum aestivum cDNA, clone: WT013_J04, cultivar: Chinese Spring
Munro_Bamboo_unigene_BMK_10170			Nudix hydrolase 8 OS=Arabidopsis thaliana GN=NUDT8 PE=2 SV=2	OSJNBa0065H10.6 protein OS=Oryza sativa GN=OSJNBa0065H10.6 PE=4 SV=1	Os04g0547900 [Oryza sativa Japonica Group] dbj|BAF15390.1| Os04g0547900 [Oryza sativa Japonica Group] dbj|BAG89768.1| unnamed protein product [Oryza sativa Japonica Group] dbj|BAG87437.1| unnamed protein product [Oryza sativa Japonica Group] gb|EEE61440.1| hypothetical protein OsJ_15676 [Oryza sativa Japonica Group]	Oryza sativa Japonica Group Os04g0547900 (Os04g0547900) mRNA, complete cds
Munro_Bamboo_unigene_BMK_10176			Os08g0204800 protein OS=Oryza sativa subsp. japonica GN=P0486F07.20 PE=2 SV=1	Os08g0204800 [Oryza sativa Japonica Group] dbj|BAD05326.1| unknown protein [Oryza sativa Japonica Group] dbj|BAF23143.1| Os08g0204800 [Oryza sativa Japonica Group] dbj|BAG89072.1| unnamed protein product [Oryza sativa Japonica Group] gb|EEC83084.1| hypothetical protein OsI_28209 [Oryza sativa Indica Group] gb|EEE68225.1| hypothetical protein OsJ_26399 [Oryza sativa Japonica Group]	Phyllostachys edulis cDNA clone: bphylf039f24, full insert sequence
Munro_Bamboo_unigene_BMK_10177			Polypyrimidine tract-binding protein homolog 3 OS=Arabidopsis thaliana GN=At1g43190 PE=2 SV=1	RNA recognition domain containing protein,expressed OS=Triticum aestivum GN=TAA_ctg0464b.00230.1 PE=4 SV=1	RNA recognition domain containing protein,expressed [Triticum aestivum]	Phyllostachys edulis cDNA clone: bphylf036a06, full insert sequence
Munro_Bamboo_unigene_BMK_10180			OBERON-like protein OS=Nicotiana benthamiana GN=PVIP PE=1 SV=1	Potyvirus VPg interacting protein, putative, expressed OS=Oryza sativa subsp. japonica GN=LOC_Os12g32980 PE=4 SV=1	Potyvirus VPg interacting protein, putative, expressed [Oryza sativa Japonica Group] gb|EAZ20662.1| hypothetical protein OsJ_36276 [Oryza sativa Japonica Group]	Oryza sativa Japonica Group cDNA, clone: J065157H03, full insert sequence
Munro_Bamboo_unigene_BMK_10193			Os02g0100700 protein OS=Oryza sativa subsp. japonica GN=B1370C05.8 PE=2 SV=1	Os02g0100700 [Oryza sativa Japonica Group] dbj|BAD08180.1| unknown protein [Oryza sativa Japonica Group] dbj|BAF07497.1| Os02g0100700 [Oryza sativa Japonica Group] dbj|BAG91174.1| unnamed protein product [Oryza sativa Japonica Group] gb|EEC72283.1| hypothetical protein OsI_05449 [Oryza sativa Indica Group] gb|EEE56117.1| hypothetical protein OsJ_04982 [Oryza sativa Japonica Group]	Oryza sativa Japonica Group Os02g0100700 (Os02g0100700) mRNA, complete cds
Munro_Bamboo_unigene_BMK_10194	Phosphoribosylaminoimidazolesuccinocarboxamide (SAICAR) synthase	METABOLISM	Os09g0467100; K01923 phosphoribosylaminoimidazole-succinocarboxamide synthase [EC:6.3.2.6]	Phosphoribosylaminoimidazole-succinocarboxamide synthase, chloroplastic OS=Arabidopsis thaliana GN=PUR7 PE=2 SV=2	Phosphoribosylaminoimidazole-succinocarboxamide synthase OS=Oryza sativa subsp. japonica GN=OJ1005_D12.38 PE=2 SV=1	Os09g0467100 [Oryza sativa Japonica Group] dbj|BAD17522.1| putative succinoaminoimidazolecarboximide ribonucleotide synthetase [Oryza sativa Japonica Group] dbj|BAF25336.1| Os09g0467100 [Oryza sativa Japonica Group] dbj|BAG88707.1| unnamed protein product [Oryza sativa Japonica Group]	Phyllostachys edulis cDNA clone: bphylf060o07, full insert sequence
Munro_Bamboo_unigene_BMK_10195			Expressed protein OS=Oryza sativa subsp. japonica GN=Os10g0423000 PE=2 SV=1	hypothetical protein OsJ_31569 [Oryza sativa Japonica Group]	Phyllostachys edulis cDNA clone: bphylf002j07, full insert sequence
Munro_Bamboo_unigene_BMK_10196			Putative uncharacterized protein DDB_G0271606 OS=Dictyostelium discoideum GN=DDB_G0271606 PE=4 SV=1	Putative uncharacterized protein OS=Oryza sativa subsp. japonica GN=Os03g31010 PE=4 SV=1	Os03g0423800 [Oryza sativa Japonica Group] dbj|BAF12308.1| Os03g0423800 [Oryza sativa Japonica Group]	Oryza sativa Japonica Group Os03g0423800 (Os03g0423800) mRNA, complete cds
Munro_Bamboo_unigene_BMK_10199			Putative uncharacterized protein OS=Oryza sativa subsp. japonica GN=OsJ_06069 PE=4 SV=1	hypothetical protein OsJ_06069 [Oryza sativa Japonica Group]	Zea mays clone 999009 mRNA sequence
Munro_Bamboo_unigene_BMK_102			Uncharacterized protein LOC284861 OS=Homo sapiens PE=2 SV=1	Lymphoid organ expressed yellow head virus receptor protein OS=Zea mays PE=2 SV=1	LOC100283624 [Zea mays] gb|ACG37439.1| lymphoid organ expressed yellow head virus receptor protein [Zea mays]	Oryza sativa Japonica Group Os11g0571900 (Os11g0571900) mRNA, complete cds
Munro_Bamboo_unigene_BMK_10200			Putative uncharacterized protein OS=Oryza sativa subsp. japonica GN=OsJ_06069 PE=4 SV=1	hypothetical protein OsJ_06069 [Oryza sativa Japonica Group]	Oryza sativa Japonica Group cDNA, clone: J090003C16, full insert sequence
Munro_Bamboo_unigene_BMK_10201			OSJNBa0027O01.6 protein OS=Oryza sativa subsp. japonica GN=OSJNBa0027O01.6 PE=2 SV=2	OSIGBa0105N24.5 [Oryza sativa Indica Group] emb|CAH66102.1| OSIGBa0101K10.1 [Oryza sativa Indica Group] gb|EAY93223.1| hypothetical protein OsI_15029 [Oryza sativa Indica Group]	Phyllostachys edulis cDNA clone: bphylf026n10, full insert sequence
Munro_Bamboo_unigene_BMK_10203	Uncharacterized protein affecting Mg2+/Co2+ transport	METABOLISM	hypothetical protein; K10290 F-box protein 3	F-box protein SKIP16 OS=Arabidopsis thaliana GN=SKIP16 PE=1 SV=1	Putative uncharacterized protein OS=Oryza sativa subsp. indica GN=OsI_35735 PE=4 SV=1	hypothetical protein OsI_35735 [Oryza sativa Indica Group]	Oryza sativa (indica cultivar-group) cDNA clone:OSIGCRA105H13, full insert sequence
Munro_Bamboo_unigene_BMK_10210			Cytochrome c1-1, heme protein, mitochondrial OS=Solanum tuberosum GN=CYCL PE=2 SV=1	Os05g0301700 protein OS=Oryza sativa subsp. japonica GN=Os05g0301700 PE=2 SV=1	hypothetical protein OsI_19367 [Oryza sativa Indica Group] gb|EEE63153.1| hypothetical protein OsJ_17962 [Oryza sativa Japonica Group]	Phyllostachys edulis cDNA clone: bphylf040g22, full insert sequence
Munro_Bamboo_unigene_BMK_10213	FOG: WD40 repeat	POORLY CHARACTERIZED	Os07g0187700	SEC12-like protein 1 OS=Arabidopsis thaliana GN=PHF1 PE=2 SV=2	Putative uncharacterized protein OS=Oryza sativa subsp. japonica GN=OsJ_23379 PE=4 SV=1	hypothetical protein OsJ_23379 [Oryza sativa Japonica Group]	Oryza sativa Japonica Group Os07g0187700 (Os07g0187700) mRNA, complete cds
Munro_Bamboo_unigene_BMK_10214			Os06g0728500 protein OS=Oryza sativa subsp. japonica GN=P0017G10.33 PE=2 SV=1	Os06g0728500 [Oryza sativa Japonica Group] dbj|BAD61824.1| unknown protein [Oryza sativa Japonica Group] dbj|BAF20557.1| Os06g0728500 [Oryza sativa Japonica Group] dbj|BAG93642.1| unnamed protein product [Oryza sativa Japonica Group] dbj|BAG94358.1| unnamed protein product [Oryza sativa Japonica Group] gb|EEE66393.1| hypothetical protein OsJ_22731 [Oryza sativa Japonica Group]	Oryza sativa Japonica Group Os06g0728500 (Os06g0728500) mRNA, complete cds
Munro_Bamboo_unigene_BMK_10215	Serine/threonine protein kinase	--	Os06g0639500	E3 ubiquitin-protein ligase KEG OS=Arabidopsis thaliana GN=KEG PE=1 SV=2	Putative uncharacterized protein OS=Oryza sativa subsp. indica GN=OsI_23844 PE=4 SV=1	hypothetical protein OsI_23844 [Oryza sativa Indica Group]	Oryza sativa Japonica Group Os06g0639500 (Os06g0639500) mRNA, complete cds
Munro_Bamboo_unigene_BMK_10216	U1-like Zn-finger-containing protein	POORLY CHARACTERIZED	hypothetical protein	Zinc finger protein 593 OS=Xenopus tropicalis GN=znf593 PE=2 SV=1	Putative uncharacterized protein P0705A05.114 OS=Oryza sativa subsp. japonica GN=P0705A05.114 PE=4 SV=1	unknown protein [Oryza sativa Japonica Group]	Phyllostachys edulis cDNA clone: bphyst029c09, full insert sequence
Munro_Bamboo_unigene_BMK_10221	RNA-binding proteins (RRM domain)	POORLY CHARACTERIZED	transformer-2 protein	Transformer-2 protein homolog beta OS=Rattus norvegicus GN=Tra2b PE=1 SV=1	Putative uncharacterized protein OS=Oryza sativa subsp. indica GN=OsI_24503 PE=4 SV=1	hypothetical protein OsI_24503 [Oryza sativa Indica Group]	Phyllostachys edulis cDNA clone: bphyst004o09, full insert sequence
Munro_Bamboo_unigene_BMK_10222			Probable serine incorporator OS=Nematostella vectensis GN=serinc PE=3 SV=1	Os03g0454100 protein OS=Oryza sativa subsp. japonica GN=OSJNBb0047D08.30 PE=2 SV=1	Os03g0454100 [Oryza sativa Japonica Group] gb|AAO73245.1| putative membrane protein [Oryza sativa Japonica Group] gb|ABF97019.1| TMS membrane family protein, putative, expressed [Oryza sativa Japonica Group] dbj|BAF12390.1| Os03g0454100 [Oryza sativa Japonica Group] dbj|BAG90227.1| unnamed protein product [Oryza sativa Japonica Group] gb|EEC75563.1| hypothetical protein OsI_12232 [Oryza sativa Indica Group] gb|EEE59340.1| hypothetical protein OsJ_11423 [Oryza sativa Japonica Group]	Oryza sativa (indica cultivar-group) cDNA clone:OSIGCRA123L02, full insert sequence
Munro_Bamboo_unigene_BMK_10223			Serine/arginine repetitive matrix protein 2 OS=Mus musculus GN=Srrm2 PE=1 SV=2	Pre-mRNA splicing factor OS=Oryza sativa PE=2 SV=2	hypothetical protein OsJ_06104 [Oryza sativa Japonica Group]	Oryza sativa Japonica Group Os11g0704700 (Os11g0704700) mRNA, complete cds
Munro_Bamboo_unigene_BMK_10224			Serine/arginine-rich splicing factor 10 OS=Mus musculus GN=Srsf10 PE=1 SV=2	Pre-mRNA splicing factor OS=Oryza sativa PE=2 SV=2	hypothetical protein OsJ_06104 [Oryza sativa Japonica Group]	Sorghum bicolor hypothetical protein, mRNA
Munro_Bamboo_unigene_BMK_10225			Ubiquitin carboxyl-terminal hydrolase isozyme L5 OS=Dictyostelium discoideum GN=uch2 PE=3 SV=1	Os02g0180100 protein OS=Oryza sativa subsp. japonica GN=P0544B02.32 PE=2 SV=1	hypothetical protein OsJ_05623 [Oryza sativa Japonica Group]	Oryza sativa Japonica Group Os02g0180100 (Os02g0180100) mRNA, complete cds
Munro_Bamboo_unigene_BMK_10226			P0482D04.17 protein OS=Oryza sativa subsp. japonica GN=P0482D04.17 PE=4 SV=1	P0482D04.17 [Oryza sativa Japonica Group] dbj|BAB92893.1| putative pectin-glucuronyltransferase [Oryza sativa Japonica Group] gb|EAY77056.1| hypothetical protein OsI_05014 [Oryza sativa Indica Group] gb|EAZ14693.1| hypothetical protein OsJ_04618 [Oryza sativa Japonica Group]	Oryza sativa Japonica Group Os01g0926700 (Os01g0926700) mRNA, partial cds
Munro_Bamboo_unigene_BMK_10229			Putative clathrin assembly protein At2g01600 OS=Arabidopsis thaliana GN=At2g01600 PE=2 SV=2	Os05g0549000 protein OS=Oryza sativa subsp. japonica GN=Os05g0549000 PE=4 SV=1	Os05g0549000 [Oryza sativa Japonica Group] dbj|BAF18146.1| Os05g0549000 [Oryza sativa Japonica Group] gb|EEE64590.1| hypothetical protein OsJ_19442 [Oryza sativa Japonica Group]	Phyllostachys edulis cDNA clone: bphylf052d12, full insert sequence
Munro_Bamboo_unigene_BMK_10230	Casein kinase II, beta subunit	--	Os10g0564900; K03115 casein kinase 2, beta polypeptide	Putative casein kinase II subunit beta-4 OS=Arabidopsis thaliana GN=At2g44680 PE=2 SV=1	Casein kinase II beta-4 subunit, putative, expressed OS=Oryza sativa subsp. japonica GN=Os10g0564900 PE=2 SV=1	Os10g0564900 [Oryza sativa Japonica Group] gb|ABB47994.1| Casein kinase II beta-4 subunit, putative, expressed [Oryza sativa Japonica Group] dbj|BAF27252.1| Os10g0564900 [Oryza sativa Japonica Group] dbj|BAG99303.1| unnamed protein product [Oryza sativa Japonica Group]	Phyllostachys edulis cDNA clone: bphyem120o12, full insert sequence
Munro_Bamboo_unigene_BMK_10232			Rho guanine nucleotide exchange factor 8 OS=Arabidopsis thaliana GN=ROPGEF8 PE=1 SV=1	Putative pollen-specific kinase OS=Phyllostachys edulis PE=4 SV=1	putative pollen-specific kinase [Phyllostachys edulis]	Oryza sativa Japonica Group Os02g0702600 (Os02g0702600) mRNA, complete cds
Munro_Bamboo_unigene_BMK_10233			NAC domain-containing protein 78 OS=Arabidopsis thaliana GN=NAC078 PE=2 SV=2	Putative uncharacterized protein Sb07g023900 OS=Sorghum bicolor GN=Sb07g023900 PE=4 SV=1	hypothetical protein SORBIDRAFT_07g023900 [Sorghum bicolor] gb|EES14071.1| hypothetical protein SORBIDRAFT_07g023900 [Sorghum bicolor]	Oryza sativa Japonica Group Os08g0562200 (Os08g0562200) mRNA, complete cds
Munro_Bamboo_unigene_BMK_10243			Meiosis protein mei2 OS=Schizosaccharomyces pombe GN=mei2 PE=1 SV=1	Mei2-like protein OS=Hordeum vulgare var. distichum PE=4 SV=1	Mei2-like protein [Hordeum vulgare subsp. vulgare]	Triticum aestivum cDNA, clone: WT012_B10, cultivar: Chinese Spring
Munro_Bamboo_unigene_BMK_10256			Putative protein TPRXL OS=Homo sapiens GN=TPRXL PE=5 SV=2	Putative uncharacterized protein OS=Oryza sativa subsp. indica GN=OsI_27557 PE=4 SV=1	hypothetical protein OsI_27557 [Oryza sativa Indica Group]	Triticum aestivum cDNA, clone: WT006_A24, cultivar: Chinese Spring
Munro_Bamboo_unigene_BMK_10258	Small nuclear ribonucleoprotein (snRNP) homolog	INFORMATION STORAGE AND PROCESSING	Os01g0866700; K12622 U6 snRNA-associated Sm-like protein LSm3	U6 snRNA-associated Sm-like protein LSm3 OS=Mus musculus GN=Lsm3 PE=2 SV=2	Os01g0866700 protein OS=Oryza sativa subsp. japonica GN=P0505D12.39 PE=4 SV=1	Os01g0866700 [Oryza sativa Japonica Group] dbj|BAD81919.1| small nuclear ribonucleoprotein-like [Oryza sativa Japonica Group] dbj|BAF06823.1| Os01g0866700 [Oryza sativa Japonica Group] gb|EAY76611.1| hypothetical protein OsI_04561 [Oryza sativa Indica Group] gb|EAZ14276.1| hypothetical protein OsJ_04201 [Oryza sativa Japonica Group] dbj|BAG94074.1| unnamed protein product [Oryza sativa Japonica Group] dbj|BAG87455.1| unnamed protein product [Oryza sativa Japonica Group]	Phyllostachys edulis cDNA clone: bphyst025a24, full insert sequence
Munro_Bamboo_unigene_BMK_10261			Gamma-soluble NSF attachment protein OS=Arabidopsis thaliana GN=GSNAP PE=2 SV=1	Putative uncharacterized protein OS=Zea mays PE=2 SV=1	hypothetical protein LOC100273308 [Zea mays] gb|ACF85755.1| unknown [Zea mays]	Triticum aestivum cDNA, clone: WT004_C07, cultivar: Chinese Spring
Munro_Bamboo_unigene_BMK_10267			MADS box interactor-like OS=Oryza sativa subsp. japonica GN=OJ1369_G08.12-1 PE=2 SV=1	Os02g0781700 [Oryza sativa Japonica Group] dbj|BAD19444.1| MADS box interactor-like [Oryza sativa Japonica Group] dbj|BAG88114.1| unnamed protein product [Oryza sativa Japonica Group] gb|EEE57918.1| hypothetical protein OsJ_08615 [Oryza sativa Japonica Group] dbj|BAF10226.2| Os02g0781700 [Oryza sativa Japonica Group]	Phyllostachys edulis cDNA clone: bphylf057j16, full insert sequence
Munro_Bamboo_unigene_BMK_10268			Protein starmaker OS=Danio rerio GN=stm PE=2 SV=1	Os07g0477500 protein OS=Oryza sativa subsp. japonica GN=Os07g0477500 PE=4 SV=1	Os07g0477500 [Oryza sativa Japonica Group] dbj|BAF21543.1| Os07g0477500 [Oryza sativa Japonica Group]	Triticum aestivum cDNA, clone: WT005_P21, cultivar: Chinese Spring
Munro_Bamboo_unigene_BMK_10270			Myosin-3 OS=Caenorhabditis briggsae GN=myo-3 PE=3 SV=1	Os06g0284800 protein OS=Oryza sativa subsp. japonica GN=P0491D10.27 PE=2 SV=1	Os06g0284800 [Oryza sativa Japonica Group] dbj|BAD69022.1| putative TMV-MP30 binding protein 2C [Oryza sativa Japonica Group] dbj|BAF19315.1| Os06g0284800 [Oryza sativa Japonica Group] dbj|BAG89933.1| unnamed protein product [Oryza sativa Japonica Group] gb|EEE65533.1| hypothetical protein OsJ_20991 [Oryza sativa Japonica Group]	Oryza sativa Japonica Group Os06g0284800 (Os06g0284800) mRNA, complete cds
Munro_Bamboo_unigene_BMK_10271	Tyrosyl-tRNA synthetase	INFORMATION STORAGE AND PROCESSING	TIDP3108; LOC100282839 (EC:6.1.1.1); K01866 tyrosyl-tRNA synthetase [EC:6.1.1.1]	Tyrosyl-tRNA synthetase OS=Acanthamoeba polyphaga mimivirus GN=YARS PE=1 SV=1	Putative uncharacterized protein OS=Zea mays PE=2 SV=1	unknown [Zea mays]	Oryza sativa Japonica Group Os08g0150800 (Os08g0150800) mRNA, complete cds
Munro_Bamboo_unigene_BMK_10279			Putative uncharacterized protein Sb08g008230 OS=Sorghum bicolor GN=Sb08g008230 PE=3 SV=1	hypothetical protein SORBIDRAFT_08g008230 [Sorghum bicolor] gb|EES16927.1| hypothetical protein SORBIDRAFT_08g008230 [Sorghum bicolor]	Hordeum vulgare subsp. vulgare cDNA clone: FLbaf89n06, mRNA sequence
Munro_Bamboo_unigene_BMK_10280		
Munro_Bamboo_unigene_BMK_10283	Vesicle coat complex COPII, subunit SEC23	CELLULAR PROCESSES AND SIGNALING	hypothetical protein; K14006 protein transport protein SEC23	Protein transport protein SEC23 OS=Ustilago maydis GN=SEC23 PE=3 SV=1	Putative uncharacterized protein OS=Oryza sativa subsp. indica GN=OsI_35968 PE=4 SV=1	hypothetical protein OsI_35968 [Oryza sativa Indica Group]	Oryza sativa Japonica Group Os11g0433500 (Os11g0433500) mRNA, partial cds
Munro_Bamboo_unigene_BMK_10287			Heat shock protein 81-3 OS=Oryza sativa subsp. japonica GN=HSP81-3 PE=2 SV=2	Heat shock protein hsp82 (Fragment) OS=Oryza sativa GN=hsp82 PE=4 SV=1	hypothetical protein OsI_31800 [Oryza sativa Indica Group]	Oryza sativa Japonica Group clone KCG001E07 82kDa heat shock protein mRNA, complete cds
Munro_Bamboo_unigene_BMK_10292			Tubulin-specific chaperone A OS=Arabidopsis thaliana GN=At2g30410 PE=1 SV=2	Putative uncharacterized protein OS=Oryza sativa subsp. indica GN=OsI_09440 PE=4 SV=1	hypothetical protein OsI_09440 [Oryza sativa Indica Group]	Phyllostachys edulis cDNA clone: bphyst003p03, full insert sequence
Munro_Bamboo_unigene_BMK_10293			Tubulin-specific chaperone A OS=Arabidopsis thaliana GN=At2g30410 PE=1 SV=2	Putative uncharacterized protein OS=Oryza sativa subsp. indica GN=OsI_09440 PE=4 SV=1	hypothetical protein OsI_09440 [Oryza sativa Indica Group]	Phyllostachys edulis cDNA clone: bphyst003p03, full insert sequence
Munro_Bamboo_unigene_BMK_10294			Heterogeneous nuclear ribonucleoprotein F OS=Rattus norvegicus GN=Hnrnpf PE=1 SV=3	Os12g0131000 protein OS=Oryza sativa subsp. japonica GN=Os12g0131000 PE=4 SV=2	Os12g0131000 [Oryza sativa Japonica Group] dbj|BAF29092.2| Os12g0131000 [Oryza sativa Japonica Group]	Oryza sativa Japonica Group Os12g0131000 (Os12g0131000) mRNA, complete cds
Munro_Bamboo_unigene_BMK_10296	26S proteasome regulatory complex component	CELLULAR PROCESSES AND SIGNALING	Os01g0279200; K12176 COP9 signalosome complex subunit 2	COP9 signalosome complex subunit 2 OS=Arabidopsis thaliana GN=CSN2 PE=1 SV=1	Os01g0279200 protein OS=Oryza sativa subsp. japonica GN=Os01g0279200 PE=4 SV=1	Os01g0279200 [Oryza sativa Japonica Group] dbj|BAF04660.1| Os01g0279200 [Oryza sativa Japonica Group] gb|EEC70406.1| hypothetical protein OsI_01398 [Oryza sativa Indica Group] gb|EEE54333.1| hypothetical protein OsJ_01306 [Oryza sativa Japonica Group]	Phyllostachys edulis cDNA clone: bphylf028f13, full insert sequence
Munro_Bamboo_unigene_BMK_10303			SEC14 cytosolic factor OS=Ashbya gossypii (strain ATCC 10895 / CBS 109.51 / FGSC 9923 / NRRL Y-1056) GN=SEC14 PE=3 SV=1	Os09g0258000 protein OS=Oryza sativa subsp. japonica GN=P0523B07.38-1 PE=2 SV=1	hypothetical protein OsI_30580 [Oryza sativa Indica Group]	Triticum aestivum clone wlm4.pk0009.a8:fis, full insert mRNA sequence
Munro_Bamboo_unigene_BMK_10306	SWIB-domain-containing proteins implicated in chromatin remodeling	INFORMATION STORAGE AND PROCESSING	gpm537; LOC100275998	Upstream activation factor subunit spp27 OS=Schizosaccharomyces pombe GN=spp27 PE=1 SV=1	Putative uncharacterized protein OS=Zea mays PE=2 SV=1	hypothetical protein LOC100275998 [Zea mays] gb|ACG31364.1| hypothetical protein [Zea mays] gb|ACN31729.1| unknown [Zea mays]	Zea mays clone 20865 mRNA sequence
Munro_Bamboo_unigene_BMK_10307	RNA-binding proteins (RRM domain)	POORLY CHARACTERIZED	Os04g0543200	Heterogeneous nuclear ribonucleoprotein Q OS=Rattus norvegicus GN=Syncrip PE=2 SV=1	OSJNBb0038F03.1 protein OS=Oryza sativa subsp. japonica GN=OSJNBb0103I08.18 PE=2 SV=2	Os04g0543200 [Oryza sativa Japonica Group] emb|CAE04271.2| OSJNBb0103I08.18 [Oryza sativa Japonica Group] emb|CAE04337.2| OSJNBb0038F03.1 [Oryza sativa Japonica Group] dbj|BAF15367.1| Os04g0543200 [Oryza sativa Japonica Group] dbj|BAG95314.1| unnamed protein product [Oryza sativa Japonica Group] dbj|BAG95405.1| unnamed protein product [Oryza sativa Japonica Group]	Oryza sativa Japonica Group Os04g0543200 (Os04g0543200) mRNA, complete cds
Munro_Bamboo_unigene_BMK_10308	Thiol-disulfide isomerase and thioredoxins	--	Os05g0156300; K09584 protein disulfide-isomerase A6 [EC:5.3.4.1]	Protein disulfide isomerase-like 2-1 OS=Oryza sativa subsp. japonica GN=PDIL2-1 PE=2 SV=2	Putative uncharacterized protein OS=Oryza sativa subsp. indica GN=OsI_18529 PE=3 SV=1	Os05g0156300 [Oryza sativa Japonica Group] sp|Q75M08.2|PDI21_ORYSJ RecName: Full=Protein disulfide isomerase-like 2-1; Short=OsPDIL2-1; AltName: Full=Protein disulfide isomerase-like 4-1; Short=OsPDIL4-1; Flags: Precursor gb|AAV32227.1| putative disulfide-isomerase [Oryza sativa Japonica Group] gb|AAS55771.2| putative disulfide-isomerase [Oryza sativa Japonica Group] dbj|BAF16610.1| Os05g0156300 [Oryza sativa Japonica Group] dbj|BAG96336.1| unnamed protein product [Oryza sativa Japonica Group] dbj|BAG88199.1| unnamed protein product [Oryza sativa Japonica Group] dbj|BAG93817.1| unnamed protein product [Oryza sativa Japonica Group] gb|EEC78557.1| hypothetical protein OsI_18529 [Oryza sativa Indica Group] gb|EEE62391.1| hypothetical protein OsJ_17181 [Oryza sativa Japonica Group]	Phyllostachys edulis cDNA clone: bphylf047h23, full insert sequence
Munro_Bamboo_unigene_BMK_10310	Putative multicopper oxidases	METABOLISM	Os01g0850700	Laccase-7 OS=Oryza sativa subsp. japonica GN=LAC7 PE=2 SV=1	Putative uncharacterized protein OS=Oryza sativa subsp. indica GN=OsI_04449 PE=4 SV=1	hypothetical protein OsI_04449 [Oryza sativa Indica Group]	Oryza sativa Japonica Group Os01g0850700 (Os01g0850700) mRNA, complete cds
Munro_Bamboo_unigene_BMK_10312	Enzyme involved in the deoxyxylulose pathway of isoprenoid biosynthesis	METABOLISM	Os02g0603800; K03526 (E)-4-hydroxy-3-methylbut-2-enyl-diphosphate synthase [EC:1.17.7.1]	4-hydroxy-3-methylbut-2-en-1-yl diphosphate synthase OS=Protochlamydia amoebophila (strain UWE25) GN=ispG PE=3 SV=1	Os02g0603800 protein OS=Oryza sativa subsp. japonica GN=OJ1669_F01.30 PE=2 SV=1	Os02g0603800 [Oryza sativa Japonica Group] dbj|BAD19354.1| putative GCPE protein [Oryza sativa Japonica Group] dbj|BAF09279.1| Os02g0603800 [Oryza sativa Japonica Group] dbj|BAH00163.1| unnamed protein product [Oryza sativa Japonica Group] gb|EEC73552.1| hypothetical protein OsI_07973 [Oryza sativa Indica Group] gb|EEE57327.1| hypothetical protein OsJ_07430 [Oryza sativa Japonica Group]	Oryza sativa Japonica Group Os02g0603800 (Os02g0603800) mRNA, complete cds
Munro_Bamboo_unigene_BMK_10315	Thiol-disulfide isomerase and thioredoxins	--	hypothetical protein; K09584 protein disulfide-isomerase A6 [EC:5.3.4.1]	Protein disulfide isomerase-like 2-1 OS=Oryza sativa subsp. japonica GN=PDIL2-1 PE=2 SV=2	Putative uncharacterized protein Sb09g004370 OS=Sorghum bicolor GN=Sb09g004370 PE=3 SV=1	hypothetical protein SORBIDRAFT_09g004370 [Sorghum bicolor] gb|EES19066.1| hypothetical protein SORBIDRAFT_09g004370 [Sorghum bicolor]	Phyllostachys edulis cDNA clone: bphylf031f14, full insert sequence
Munro_Bamboo_unigene_BMK_10352	Thiol-disulfide isomerase and thioredoxins	--	hypothetical protein; K09584 protein disulfide-isomerase A6 [EC:5.3.4.1]	Protein disulfide isomerase-like 2-2 OS=Oryza sativa subsp. japonica GN=PDIL2-2 PE=2 SV=1	Putative uncharacterized protein Sb03g013630 OS=Sorghum bicolor GN=Sb03g013630 PE=3 SV=1	hypothetical protein SORBIDRAFT_03g013630 [Sorghum bicolor] gb|EES00714.1| hypothetical protein SORBIDRAFT_03g013630 [Sorghum bicolor]	Phyllostachys edulis cDNA clone: bphylf031f14, full insert sequence
Munro_Bamboo_unigene_BMK_104			Calnexin homolog OS=Helianthus tuberosus PE=2 SV=1	OSJNBb0012E08.10 protein OS=Oryza sativa subsp. japonica GN=OSJNBb0012E08.10 PE=2 SV=1	Os04g0402100 [Oryza sativa Japonica Group] emb|CAD40786.1| OSJNBb0012E08.10 [Oryza sativa Japonica Group] dbj|BAF14606.1| Os04g0402100 [Oryza sativa Japonica Group] dbj|BAG91264.1| unnamed protein product [Oryza sativa Japonica Group] gb|ACS13098.1| calnexin [Oryza sativa Indica Group]	Phyllostachys edulis cDNA clone: bphyem209f07, full insert sequence
Munro_Bamboo_unigene_BMK_10409	Nuclear protein with HMG-like acidic region	POORLY CHARACTERIZED	hypothetical protein	Protein MAK16 homolog OS=Xenopus tropicalis GN=mak16 PE=2 SV=1	Putative uncharacterized protein Sb03g044240 OS=Sorghum bicolor GN=Sb03g044240 PE=4 SV=1	hypothetical protein SORBIDRAFT_03g044240 [Sorghum bicolor] gb|EES01986.1| hypothetical protein SORBIDRAFT_03g044240 [Sorghum bicolor]	Hordeum vulgare subsp. vulgare cDNA clone: FLbaf146j12, mRNA sequence
Munro_Bamboo_unigene_BMK_1047	Serine/threonine protein kinase	--	serk2; somatic embryogenesis receptor-like kinase2	Somatic embryogenesis receptor kinase 1 OS=Arabidopsis thaliana GN=SERK1 PE=1 SV=2	SERK2 protein OS=Zea mays GN=serk2 PE=2 SV=1	hypothetical protein SORBIDRAFT_04g023810 [Sorghum bicolor] gb|EES07030.1| hypothetical protein SORBIDRAFT_04g023810 [Sorghum bicolor]	Hordeum vulgare subsp. vulgare cDNA clone: FLbaf176n03, mRNA sequence
Munro_Bamboo_unigene_BMK_105			Calnexin homolog OS=Glycine max PE=2 SV=1	OSJNBb0012E08.10 protein OS=Oryza sativa subsp. japonica GN=OSJNBb0012E08.10 PE=2 SV=1	hypothetical protein OsJ_14665 [Oryza sativa Japonica Group]	Phyllostachys edulis cDNA clone: bphyem209f07, full insert sequence
Munro_Bamboo_unigene_BMK_10597	RNA-binding proteins (RRM domain)	POORLY CHARACTERIZED	Os09g0115400; K13126 polyadenylate-binding protein	Polyadenylate-binding protein 2 OS=Arabidopsis thaliana GN=PAB2 PE=1 SV=1	Os09g0115400 protein OS=Oryza sativa subsp. japonica GN=OJ1310_F05.15 PE=2 SV=1	Os09g0115400 [Oryza sativa Japonica Group] dbj|BAD16229.1| putative poly(A)-binding protein [Oryza sativa Japonica Group] dbj|BAF24497.1| Os09g0115400 [Oryza sativa Japonica Group] gb|EAZ08133.1| hypothetical protein OsI_30396 [Oryza sativa Indica Group] gb|EAZ43770.1| hypothetical protein OsJ_28392 [Oryza sativa Japonica Group] gb|ACA50516.1| poly(A)-binding protein [Oryza sativa Japonica Group] dbj|BAG90618.1| unnamed protein product [Oryza sativa Japonica Group]	Oryza sativa Japonica Group clone KCS215F12 poly(A)-binding protein mRNA, complete cds
Munro_Bamboo_unigene_BMK_106			Gibberellin-regulated protein 2 OS=Arabidopsis thaliana GN=GASA2 PE=2 SV=1	Os06g0729400 protein OS=Oryza sativa subsp. japonica GN=OSJNBa0069C14.13 PE=2 SV=1	Os06g0729400 [Oryza sativa Japonica Group] dbj|BAD62113.1| unknown protein [Oryza sativa Japonica Group] dbj|BAF20563.1| Os06g0729400 [Oryza sativa Japonica Group] dbj|BAG87011.1| unnamed protein product [Oryza sativa Japonica Group] gb|EEE66397.1| hypothetical protein OsJ_22737 [Oryza sativa Japonica Group]	Phyllostachys edulis cDNA clone: bbasst002l17, full insert sequence
Munro_Bamboo_unigene_BMK_10629	RNA-binding proteins (RRM domain)	POORLY CHARACTERIZED	Os09g0115400; K13126 polyadenylate-binding protein	Polyadenylate-binding protein 2 OS=Arabidopsis thaliana GN=PAB2 PE=1 SV=1	Os09g0115400 protein OS=Oryza sativa subsp. japonica GN=OJ1310_F05.15 PE=2 SV=1	Os09g0115400 [Oryza sativa Japonica Group] dbj|BAD16229.1| putative poly(A)-binding protein [Oryza sativa Japonica Group] dbj|BAF24497.1| Os09g0115400 [Oryza sativa Japonica Group] gb|EAZ08133.1| hypothetical protein OsI_30396 [Oryza sativa Indica Group] gb|EAZ43770.1| hypothetical protein OsJ_28392 [Oryza sativa Japonica Group] gb|ACA50516.1| poly(A)-binding protein [Oryza sativa Japonica Group] dbj|BAG90618.1| unnamed protein product [Oryza sativa Japonica Group]	Oryza sativa Japonica Group clone KCS215F12 poly(A)-binding protein mRNA, complete cds
Munro_Bamboo_unigene_BMK_10671			26S proteasome non-ATPase regulatory subunit 12 OS=Dictyostelium discoideum GN=psmD12 PE=2 SV=1	Os03g0851300 protein OS=Oryza sativa subsp. japonica GN=OSJNBa0015N08.15 PE=2 SV=1	Os03g0851300 [Oryza sativa Japonica Group] gb|AAO20069.1| putative proteasome regulatory non-ATPase subunit [Oryza sativa Japonica Group] gb|ABF99929.1| PCI domain containing protein, expressed [Oryza sativa Japonica Group] dbj|BAF13828.1| Os03g0851300 [Oryza sativa Japonica Group] dbj|BAG92346.1| unnamed protein product [Oryza sativa Japonica Group] dbj|BAG93530.1| unnamed protein product [Oryza sativa Japonica Group]	Oryza sativa Japonica Group Os03g0851300 (Os03g0851300) mRNA, complete cds
Munro_Bamboo_unigene_BMK_10677			Auxin-repressed protein OS=Zea mays PE=2 SV=1	auxin-repressed protein [Zea mays] gb|ACG39642.1| auxin-repressed protein [Zea mays]	Phyllostachys edulis cDNA clone: bphylf024g21, full insert sequence
Munro_Bamboo_unigene_BMK_107			Flocculation protein FLO11 OS=Saccharomyces cerevisiae GN=MUC1 PE=1 SV=2	Harpin-induced protein 1 family (HIN1)-like OS=Oryza sativa subsp. japonica GN=P0015C07.18 PE=2 SV=1	Os08g0102700 [Oryza sativa Japonica Group] dbj|BAD33162.1| harpin-induced protein 1 family (HIN1)-like [Oryza sativa Japonica Group] dbj|BAF22681.1| Os08g0102700 [Oryza sativa Japonica Group] gb|EAZ41224.1| hypothetical protein OsJ_25729 [Oryza sativa Japonica Group] dbj|BAG87921.1| unnamed protein product [Oryza sativa Japonica Group] dbj|BAG87996.1| unnamed protein product [Oryza sativa Japonica Group] dbj|BAG88107.1| unnamed protein product [Oryza sativa Japonica Group] dbj|BAG90460.1| unnamed protein product [Oryza sativa Japonica Group] dbj|BAG92781.1| unnamed protein product [Oryza sativa Japonica Group] dbj|BAG94013.1| unnamed protein product [Oryza sativa Japonica Group] dbj|BAG96723.1| unnamed protein product [Oryza sativa Japonica Group]	Oryza sativa Japonica Group Os08g0102700 (Os08g0102700) mRNA, complete cds
Munro_Bamboo_unigene_BMK_1072			Putative uncharacterized protein OS=Oryza sativa subsp. japonica GN=P0524G08.117 PE=4 SV=1	unknown protein [Oryza sativa Japonica Group] dbj|BAD30245.1| unknown protein [Oryza sativa Japonica Group] gb|EEC82535.1| hypothetical protein OsI_27058 [Oryza sativa Indica Group] gb|EEE67674.1| hypothetical protein OsJ_25312 [Oryza sativa Japonica Group]	Oryza sativa (indica cultivar-group) cDNA clone:OSIGCFA015E16, full insert sequence
Munro_Bamboo_unigene_BMK_10770		
Munro_Bamboo_unigene_BMK_10778			Chlorophyll a-b binding protein CP24 10B, chloroplastic OS=Solanum lycopersicum GN=CAP10B PE=3 SV=1	Chlorophyll a-b binding protein CP24 OS=Zea mays PE=2 SV=1	hypothetical protein LOC100273752 [Zea mays] ref|NP_001148406.1| chlorophyll a-b binding protein CP24 [Zea mays] gb|ACF86753.1| unknown [Zea mays] gb|ACG31358.1| chlorophyll a-b binding protein CP24 [Zea mays]	Phyllostachys edulis cDNA clone: bphyem120h06, full insert sequence
Munro_Bamboo_unigene_BMK_10850			MADS-box transcription factor 56 OS=Oryza sativa subsp. indica GN=MADS56 PE=2 SV=2	MADS-box transcription factor TaAGL7 OS=Triticum aestivum GN=AGL7 PE=2 SV=1	MADS-box transcription factor TaAGL7 [Triticum aestivum]	Phyllostachys edulis cDNA clone: bphylf032d21, full insert sequence
Munro_Bamboo_unigene_BMK_10856			Eukaryotic translation initiation factor 4G OS=Arabidopsis thaliana GN=EIF4G PE=1 SV=2	Putative eukaryotic translation initiation factor 4G OS=Oryza sativa subsp. japonica GN=OSJNBa0058I18.6 PE=4 SV=1	eukaryotic translation initiation factor 4g [Oryza sativa Indica Group] gb|ADE06658.1| eukaryotic translation initiation factor 4g [Oryza sativa Indica Group]	Oryza sativa Indica Group cultivar TW16 eukaryotic translation initiation factor 4g gene, partial cds
Munro_Bamboo_unigene_BMK_10888			1,2-dihydroxy-3-keto-5-methylthiopentene dioxygenase 4 OS=Oryza sativa subsp. japonica GN=ARD4 PE=2 SV=1	Putative uncharacterized protein Sb01g021500 OS=Sorghum bicolor GN=Sb01g021500 PE=4 SV=1	hypothetical protein SORBIDRAFT_01g021500 [Sorghum bicolor] gb|EER94214.1| hypothetical protein SORBIDRAFT_01g021500 [Sorghum bicolor]	Oryza sativa (indica cultivar-group) cDNA clone:OSIGCPI009N24, full insert sequence
Munro_Bamboo_unigene_BMK_10895			Membrane steroid-binding protein 2 OS=Arabidopsis thaliana GN=MSBP2 PE=1 SV=1	Membrane steroid binding protein 1, putative, expressed OS=Oryza sativa subsp. japonica GN=OSJNBb0073N24.4 PE=2 SV=1	hypothetical protein OsJ_32072 [Oryza sativa Japonica Group]	Oryza sativa chromosome 10 BAC OSJNBb0073N24 genomic sequence, complete sequence
Munro_Bamboo_unigene_BMK_10898			15 kDa selenoprotein OS=Bos taurus GN=SEP15 PE=2 SV=2	Os01g0894500 protein OS=Oryza sativa subsp. japonica GN=B1078G07.47 PE=2 SV=1	Os01g0894500 [Oryza sativa Japonica Group] dbj|BAB90212.1| selenoprotein-like [Oryza sativa Japonica Group] dbj|BAC06254.1| P0696G06.11 [Oryza sativa Japonica Group] dbj|BAF06983.1| Os01g0894500 [Oryza sativa Japonica Group] gb|EAZ14465.1| hypothetical protein OsJ_04387 [Oryza sativa Japonica Group] dbj|BAG96003.1| unnamed protein product [Oryza sativa Japonica Group]	Phyllostachys edulis cDNA clone: bphylf044f19, full insert sequence
Munro_Bamboo_unigene_BMK_109			Putative protein TPRXL OS=Homo sapiens GN=TPRXL PE=5 SV=2	Harpin-induced protein 1 family (HIN1)-like OS=Oryza sativa subsp. japonica GN=P0015C07.18 PE=2 SV=1	hypothetical protein OsI_27486 [Oryza sativa Indica Group]	Zea mays full-length cDNA clone ZM_BFc0018N22 mRNA, complete cds
Munro_Bamboo_unigene_BMK_10903	Nucleoside-diphosphate-sugar epimerases	--	hypothetical protein; K13082 bifunctional dihydroflavonol 4-reductase/flavanone 4-reductase [EC:1.1.1.219 1.1.1.234]	Dihydroflavonol-4-reductase OS=Hordeum vulgare GN=ANT18 PE=3 SV=1	Dihydroflavonol 4-reductase OS=Thinopyrum ponticum x Triticum aestivum GN=dfr PE=2 SV=1	dihydroflavonol 4-reductase [Thinopyrum ponticum x Triticum aestivum]	Lophopyrum ponticum x Triticum aestivum dihydroflavonol 4-reductase (dfr) mRNA, complete cds
Munro_Bamboo_unigene_BMK_10917	ABC-type transport system involved in Fe-S cluster assembly, ATPase component	CELLULAR PROCESSES AND SIGNALING	gpm405; LOC100273146; K09013 Fe-S cluster assembly ATP-binding protein	ABC transporter I family member 6, chloroplastic OS=Arabidopsis thaliana GN=ABCI6 PE=1 SV=1	ATP-dependent transporter ycf16 OS=Zea mays PE=2 SV=1	hypothetical protein LOC100273146 [Zea mays] gb|ACF85319.1| unknown [Zea mays] gb|ACF85968.1| unknown [Zea mays] gb|ACG38478.1| ATP-dependent transporter ycf16 [Zea mays]	Phyllostachys edulis cDNA clone: bphyem211g22, full insert sequence
Munro_Bamboo_unigene_BMK_10929	Predicted nucleotide kinase (related to CMP and AMP kinases)	METABOLISM	Os07g0412400; K14535 transcription initiation factor TFIID subunit 9 / adenylate kinase [EC:2.7.4.3]	Adenylate kinase isoenzyme 6 OS=Bos taurus GN=TAF9 PE=2 SV=1	Putative uncharacterized protein OS=Oryza sativa subsp. indica GN=OsI_25737 PE=4 SV=1	hypothetical protein OsI_25737 [Oryza sativa Indica Group]	Phyllostachys edulis cDNA clone: bphyst008k14, full insert sequence
Munro_Bamboo_unigene_BMK_10932			Eukaryotic translation initiation factor 4G OS=Arabidopsis thaliana GN=EIF4G PE=1 SV=2	Putative eukaryotic translation initiation factor 4G OS=Oryza sativa subsp. japonica GN=OSJNBa0058I18.6 PE=4 SV=1	translation initiation factor eIF4G [synthetic construct]	Synthetic construct translation initiation factor eIF4G gene, complete cds
Munro_Bamboo_unigene_BMK_10936	Ribosomal protein L24	INFORMATION STORAGE AND PROCESSING	hypothetical protein	50S ribosomal protein L24 OS=Rickettsia typhi GN=rplX PE=3 SV=1	Putative uncharacterized protein Sb05g002290 OS=Sorghum bicolor GN=Sb05g002290 PE=3 SV=1	hypothetical protein SORBIDRAFT_05g002290 [Sorghum bicolor] gb|EES09222.1| hypothetical protein SORBIDRAFT_05g002290 [Sorghum bicolor]	Oryza sativa (indica cultivar-group) cDNA clone:OSIGCFA003N15, full insert sequence
Munro_Bamboo_unigene_BMK_10950	Gamma-glutamylcysteine synthetase	METABOLISM	hypothetical protein; K01919 glutamate--cysteine ligase [EC:6.3.2.2]	Glutamate--cysteine ligase B, chloroplastic OS=Oryza sativa subsp. japonica GN=GSH1-2 PE=3 SV=1	Gamma-glutamylcysteine synthetase OS=Triticum aestivum GN=GSH1 PE=2 SV=1	gamma-glutamylcysteine synthetase [Triticum aestivum]	Triticum aestivum cDNA, clone: WT006_D11, cultivar: Chinese Spring
Munro_Bamboo_unigene_BMK_10998	4-hydroxyphenylpyruvate dioxygenase and related hemolysins	--	Os02g0168100; K00457 4-hydroxyphenylpyruvate dioxygenase [EC:1.13.11.27]	4-hydroxyphenylpyruvate dioxygenase OS=Hordeum vulgare PE=2 SV=1	Putative 4-hydroxyphenylpyruvate dioxygenase OS=Oryza sativa subsp. japonica GN=OSJNBa0085K21.52 PE=4 SV=1	hypothetical protein OsI_06005 [Oryza sativa Indica Group]	Phyllostachys edulis cDNA clone: bphyem211h06, full insert sequence
Munro_Bamboo_unigene_BMK_11000	Signal transduction histidine kinase	CELLULAR PROCESSES AND SIGNALING	Os03g0701700; K14509 ethylene receptor [EC:2.7.13.-]	Ethylene receptor 1 OS=Cucumis melo var. cantalupensis GN=ETR1 PE=2 SV=1	Ethylene receptor, putative, expressed OS=Oryza sativa subsp. japonica GN=Os03g0701700 PE=2 SV=1	Os03g0701700 [Oryza sativa Japonica Group] gb|AAX95525.1| Putative ethylene receptor [Oryza sativa Japonica Group] gb|ABF98410.1| Ethylene receptor, putative, expressed [Oryza sativa Japonica Group] gb|ABF98411.1| Ethylene receptor, putative, expressed [Oryza sativa Japonica Group] dbj|BAF12918.1| Os03g0701700 [Oryza sativa Japonica Group] gb|EAY91542.1| hypothetical protein OsI_13175 [Oryza sativa Indica Group] gb|EAZ28278.1| hypothetical protein OsJ_12251 [Oryza sativa Japonica Group] dbj|BAG89392.1| unnamed protein product [Oryza sativa Japonica Group] dbj|BAG90616.1| unnamed protein product [Oryza sativa Japonica Group]	Oryza sativa Japonica Group Os03g0701700 (Os03g0701700) mRNA, complete cds
Munro_Bamboo_unigene_BMK_11011			E3 ubiquitin ligase BIG BROTHER OS=Arabidopsis thaliana GN=BB PE=1 SV=1	RING-H2 finger protein RHG1a-like OS=Oryza sativa subsp. japonica GN=P0034C09.30 PE=4 SV=1	hypothetical protein OsJ_03093 [Oryza sativa Japonica Group]	Oryza sativa Japonica Group Os01g0692700 (Os01g0692700) mRNA, complete cds
Munro_Bamboo_unigene_BMK_11016	Serine/threonine protein kinase	--	Os01g0629900	Mitogen-activated protein kinase 10 OS=Oryza sativa subsp. japonica GN=MPK10 PE=2 SV=2	Os01g0629900 protein OS=Oryza sativa subsp. japonica GN=Os01g0629900 PE=4 SV=1	hypothetical protein OsI_02947 [Oryza sativa Indica Group]	Oryza sativa Japonica Group Os01g0629900 (Os01g0629900) mRNA, complete cds
Munro_Bamboo_unigene_BMK_11026			Probable peptide/nitrate transporter At5g62730 OS=Arabidopsis thaliana GN=At5g62730 PE=2 SV=2	Peptide transporter PTR2 OS=Zea mays PE=2 SV=1	peptide transporter PTR2 [Zea mays] gb|ACG45025.1| peptide transporter PTR2 [Zea mays]	Hordeum vulgare subsp. vulgare cDNA clone: FLbaf46f17, mRNA sequence
Munro_Bamboo_unigene_BMK_11050	Membrane protein involved in colicin uptake	CELLULAR PROCESSES AND SIGNALING	Os09g0346400	Calponin homology domain-containing protein DDB_G0272472 OS=Dictyostelium discoideum GN=DDB_G0272472 PE=4 SV=1	Putative uncharacterized protein OS=Oryza sativa subsp. indica GN=OsI_30986 PE=4 SV=1	hypothetical protein OsI_30986 [Oryza sativa Indica Group]	Phyllostachys edulis cDNA clone: bphyem207m19, full insert sequence
Munro_Bamboo_unigene_BMK_11055			Acetylornithine deacetylase OS=Dictyostelium discoideum GN=argE PE=1 SV=2	Putative uncharacterized protein OS=Zea mays PE=2 SV=1	unknown [Zea mays]	Phyllostachys edulis cDNA clone: bphylf041i11, full insert sequence
Munro_Bamboo_unigene_BMK_11056			Abscisic stress-ripening protein 1 OS=Solanum lycopersicum GN=ASR1 PE=2 SV=1	Bundle sheath cell specific protein 1 OS=Zea mays PE=2 SV=1	ABA stress homologous2 [Zea mays] gb|ACG27114.1| bundle sheath cell specific protein 1 [Zea mays]	Phyllostachys edulis cDNA clone: bphyem207p16, full insert sequence
Munro_Bamboo_unigene_BMK_11064	Serine/threonine protein kinase	--	hypothetical protein	Serine/threonine-protein kinase CTR1 OS=Arabidopsis thaliana GN=CTR1 PE=1 SV=1	Protein kinase family protein, putative, expressed OS=Oryza sativa subsp. japonica GN=LOC_Os12g37570 PE=4 SV=2	protein kinase family protein, putative, expressed [Oryza sativa Japonica Group]	Sorghum bicolor hypothetical protein, mRNA
Munro_Bamboo_unigene_BMK_11065	Serine/threonine protein kinase	--	hypothetical protein	Serine/threonine-protein kinase CTR1 OS=Arabidopsis thaliana GN=CTR1 PE=1 SV=1	Protein kinase family protein, putative, expressed OS=Oryza sativa subsp. japonica GN=LOC_Os12g37570 PE=4 SV=2	protein kinase family protein, putative, expressed [Oryza sativa Japonica Group]	Oryza sativa (indica cultivar-group) cDNA clone:OSIGCRA203N19, full insert sequence
Munro_Bamboo_unigene_BMK_11066	Zn-dependent alcohol dehydrogenases, class III	METABOLISM	adh1, Adh1-1F, Adh1-1S; alcohol dehydrogenase1 (EC:1.1.1.1); K00001 alcohol dehydrogenase [EC:1.1.1.1]	Alcohol dehydrogenase 1 OS=Pennisetum americanum GN=ADH1 PE=2 SV=1	Alcohol dehydrogenase 1 OS=Oryza brachyantha GN=ADH1 PE=3 SV=1	alcohol dehydrogenase 1 [Oryza brachyantha] gb|ACM17546.1| alcohol dehydrogenase family-1 [Oryza brachyantha]	Phyllostachys edulis cDNA clone: bphyem201d06, full insert sequence
Munro_Bamboo_unigene_BMK_111			Putative uncharacterized protein Sb04g007280 OS=Sorghum bicolor GN=Sb04g007280 PE=4 SV=1	hypothetical protein SORBIDRAFT_04g007280 [Sorghum bicolor] gb|EES06497.1| hypothetical protein SORBIDRAFT_04g007280 [Sorghum bicolor]	Oryza sativa Japonica Group Os02g0208500 (Os02g0208500) mRNA, complete cds
Munro_Bamboo_unigene_BMK_11111			Eukaryotic translation initiation factor 2 subunit beta OS=Triticum aestivum PE=1 SV=1	Eukaryotic translation initiation factor 2 beta subunit, putative, expressed OS=Oryza sativa subsp. japonica GN=Os03g0333300 PE=2 SV=1	hypothetical protein OsI_11441 [Oryza sativa Indica Group]	Phyllostachys edulis cDNA clone: bphylf035a17, full insert sequence
Munro_Bamboo_unigene_BMK_11113			GDP-L-galactose phosphorylase 1 OS=Arabidopsis thaliana GN=VTC2 PE=1 SV=1	Os12g0190000 protein OS=Oryza sativa subsp. japonica GN=Os12g0190000 PE=4 SV=1	hypothetical protein OsJ_35472 [Oryza sativa Japonica Group]	Triticum aestivum cDNA, clone: WT003_K22, cultivar: Chinese Spring
Munro_Bamboo_unigene_BMK_11114			Putative uncharacterized protein OJ1314_A05.10 OS=Oryza sativa subsp. japonica GN=OJ1314_A05.10 PE=4 SV=1	Os05g0342600 [Oryza sativa Japonica Group] dbj|BAF17164.2| Os05g0342600 [Oryza sativa Japonica Group]	Oryza sativa chromosome 3 BAC OSJNBb0015I21 genomic sequence, complete sequence
Munro_Bamboo_unigene_BMK_11119	Carboxypeptidase C (cathepsin A)	METABOLISM	Os11g0432900	Serine carboxypeptidase-like 19 OS=Arabidopsis thaliana GN=SCPL19 PE=1 SV=1	Putative uncharacterized protein OS=Oryza sativa subsp. indica GN=OsI_35952 PE=4 SV=1	hypothetical protein OsI_35952 [Oryza sativa Indica Group]	Phyllostachys edulis cDNA clone: bphyst019g16, full insert sequence
Munro_Bamboo_unigene_BMK_11133			EH domain-containing protein 1 OS=Rattus norvegicus GN=Ehd1 PE=1 SV=1	Os06g0687800 protein OS=Oryza sativa subsp. japonica GN=P0623A10.32 PE=2 SV=1	Os06g0687800 [Oryza sativa Japonica Group] dbj|BAD45606.1| putative receptor-mediated endocytosis 1 isoform I [Oryza sativa Japonica Group] dbj|BAD46062.1| putative receptor-mediated endocytosis 1 isoform I [Oryza sativa Japonica Group] dbj|BAF20324.1| Os06g0687800 [Oryza sativa Japonica Group] gb|EAZ38080.1| hypothetical protein OsJ_22427 [Oryza sativa Japonica Group] dbj|BAG93051.1| unnamed protein product [Oryza sativa Japonica Group]	Oryza sativa Japonica Group Os06g0687800 (Os06g0687800) mRNA, complete cds
Munro_Bamboo_unigene_BMK_11159			E3 ubiquitin-protein ligase At1g12760 OS=Arabidopsis thaliana GN=At1g12760 PE=2 SV=1	Putative uncharacterized protein Sb02g011130 OS=Sorghum bicolor GN=Sb02g011130 PE=4 SV=1	hypothetical protein SORBIDRAFT_02g011130 [Sorghum bicolor] gb|EER96333.1| hypothetical protein SORBIDRAFT_02g011130 [Sorghum bicolor]	Phyllostachys edulis cDNA clone: bphyem206p14, full insert sequence
Munro_Bamboo_unigene_BMK_11165	Ribosomal protein L13	INFORMATION STORAGE AND PROCESSING	umc2166; LOC100284119; K02871 large subunit ribosomal protein L13	50S ribosomal protein L13 OS=Rubrobacter xylanophilus (strain DSM 9941 / NBRC 16129) GN=rplM PE=3 SV=2	Putative uncharacterized protein OS=Oryza sativa subsp. indica GN=OsI_27916 PE=3 SV=1	hypothetical protein OsI_27916 [Oryza sativa Indica Group]	Oryza sativa (indica cultivar-group) cDNA clone:OSIGCSA043J14, full insert sequence
Munro_Bamboo_unigene_BMK_112	Malate/lactate dehydrogenases	METABOLISM	mdh5; malate dehydrogenase5 (EC:1.1.1.37); K00025 malate dehydrogenase [EC:1.1.1.37]	Malate dehydrogenase, cytoplasmic OS=Zea mays PE=2 SV=2	Malate dehydrogenase OS=Zea mays PE=2 SV=1	malate dehydrogenase, cytoplasmic [Zea mays] sp|Q08062.2|MDHC_MAIZE RecName: Full=Malate dehydrogenase, cytoplasmic gb|AAB64290.1| cytoplasmic malate dehydrogenase [Zea mays] gb|ACR34469.1| unknown [Zea mays]	Phyllostachys edulis cDNA clone: bphylf025k07, full insert sequence
Munro_Bamboo_unigene_BMK_11203	Serine/threonine protein kinase	--	Os05g0466900	Dual specificity protein kinase pom1 OS=Schizosaccharomyces pombe GN=pom1 PE=1 SV=1	Os05g0466900 protein (Fragment) OS=Oryza sativa subsp. japonica GN=Os05g0466900 PE=4 SV=1	Os05g0466900 [Oryza sativa Japonica Group] dbj|BAF17703.2| Os05g0466900 [Oryza sativa Japonica Group]	Oryza sativa Japonica Group Os05g0466900 (Os05g0466900) mRNA, partial cds
Munro_Bamboo_unigene_BMK_11204		
Munro_Bamboo_unigene_BMK_11205			Salt stress-induced protein OS=Oryza sativa subsp. japonica GN=SALT PE=2 SV=1	Putative uncharacterized protein OS=Oryza sativa subsp. japonica GN=OsJ_34075 PE=4 SV=1	hypothetical protein OsJ_34075 [Oryza sativa Japonica Group]	Oryza sativa Japonica Group chromosome 11 clone OSJNBb0056I10, complete sequence
Munro_Bamboo_unigene_BMK_11221			Putative uncharacterized protein OS=Oryza sativa subsp. indica GN=OsI_34479 PE=4 SV=1	hypothetical protein OsI_34479 [Oryza sativa Indica Group]	Phyllostachys edulis cDNA clone: bphylf040i09, full insert sequence
Munro_Bamboo_unigene_BMK_11235			Glucan endo-1,3-beta-glucosidase 7 OS=Arabidopsis thaliana GN=At4g34480 PE=1 SV=2	Os01g0243700 protein OS=Oryza sativa subsp. japonica GN=B1066G12.32 PE=2 SV=1	Os01g0243700 [Oryza sativa Japonica Group] dbj|BAD81597.1| putative beta-1,3-glucanase [Oryza sativa Japonica Group] dbj|BAD81636.1| putative beta-1,3-glucanase [Oryza sativa Japonica Group] dbj|BAF04480.1| Os01g0243700 [Oryza sativa Japonica Group] dbj|BAG95594.1| unnamed protein product [Oryza sativa Japonica Group] dbj|BAG87076.1| unnamed protein product [Oryza sativa Japonica Group] gb|EEC70294.1| hypothetical protein OsI_01131 [Oryza sativa Indica Group] gb|EEE54218.1| hypothetical protein OsJ_01077 [Oryza sativa Japonica Group]	Phyllostachys edulis cDNA clone: bphyem002l23, full insert sequence
Munro_Bamboo_unigene_BMK_11236			Glucan endo-1,3-beta-glucosidase OS=Triticum aestivum GN=GLC1 PE=2 SV=1	Os01g0243700 protein OS=Oryza sativa subsp. japonica GN=B1066G12.32 PE=2 SV=1	Os01g0243700 [Oryza sativa Japonica Group] dbj|BAD81597.1| putative beta-1,3-glucanase [Oryza sativa Japonica Group] dbj|BAD81636.1| putative beta-1,3-glucanase [Oryza sativa Japonica Group] dbj|BAF04480.1| Os01g0243700 [Oryza sativa Japonica Group] dbj|BAG95594.1| unnamed protein product [Oryza sativa Japonica Group] dbj|BAG87076.1| unnamed protein product [Oryza sativa Japonica Group] gb|EEC70294.1| hypothetical protein OsI_01131 [Oryza sativa Indica Group] gb|EEE54218.1| hypothetical protein OsJ_01077 [Oryza sativa Japonica Group]	Phyllostachys edulis cDNA clone: bphyem002l23, full insert sequence
Munro_Bamboo_unigene_BMK_11243	Uncharacterized conserved protein	POORLY CHARACTERIZED	Os07g0204900; K00514 zeta-carotene desaturase [EC:1.14.99.30]	Zeta-carotene desaturase, chloroplastic/chromoplastic OS=Zea mays GN=ZDS1 PE=2 SV=1	Putative uncharacterized protein OS=Oryza sativa subsp. japonica GN=P0431A02.33 PE=4 SV=1	Os07g0204900 [Oryza sativa Japonica Group] dbj|BAF21059.1| Os07g0204900 [Oryza sativa Japonica Group]	Triticum aestivum cDNA, clone: WT005_E19, cultivar: Chinese Spring
Munro_Bamboo_unigene_BMK_11247	Protoporphyrinogen oxidase	METABOLISM	Os01g0286600; K00231 protoporphyrinogen oxidase [EC:1.3.3.4]	Protoporphyrinogen oxidase, chloroplastic OS=Oryza sativa subsp. japonica GN=PPOX1 PE=2 SV=1	Putative uncharacterized protein OS=Oryza sativa subsp. indica GN=OsI_01450 PE=4 SV=1	hypothetical protein OsI_01450 [Oryza sativa Indica Group]	Oryza sativa Japonica Group cDNA, clone: J075128A03, full insert sequence
Munro_Bamboo_unigene_BMK_11249			Exocyst complex component 5 OS=Oryza sativa subsp. japonica GN=SEC10 PE=2 SV=1	Os12g0238100 protein OS=Oryza sativa subsp. japonica GN=Os12g0238100 PE=2 SV=1	Os12g0238100 [Oryza sativa Japonica Group] sp|Q2QV94.1|EXOC5_ORYSJ RecName: Full=Exocyst complex component 5; AltName: Full=Exocyst complex component Sec10 gb|ABA96853.1| Exocyst complex component Sec10, putative, expressed [Oryza sativa Japonica Group] dbj|BAF29488.1| Os12g0238100 [Oryza sativa Japonica Group] dbj|BAG89306.1| unnamed protein product [Oryza sativa Japonica Group]	Oryza sativa Japonica Group Os12g0238100 (Os12g0238100) mRNA, complete cds
Munro_Bamboo_unigene_BMK_11252	Pyruvate/2-oxoglutarate dehydrogenase complex, dihydrolipoamide dehydrogenase (E3) component, and related enzymes	METABOLISM	Os01g0337900; K00382 dihydrolipoamide dehydrogenase [EC:1.8.1.4]	Dihydrolipoyl dehydrogenase OS=Synechocystis sp. (strain ATCC 27184 / PCC 6803 / N-1) GN=lpdA PE=1 SV=3	Dihydrolipoyl dehydrogenase OS=Oryza sativa subsp. japonica GN=P0487E11.36 PE=2 SV=1	hypothetical protein OsI_01744 [Oryza sativa Indica Group]	Oryza sativa (indica cultivar-group) cDNA clone:OSIGCFA235I13, full insert sequence
Munro_Bamboo_unigene_BMK_11258	Cell division GTPase	CELLULAR PROCESSES AND SIGNALING	hypothetical protein; K03531 cell division protein FtsZ	Cell division protein ftsZ homolog 2-1, chloroplastic OS=Arabidopsis thaliana GN=FTSZ2-1 PE=1 SV=2	Putative uncharacterized protein Sb06g033640 OS=Sorghum bicolor GN=Sb06g033640 PE=4 SV=1	hypothetical protein SORBIDRAFT_06g033640 [Sorghum bicolor] gb|EES11689.1| hypothetical protein SORBIDRAFT_06g033640 [Sorghum bicolor]	Triticum aestivum cDNA, clone: WT005_J10, cultivar: Chinese Spring
Munro_Bamboo_unigene_BMK_11262			ELMO domain-containing protein A OS=Dictyostelium discoideum GN=elmoA PE=1 SV=1	Putative uncharacterized protein OS=Zea mays PE=2 SV=1	unknown [Zea mays]	Saccharum officinarum clone SCCCCL3004B05, complete sequence
Munro_Bamboo_unigene_BMK_11280	Phenylalanyl-tRNA synthetase alpha subunit	INFORMATION STORAGE AND PROCESSING	Os10g0400800; K01889 phenylalanyl-tRNA synthetase alpha chain [EC:6.1.1.20]	Probable phenylalanyl-tRNA synthetase alpha chain OS=Arabidopsis thaliana GN=At4g39280 PE=2 SV=3	Phenylalanyl-tRNA synthetase alpha chain, putative, expressed OS=Oryza sativa subsp. japonica GN=LOC_Os10g26130 PE=3 SV=1	phenylalanyl-tRNA synthetase alpha chain, putative, expressed [Oryza sativa Japonica Group]	Oryza sativa Japonica Group Os10g0400800 (Os10g0400800) mRNA, partial cds
Munro_Bamboo_unigene_BMK_11284	Ribosomal protein L35AE/L33A	INFORMATION STORAGE AND PROCESSING	hypothetical protein; K02917 large subunit ribosomal protein L35Ae	60S ribosomal protein L35a-3 OS=Arabidopsis thaliana GN=RPL35AC PE=2 SV=1	Putative uncharacterized protein Sb09g027930 OS=Sorghum bicolor GN=Sb09g027930 PE=4 SV=1	hypothetical protein SORBIDRAFT_09g027930 [Sorghum bicolor] gb|EES18646.1| hypothetical protein SORBIDRAFT_09g027930 [Sorghum bicolor]	Phyllostachys edulis cDNA clone: bphyst016h06, full insert sequence
Munro_Bamboo_unigene_BMK_11289			Bifunctional purple acid phosphatase 26 OS=Arabidopsis thaliana GN=PAP26 PE=1 SV=1	Acid phosphatase OS=Oryza sativa PE=2 SV=1	hypothetical protein OsI_23873 [Oryza sativa Indica Group]	Oryza sativa Japonica Group Os06g0643900 (Os06g0643900) mRNA, complete cds
Munro_Bamboo_unigene_BMK_113	Superfamily II DNA and RNA helicases	--	hypothetical protein; K03257 translation initiation factor eIF-4A	Eukaryotic initiation factor 4A-3 OS=Oryza sativa subsp. japonica GN=Os02g0146600 PE=2 SV=1	Putative uncharacterized protein Sb10g028940 OS=Sorghum bicolor GN=Sb10g028940 PE=3 SV=1	hypothetical protein SORBIDRAFT_10g028940 [Sorghum bicolor] gb|EER90321.1| hypothetical protein SORBIDRAFT_10g028940 [Sorghum bicolor]	Phyllostachys edulis cDNA clone: bphyst031k01, full insert sequence
Munro_Bamboo_unigene_BMK_11308			Putative uncharacterized protein Sb07g023620 OS=Sorghum bicolor GN=Sb07g023620 PE=4 SV=1	hypothetical protein SORBIDRAFT_07g023620 [Sorghum bicolor] gb|EES14044.1| hypothetical protein SORBIDRAFT_07g023620 [Sorghum bicolor]	Phyllostachys edulis cDNA clone: bphylf002h22, full insert sequence
Munro_Bamboo_unigene_BMK_11311	Ribosomal protein L34E	INFORMATION STORAGE AND PROCESSING	hypothetical protein LOC100193910; K02915 large subunit ribosomal protein L34e	60S ribosomal protein L34 OS=Pisum sativum GN=RPL34 PE=2 SV=1	Putative uncharacterized protein OS=Oryza sativa subsp. japonica GN=OsJ_29349 PE=4 SV=1	hypothetical protein OsI_31355 [Oryza sativa Indica Group] gb|EAZ44718.1| hypothetical protein OsJ_29349 [Oryza sativa Japonica Group]	Phyllostachys edulis cDNA clone: bphyst002o10, full insert sequence
Munro_Bamboo_unigene_BMK_11312			Dynamin-2B OS=Arabidopsis thaliana GN=DRP2B PE=1 SV=2	Putative uncharacterized protein Sb10g008870 OS=Sorghum bicolor GN=Sb10g008870 PE=3 SV=1	hypothetical protein SORBIDRAFT_10g008870 [Sorghum bicolor] gb|EER88160.1| hypothetical protein SORBIDRAFT_10g008870 [Sorghum bicolor]	Sorghum bicolor hypothetical protein, mRNA
Munro_Bamboo_unigene_BMK_11315	Thymidylate kinase	METABOLISM	hypothetical protein; K00943 dTMP kinase [EC:2.7.4.9]	Thymidylate kinase OS=Homo sapiens GN=DTYMK PE=1 SV=4	Putative uncharacterized protein OS=Oryza sativa subsp. japonica GN=OsJ_25303 PE=2 SV=1	hypothetical protein OsI_27045 [Oryza sativa Indica Group] gb|EAZ40827.1| hypothetical protein OsJ_25303 [Oryza sativa Japonica Group] dbj|BAH01299.1| unnamed protein product [Oryza sativa Japonica Group]	Oryza sativa Japonica Group cDNA, clone: J080311G07, full insert sequence
Munro_Bamboo_unigene_BMK_11331	Subtilisin-like serine proteases	CELLULAR PROCESSES AND SIGNALING	Os06g0700000	Cucumisin OS=Cucumis melo PE=1 SV=1	Os06g0700000 protein OS=Oryza sativa subsp. japonica GN=P0468G03.18 PE=3 SV=1	unnamed protein product [Oryza sativa Japonica Group]	Oryza sativa Japonica Group Os06g0700000 (Os06g0700000) mRNA, complete cds
Munro_Bamboo_unigene_BMK_11336		
Munro_Bamboo_unigene_BMK_11348	Sulfite oxidase and related enzymes	POORLY CHARACTERIZED	Os08g0530400; K00387 sulfite oxidase [EC:1.8.3.1]	Sulfite oxidase OS=Arabidopsis thaliana GN=SOX PE=1 SV=1	Moco containing protein OS=Oryza sativa subsp. japonica GN=OsMCP PE=2 SV=1	Os08g0530400 [Oryza sativa Japonica Group] dbj|BAC10905.1| Moco containing protein [Oryza sativa Japonica Group] dbj|BAD09023.1| Moco containing protein(OsMCP) [Oryza sativa Japonica Group] dbj|BAD09122.1| Moco containing protein(OsMCP) [Oryza sativa Japonica Group] dbj|BAF24240.1| Os08g0530400 [Oryza sativa Japonica Group] gb|EAZ43442.1| hypothetical protein OsJ_28048 [Oryza sativa Japonica Group]	Triticum aestivum cDNA, clone: WT004_M05, cultivar: Chinese Spring
Munro_Bamboo_unigene_BMK_11358	FOG: WD40 repeat	POORLY CHARACTERIZED	hypothetical protein; K08266 G protein beta subunit-like	WD repeat-containing protein wat1 OS=Schizosaccharomyces pombe GN=wat1 PE=1 SV=1	Putative uncharacterized protein Sb05g023230 OS=Sorghum bicolor GN=Sb05g023230 PE=4 SV=1	hypothetical protein SORBIDRAFT_05g023230 [Sorghum bicolor] gb|EES08772.1| hypothetical protein SORBIDRAFT_05g023230 [Sorghum bicolor]	Phyllostachys edulis cDNA clone: bphyst010o06, full insert sequence
Munro_Bamboo_unigene_BMK_11367	Nucleoside-diphosphate-sugar epimerases	--	gpm720; LOC100284029 (EC:1.1.1.219)	Dihydroflavonol-4-reductase OS=Dianthus caryophyllus GN=A PE=2 SV=1	Putative uncharacterized protein OS=Oryza sativa subsp. indica GN=OsI_02260 PE=4 SV=1	hypothetical protein OsI_02260 [Oryza sativa Indica Group]	Phyllostachys edulis cDNA clone: bphyem126f01, full insert sequence
Munro_Bamboo_unigene_BMK_11371	Beta-glucosidase/6-phospho-beta-glucosidase/beta-galactosidase	METABOLISM	hypothetical protein; K05350 beta-glucosidase [EC:3.2.1.21]	Probable inactive beta-glucosidase 14 OS=Oryza sativa subsp. japonica GN=BGLU14 PE=2 SV=2	Putative uncharacterized protein Sb06g022450 OS=Sorghum bicolor GN=Sb06g022450 PE=3 SV=1	hypothetical protein SORBIDRAFT_06g022450 [Sorghum bicolor] gb|EES12501.1| hypothetical protein SORBIDRAFT_06g022450 [Sorghum bicolor]	Hordeum vulgare subsp. vulgare cDNA clone: FLbaf130b18, mRNA sequence
Munro_Bamboo_unigene_BMK_11375	Serine/threonine protein kinase	--	Os01g0741200	Probable LRR receptor-like serine/threonine-protein kinase At1g07550 OS=Arabidopsis thaliana GN=At1g07550 PE=2 SV=1	Os01g0741200 protein OS=Oryza sativa subsp. japonica GN=P0638D12.37 PE=4 SV=1	hypothetical protein OsJ_03403 [Oryza sativa Japonica Group]	Oryza sativa Japonica Group Os01g0741200 (Os01g0741200) mRNA, complete cds
Munro_Bamboo_unigene_BMK_11377			Putative uncharacterized protein OJ1057_F01.24 OS=Oryza sativa subsp. japonica GN=OJ1057_F01.24 PE=4 SV=1	hypothetical protein OsJ_06679 [Oryza sativa Japonica Group]	Oryza sativa Japonica Group Os02g0469200 (Os02g0469200) mRNA, complete cds
Munro_Bamboo_unigene_BMK_11383			Dynamin-2A OS=Arabidopsis thaliana GN=DRP2A PE=1 SV=2	Putative uncharacterized protein Sb10g008870 OS=Sorghum bicolor GN=Sb10g008870 PE=3 SV=1	hypothetical protein SORBIDRAFT_10g008870 [Sorghum bicolor] gb|EER88160.1| hypothetical protein SORBIDRAFT_10g008870 [Sorghum bicolor]	Sorghum bicolor hypothetical protein, mRNA
Munro_Bamboo_unigene_BMK_11386	7-keto-8-aminopelargonate synthetase and related enzymes	METABOLISM	Os11g0516000	Serine palmitoyltransferase 2 OS=Dictyostelium discoideum GN=sptB PE=1 SV=1	Os11g0516000 protein OS=Oryza sativa subsp. japonica GN=Os11g0516000 PE=3 SV=1	hypothetical protein OsJ_34042 [Oryza sativa Japonica Group]	Phyllostachys edulis cDNA clone: bphyem213a02, full insert sequence
Munro_Bamboo_unigene_BMK_11393	Kinesin-like protein	CELLULAR PROCESSES AND SIGNALING	hypothetical protein	Kinesin-like calmodulin-binding protein homolog OS=Oryza sativa subsp. japonica GN=Os04g0666900 PE=2 SV=1	Putative uncharacterized protein ZWI-1 OS=Selaginella moellendorffii GN=ZWI-1 PE=4 SV=1	hypothetical protein SELMODRAFT_91165 [Selaginella moellendorffii] gb|EFJ30174.1| hypothetical protein SELMODRAFT_91165 [Selaginella moellendorffii]	Oryza sativa Japonica Group Os04g0666900 (Os04g0666900) mRNA, partial cds
Munro_Bamboo_unigene_BMK_114	Superfamily II DNA and RNA helicases	--	hypothetical protein; K03257 translation initiation factor eIF-4A	Eukaryotic initiation factor 4A-3 OS=Oryza sativa subsp. japonica GN=Os02g0146600 PE=2 SV=1	Putative uncharacterized protein Sb04g003390 OS=Sorghum bicolor GN=Sb04g003390 PE=3 SV=1	hypothetical protein SORBIDRAFT_04g003390 [Sorghum bicolor] gb|EES04512.1| hypothetical protein SORBIDRAFT_04g003390 [Sorghum bicolor]	Phyllostachys edulis cDNA clone: bphyst013l09, full insert sequence
Munro_Bamboo_unigene_BMK_11434	Predicted ATPase involved in replication control, Cdc46/Mcm family	INFORMATION STORAGE AND PROCESSING	Os11g0484300; K02540 minichromosome maintenance protein 2	DNA replication licensing factor mcm2 OS=Schizosaccharomyces pombe GN=mcm2 PE=1 SV=1	DNA replication licensing factor MCM2, putative, expressed OS=Oryza sativa subsp. japonica GN=Os11g0484300 PE=2 SV=1	hypothetical protein OsI_36121 [Oryza sativa Indica Group]	Oryza sativa Japonica Group Os11g0484300 (Os11g0484300) mRNA, complete cds
Munro_Bamboo_unigene_BMK_11436	FOG: WD40 repeat	POORLY CHARACTERIZED	Os06g0143900	Coatomer subunit beta'-1 OS=Oryza sativa subsp. japonica GN=Os06g0143900 PE=2 SV=1	Putative uncharacterized protein OS=Oryza sativa subsp. indica GN=OsI_21602 PE=4 SV=1	hypothetical protein OsI_21602 [Oryza sativa Indica Group]	Oryza sativa Japonica Group Os06g0143900 (Os06g0143900) mRNA, complete cds
Munro_Bamboo_unigene_BMK_11491	Shikimate 5-dehydrogenase	METABOLISM	hypothetical protein; K13832 3-dehydroquinate dehydratase / shikimate dehydrogenase [EC:4.2.1.10 1.1.1.25]	Bifunctional 3-dehydroquinate dehydratase/shikimate dehydrogenase, chloroplastic OS=Arabidopsis thaliana GN=EMB3004 PE=1 SV=1	Putative uncharacterized protein Sb08g016970 OS=Sorghum bicolor GN=Sb08g016970 PE=3 SV=1	hypothetical protein SORBIDRAFT_08g016970 [Sorghum bicolor] gb|EES17127.1| hypothetical protein SORBIDRAFT_08g016970 [Sorghum bicolor]	Phyllostachys edulis cDNA clone: bphylf048h09, full insert sequence
Munro_Bamboo_unigene_BMK_11506	Catalase (peroxidase I)	METABOLISM	Os04g0434800; K00434 L-ascorbate peroxidase [EC:1.11.1.11]	Probable L-ascorbate peroxidase 7, chloroplastic OS=Oryza sativa subsp. japonica GN=APX7 PE=2 SV=1	OSIGBa0102D10.4 protein OS=Oryza sativa GN=OSIGBa0102D10.4 PE=4 SV=1	hypothetical protein OsI_15969 [Oryza sativa Indica Group]	Sorghum bicolor hypothetical protein, mRNA
Munro_Bamboo_unigene_BMK_11507			Uncharacterized RING finger protein C2F3.16 OS=Schizosaccharomyces pombe GN=SPAC2F3.16 PE=2 SV=1	CHY zinc finger family protein, expressed OS=Oryza sativa subsp. japonica GN=Os12g0538500 PE=2 SV=2	Os12g0538500 [Oryza sativa Japonica Group] gb|ABA99335.2| CHY zinc finger family protein, expressed [Oryza sativa Japonica Group] dbj|BAF29960.1| Os12g0538500 [Oryza sativa Japonica Group] dbj|BAG86959.1| unnamed protein product [Oryza sativa Japonica Group] gb|EEE53352.1| hypothetical protein OsJ_36374 [Oryza sativa Japonica Group]	Oryza sativa Japonica Group cDNA clone:J023020D18, full insert sequence
Munro_Bamboo_unigene_BMK_11508			Transmembrane protein 115 OS=Homo sapiens GN=TMEM115 PE=1 SV=1	OSJNBa0094O15.3 protein OS=Oryza sativa subsp. japonica GN=OSJNBa0094O15.3 PE=4 SV=1	Os04g0103300 [Oryza sativa Japonica Group] dbj|BAF13913.1| Os04g0103300 [Oryza sativa Japonica Group] dbj|BAG88093.1| unnamed protein product [Oryza sativa Japonica Group] dbj|BAG89821.1| unnamed protein product [Oryza sativa Japonica Group] dbj|BAG93375.1| unnamed protein product [Oryza sativa Japonica Group]	Phyllostachys edulis cDNA clone: bphylf058f11, full insert sequence
Munro_Bamboo_unigene_BMK_11518			Protein DCL, chloroplastic OS=Solanum lycopersicum GN=DCL PE=2 SV=1	DNA-directed RNA polymerase OS=Oryza sativa subsp. japonica GN=OsJ_05410 PE=3 SV=1	hypothetical protein OsJ_05410 [Oryza sativa Japonica Group]	Oryza sativa Japonica Group Os02g0152700 (Os02g0152700) mRNA, complete cds
Munro_Bamboo_unigene_BMK_11522			E3 ubiquitin-protein ligase RING1-like OS=Arabidopsis thaliana GN=At3g19950 PE=2 SV=1	Putative RING-H2 finger protein OS=Oryza sativa PE=4 SV=1	hypothetical protein OsJ_16849 [Oryza sativa Japonica Group]	Phyllostachys edulis cDNA clone: bphylf035i15, full insert sequence
Munro_Bamboo_unigene_BMK_11524	Topoisomerase IB	INFORMATION STORAGE AND PROCESSING	Os08g0154600; K03163 DNA topoisomerase I [EC:5.99.1.2]	DNA topoisomerase 1 OS=Arabidopsis thaliana GN=TOP1 PE=1 SV=1	Os08g0154600 protein OS=Oryza sativa subsp. japonica GN=OJ1066_B03.125 PE=3 SV=1	hypothetical protein OsI_27847 [Oryza sativa Indica Group]	Oryza sativa Japonica Group Os08g0154600 (Os08g0154600) mRNA, complete cds
Munro_Bamboo_unigene_BMK_11525		
Munro_Bamboo_unigene_BMK_11535			Transmembrane protein 147 OS=Xenopus tropicalis GN=tmem147 PE=2 SV=1	Putative uncharacterized protein OSJNBa0079B15.14 OS=Oryza sativa subsp. japonica GN=OSJNBa0079B15.14 PE=4 SV=1	Os03g0766000 [Oryza sativa Japonica Group] dbj|BAF13293.2| Os03g0766000 [Oryza sativa Japonica Group]	Phyllostachys edulis cDNA clone: bphylf030n21, full insert sequence
Munro_Bamboo_unigene_BMK_11537			F-box protein 7 OS=Arabidopsis thaliana GN=SKIP32 PE=1 SV=1	Putative uncharacterized protein Sb06g016930 OS=Sorghum bicolor GN=Sb06g016930 PE=4 SV=1	hypothetical protein SORBIDRAFT_06g016930 [Sorghum bicolor] gb|EES10826.1| hypothetical protein SORBIDRAFT_06g016930 [Sorghum bicolor]	Triticum aestivum cDNA, clone: WT002_N24, cultivar: Chinese Spring
Munro_Bamboo_unigene_BMK_11547	Acetyltransferases	POORLY CHARACTERIZED	sgb102; silencing gene B 102; K00670 peptide alpha-N-acetyltransferase [EC:2.3.1.88]	N-alpha-acetyltransferase 20, NatB catalytic subunit OS=Dictyostelium discoideum GN=nat5 PE=3 SV=2	N-acetyltransferase 5 OS=Zea mays GN=sgb102 PE=2 SV=1	hypothetical protein SORBIDRAFT_01g011070 [Sorghum bicolor] gb|EER91035.1| hypothetical protein SORBIDRAFT_01g011070 [Sorghum bicolor]	Phyllostachys edulis cDNA clone: bphylf042b23, full insert sequence
Munro_Bamboo_unigene_BMK_11553	Pyridoxal/pyridoxine/pyridoxamine kinase	METABOLISM	Os12g0600400; K00868 pyridoxine kinase [EC:2.7.1.35]	Pyridoxal kinase OS=Arabidopsis thaliana GN=PK PE=1 SV=2	Pyridoxal kinase OS=Triticum aestivum GN=SOS4 PE=2 SV=1	pyridoxal kinase [Triticum aestivum] gb|ADM43601.1| pyridoxal kinase [Triticum aestivum]	Phyllostachys edulis cDNA clone: bphyem213b17, full insert sequence
Munro_Bamboo_unigene_BMK_11561		
Munro_Bamboo_unigene_BMK_11565			Eukaryotic translation initiation factor 3 subunit K OS=Oryza sativa subsp. japonica GN=TIF3K1 PE=2 SV=1	Eukaryotic translation initiation factor 3 subunit 11 family protein, expressed OS=Oryza sativa subsp. japonica GN=Os03g0182700 PE=2 SV=1	Os03g0182700 [Oryza sativa Japonica Group] sp|Q94HF1.1|EIF3K_ORYSJ RecName: Full=Eukaryotic translation initiation factor 3 subunit K; Short=eIF3k; AltName: Full=eIF-3 p25 gb|AAK92637.1|AC079633_17 Unknown protein [Oryza sativa Japonica Group] gb|ABF94327.1| Eukaryotic translation initiation factor 3 subunit 11 family protein, expressed [Oryza sativa Japonica Group] dbj|BAG93382.1| unnamed protein product [Oryza sativa Japonica Group] gb|EEE58443.1| hypothetical protein OsJ_09669 [Oryza sativa Japonica Group] dbj|BAF11089.2| Os03g0182700 [Oryza sativa Japonica Group]	Phyllostachys edulis cDNA clone: bphylf041d04, full insert sequence
Munro_Bamboo_unigene_BMK_11566			Eukaryotic translation initiation factor 3 subunit K OS=Oryza sativa subsp. japonica GN=TIF3K1 PE=2 SV=1	Eukaryotic translation initiation factor 3 subunit 11 family protein, expressed OS=Oryza sativa subsp. japonica GN=Os03g0182700 PE=2 SV=1	Os03g0182700 [Oryza sativa Japonica Group] sp|Q94HF1.1|EIF3K_ORYSJ RecName: Full=Eukaryotic translation initiation factor 3 subunit K; Short=eIF3k; AltName: Full=eIF-3 p25 gb|AAK92637.1|AC079633_17 Unknown protein [Oryza sativa Japonica Group] gb|ABF94327.1| Eukaryotic translation initiation factor 3 subunit 11 family protein, expressed [Oryza sativa Japonica Group] dbj|BAG93382.1| unnamed protein product [Oryza sativa Japonica Group] gb|EEE58443.1| hypothetical protein OsJ_09669 [Oryza sativa Japonica Group] dbj|BAF11089.2| Os03g0182700 [Oryza sativa Japonica Group]	Phyllostachys edulis cDNA clone: bphylf041d04, full insert sequence
Munro_Bamboo_unigene_BMK_11568			Os03g0851500 protein OS=Oryza sativa subsp. japonica GN=Os03g0851500 PE=4 SV=1	Os03g0851500 [Oryza sativa Japonica Group] gb|ABF99931.1| SnRK1-interacting protein 1, putative, expressed [Oryza sativa Japonica Group] dbj|BAF13829.1| Os03g0851500 [Oryza sativa Japonica Group]	Phyllostachys edulis cDNA clone: bphyst022j08, full insert sequence
Munro_Bamboo_unigene_BMK_11579			Protein LHY OS=Arabidopsis thaliana GN=LHY PE=1 SV=2	Os06g0728700 protein OS=Oryza sativa subsp. japonica GN=OSJNBa0069C14.1 PE=2 SV=1	myb transcription factor [Oryza sativa Japonica Group]	Hordeum vulgare subsp. vulgare cDNA clone: FLbaf26b24, mRNA sequence
Munro_Bamboo_unigene_BMK_11580			Protein LHY OS=Arabidopsis thaliana GN=LHY PE=1 SV=2	Putative uncharacterized protein OS=Oryza sativa subsp. indica GN=OsI_24535 PE=4 SV=1	hypothetical protein OsI_24535 [Oryza sativa Indica Group]	Hordeum vulgare subsp. vulgare cDNA clone: FLbaf26b24, mRNA sequence
Munro_Bamboo_unigene_BMK_11581			Putative uncharacterized protein OS=Oryza sativa subsp. indica GN=OsI_31639 PE=4 SV=1	hypothetical protein OsI_31639 [Oryza sativa Indica Group]	Oryza sativa Japonica Group Os09g0456100 (Os09g0456100) mRNA, complete cds
Munro_Bamboo_unigene_BMK_11583			Intersectin-1 OS=Homo sapiens GN=ITSN1 PE=1 SV=3	EF hand family protein, expressed OS=Oryza sativa subsp. japonica GN=Os03g0130500 PE=4 SV=1	Os03g0130500 [Oryza sativa Japonica Group] gb|ABF93800.1| EF hand family protein, expressed [Oryza sativa Japonica Group] dbj|BAF10769.1| Os03g0130500 [Oryza sativa Japonica Group]	Oryza sativa Japonica Group Os03g0130500 (Os03g0130500) mRNA, complete cds
Munro_Bamboo_unigene_BMK_11584	Serine/threonine protein kinase	--	Os09g0466900	Serine/threonine-protein kinase PEPKR2 OS=Arabidopsis thaliana GN=PEPKR2 PE=1 SV=1	Putative calcium-dependent protein kinase OS=Oryza sativa subsp. japonica GN=OJ1005_D12.36-1 PE=2 SV=1	Os09g0466900 [Oryza sativa Japonica Group] dbj|BAF25335.2| Os09g0466900 [Oryza sativa Japonica Group]	Oryza sativa Japonica Group Os09g0466900 (Os09g0466900) mRNA, partial cds
Munro_Bamboo_unigene_BMK_11602	Hydrolases of the alpha/beta superfamily	POORLY CHARACTERIZED	Os01g0689800	Abhydrolase domain-containing protein FAM108B1 OS=Homo sapiens GN=FAM108B1 PE=2 SV=1	Cgi67 serine protease-like OS=Oryza sativa subsp. japonica GN=P0519D04.53 PE=2 SV=1	Os01g0689800 [Oryza sativa Japonica Group] dbj|BAD82560.1| Cgi67 serine protease-like [Oryza sativa Japonica Group] gb|EAY75431.1| hypothetical protein OsI_03333 [Oryza sativa Indica Group] dbj|BAH00077.1| unnamed protein product [Oryza sativa Japonica Group] dbj|BAF05838.2| Os01g0689800 [Oryza sativa Japonica Group]	Oryza sativa Japonica Group Os01g0689800 (Os01g0689800) mRNA, complete cds
Munro_Bamboo_unigene_BMK_11608	Dimethyladenosine transferase (rRNA methylation)	INFORMATION STORAGE AND PROCESSING	pco116085; LOC100284053; K14191 18S rRNA (adenine1779-N6/adenine1780-N6)-dimethyltransferase [EC:2.1.1.183]	Probable dimethyladenosine transferase OS=Drosophila melanogaster GN=CG11837 PE=2 SV=1	Putative uncharacterized protein Sb04g005150 OS=Sorghum bicolor GN=Sb04g005150 PE=3 SV=1	hypothetical protein SORBIDRAFT_04g005150 [Sorghum bicolor] gb|EES04620.1| hypothetical protein SORBIDRAFT_04g005150 [Sorghum bicolor]	Zea mays LOC100284053 (pco116085), mRNA gb|EU966922.1| Zea mays clone 298154 dimethyladenosine transferase mRNA, complete cds
Munro_Bamboo_unigene_BMK_11615	Uncharacterized conserved protein	POORLY CHARACTERIZED	phosphosulfolactate synthase-related protein	Phosphosulfolactate synthase OS=Methanobacterium thermoautotrophicum GN=comA PE=3 SV=1	Phosphosulfolactate synthase-related protein OS=Zea mays PE=2 SV=1	phosphosulfolactate synthase-related protein [Zea mays] gb|ACG36578.1| phosphosulfolactate synthase-related protein [Zea mays]	Oryza sativa Japonica Group Os06g0682900 (Os06g0682900) mRNA, complete cds
Munro_Bamboo_unigene_BMK_11628	Uncharacterized conserved protein	POORLY CHARACTERIZED	phosphosulfolactate synthase-related protein	Phosphosulfolactate synthase OS=Methanobacterium thermoautotrophicum GN=comA PE=3 SV=1	Phosphosulfolactate synthase-related protein OS=Zea mays PE=2 SV=1	phosphosulfolactate synthase-related protein [Zea mays] gb|ACG36578.1| phosphosulfolactate synthase-related protein [Zea mays]	Oryza sativa Japonica Group Os06g0682900 (Os06g0682900) mRNA, complete cds
Munro_Bamboo_unigene_BMK_11648	Translation initiation factor 2 (IF-2; GTPase)	INFORMATION STORAGE AND PROCESSING	Zn-finger, RanBP-type, containing protein	RanBP2-type zinc finger protein At1g67325 OS=Arabidopsis thaliana GN=At1g67325 PE=1 SV=1	Zn-finger, RanBP-type, containing protein OS=Zea mays PE=2 SV=1	Zn-finger, RanBP-type, containing protein [Zea mays] gb|ACG31178.1| Zn-finger, RanBP-type, containing protein [Zea mays]	Phyllostachys edulis cDNA clone: bphyem120p09, full insert sequence
Munro_Bamboo_unigene_BMK_11649			RanBP2-type zinc finger protein At1g67325 OS=Arabidopsis thaliana GN=At1g67325 PE=1 SV=1	Putative uncharacterized protein OS=Zea mays PE=2 SV=1	hypothetical protein LOC100192683 [Zea mays] gb|ACF79739.1| unknown [Zea mays]	Phyllostachys edulis cDNA clone: bphyem103j20, full insert sequence
Munro_Bamboo_unigene_BMK_11660			GATA transcription factor 28 OS=Arabidopsis thaliana GN=GATA28 PE=2 SV=1	Putative zinc-finger protein OS=Oryza sativa subsp. japonica GN=P0545E05.36 PE=4 SV=1	putative zinc-finger protein [Oryza sativa Japonica Group] dbj|BAD54672.1| putative zinc-finger protein [Oryza sativa Japonica Group]	Oryza sativa Japonica Group cDNA, clone: J100058P16, full insert sequence
Munro_Bamboo_unigene_BMK_11667			GATA transcription factor 28 OS=Arabidopsis thaliana GN=GATA28 PE=2 SV=1	GATA zinc finger protein OS=Oryza sativa subsp. japonica GN=P0479D12.16 PE=2 SV=1	hypothetical protein OsJ_05379 [Oryza sativa Japonica Group]	Oryza sativa Japonica Group cDNA, clone: J100058P16, full insert sequence
Munro_Bamboo_unigene_BMK_11671			Putative transcription factor OS=Triticum aestivum PE=2 SV=1	putative transcription factor [Triticum aestivum]	Oryza sativa Japonica Group Os02g0753200 (Os02g0753200) mRNA, complete cds
Munro_Bamboo_unigene_BMK_11678		
Munro_Bamboo_unigene_BMK_11685		
Munro_Bamboo_unigene_BMK_11688			Transcription factor bHLH49 OS=Arabidopsis thaliana GN=BHLH49 PE=2 SV=1	Os01g0915600 protein OS=Oryza sativa subsp. japonica GN=P0004D12.24 PE=2 SV=1	hypothetical protein OsJ_04533 [Oryza sativa Japonica Group]	Phyllostachys edulis cDNA clone: bphyem204m02, full insert sequence
Munro_Bamboo_unigene_BMK_117			Probable protein BRICK1 OS=Oryza sativa subsp. japonica GN=Os02g0829900 PE=3 SV=1	Os02g0829900 protein OS=Oryza sativa subsp. japonica GN=Os02g0829900 PE=4 SV=1	Os02g0829900 [Oryza sativa Japonica Group] sp|Q84VA7.1|BRK1_ORYSJ RecName: Full=Probable protein BRICK1 gb|AAO72702.1| unknown [Oryza sativa Japonica Group] dbj|BAD22945.1| putative BRICK1 [Oryza sativa Japonica Group] dbj|BAF10524.1| Os02g0829900 [Oryza sativa Japonica Group] gb|EEC74297.1| hypothetical protein OsI_09549 [Oryza sativa Indica Group]	Sorghum bicolor hypothetical protein, mRNA
Munro_Bamboo_unigene_BMK_11713			Chaperone protein dnaJ 15 OS=Arabidopsis thaliana GN=ATJ15 PE=1 SV=1	Os01g0512100 protein OS=Oryza sativa subsp. japonica GN=OSJNBa0054L14.19 PE=2 SV=1	Os01g0512100 [Oryza sativa Japonica Group] dbj|BAD73072.1| putative Altered Response to Gravity [Oryza sativa Japonica Group] dbj|BAD73264.1| putative Altered Response to Gravity [Oryza sativa Japonica Group] dbj|BAF05090.1| Os01g0512100 [Oryza sativa Japonica Group] dbj|BAG99389.1| unnamed protein product [Oryza sativa Japonica Group]	Oryza sativa Japonica Group Os01g0512100 (Os01g0512100) mRNA, complete cds
Munro_Bamboo_unigene_BMK_11717			Putative uncharacterized protein OS=Zea mays PE=2 SV=1	unknown [Zea mays]	Triticum aestivum cDNA, clone: WT002_O05, cultivar: Chinese Spring
Munro_Bamboo_unigene_BMK_11718		
Munro_Bamboo_unigene_BMK_11721			Ubiquitin carboxyl-terminal hydrolase 23 OS=Arabidopsis thaliana GN=UBP23 PE=2 SV=2	Ubiquitin carboxyl-terminal hydrolase OS=Oryza sativa subsp. indica GN=OsI_21934 PE=3 SV=1	hypothetical protein OsI_21934 [Oryza sativa Indica Group]	Oryza sativa Japonica Group Os06g0184300 (Os06g0184300) mRNA, complete cds
Munro_Bamboo_unigene_BMK_11724			Next to BRCA1 gene 1 protein OS=Pongo abelii GN=NBR1 PE=2 SV=1	Ubiquitin-associated protein OS=Triticum aestivum GN=UBA PE=2 SV=1	ubiquitin-associated protein [Triticum aestivum]	Oryza sativa Japonica Group Os02g0593700 (Os02g0593700) mRNA, complete cds
Munro_Bamboo_unigene_BMK_11745			Probable protein ABIL1 OS=Oryza sativa subsp. japonica GN=Os01g0622700 PE=2 SV=1	Os01g0622700 protein OS=Oryza sativa subsp. japonica GN=Os01g0622700 PE=2 SV=1	Os01g0622700 [Oryza sativa Japonica Group] sp|Q9AXA6.1|ABIL1_ORYSJ RecName: Full=Probable protein ABIL1; AltName: Full=Abl interactor-like protein 1 dbj|BAB21082.1| unknown protein [Oryza sativa Japonica Group] dbj|BAF05527.1| Os01g0622700 [Oryza sativa Japonica Group] dbj|BAG95539.1| unnamed protein product [Oryza sativa Japonica Group] gb|EEC71114.1| hypothetical protein OsI_02911 [Oryza sativa Indica Group]	Phyllostachys edulis cDNA clone: bphylf059b09, full insert sequence
Munro_Bamboo_unigene_BMK_11768	Ribosomal protein S17	INFORMATION STORAGE AND PROCESSING	Os04g0502300; K02949 small subunit ribosomal protein S11e	40S ribosomal protein S11 OS=Zea mays GN=RPS11 PE=2 SV=1	Os04g0502300 protein OS=Oryza sativa subsp. japonica GN=Os04g0502300 PE=3 SV=1	hypothetical protein OsI_16531 [Oryza sativa Indica Group] gb|EAZ31257.1| hypothetical protein OsJ_15361 [Oryza sativa Japonica Group]	Phyllostachys edulis cDNA clone: bphyst006b01, full insert sequence
Munro_Bamboo_unigene_BMK_11779			Pollen-specific protein SF3 OS=Helianthus annuus GN=SF3 PE=2 SV=1	Pollen-specific protein SF3, putative, expressed OS=Oryza sativa subsp. japonica GN=LOC_Os12g32620 PE=4 SV=1	Pollen-specific protein SF3, putative, expressed [Oryza sativa Japonica Group] gb|EAZ20639.1| hypothetical protein OsJ_36255 [Oryza sativa Japonica Group]	Phyllostachys edulis cDNA clone: bphyst029d18, full insert sequence
Munro_Bamboo_unigene_BMK_11783	Pyruvate decarboxylase and related thiamine pyrophosphate-requiring enzymes	--	hypothetical protein; K01568 pyruvate decarboxylase [EC:4.1.1.1]	Pyruvate decarboxylase isozyme 2 OS=Oryza sativa subsp. indica GN=PDC2 PE=2 SV=2	Putative uncharacterized protein OS=Oryza sativa subsp. indica GN=OsI_11123 PE=3 SV=1	RecName: Full=Pyruvate decarboxylase isozyme 2; Short=PDC gb|EEC75031.1| hypothetical protein OsI_11123 [Oryza sativa Indica Group]	Triticum aestivum cDNA, clone: WT004_C11, cultivar: Chinese Spring
Munro_Bamboo_unigene_BMK_11786	Malic enzyme	METABOLISM	Os01g0188400; K00029 malate dehydrogenase (oxaloacetate-decarboxylating)(NADP+) [EC:1.1.1.40]	NADP-dependent malic enzyme, chloroplastic OS=Oryza sativa subsp. japonica GN=ME6 PE=2 SV=2	Malic enzyme OS=Oryza sativa subsp. japonica GN=Os01g0188400 PE=2 SV=1	hypothetical protein OsI_00711 [Oryza sativa Indica Group]	Triticum aestivum cDNA, clone: WT003_M24, cultivar: Chinese Spring
Munro_Bamboo_unigene_BMK_11788			Auxin response factor 23 OS=Oryza sativa subsp. indica GN=ARF23 PE=2 SV=1	Putative uncharacterized protein OS=Oryza sativa subsp. japonica GN=OsJ_34072 PE=4 SV=1	RecName: Full=Auxin response factor 23; AltName: Full=OsARF1 gb|EAY81120.1| hypothetical protein OsI_36300 [Oryza sativa Indica Group]	Oryza sativa Japonica Group Os11g0523800 (Os11g0523800) mRNA, complete cds
Munro_Bamboo_unigene_BMK_118			SNF1-related protein kinase regulatory subunit beta-2 OS=Arabidopsis thaliana GN=KINB2 PE=1 SV=1	Putative uncharacterized protein OS=Oryza sativa subsp. japonica GN=OsJ_29087 PE=4 SV=1	hypothetical protein OsJ_29087 [Oryza sativa Japonica Group]	Phyllostachys edulis cDNA clone: bphyst025p06, full insert sequence
Munro_Bamboo_unigene_BMK_11803			Os05g0337400 protein (Fragment) OS=Oryza sativa subsp. japonica GN=Os05g0337400 PE=4 SV=2	Os05g0337400 [Oryza sativa Japonica Group] dbj|BAF17152.2| Os05g0337400 [Oryza sativa Japonica Group]	Hordeum vulgare subsp. vulgare cDNA clone: FLbaf42k04, mRNA sequence
Munro_Bamboo_unigene_BMK_11821			UDP-sugar pyrophosphorylase OS=Oryza sativa subsp. japonica GN=USP PE=2 SV=1	Putative uncharacterized protein Sb10g028950 OS=Sorghum bicolor GN=Sb10g028950 PE=4 SV=1	hypothetical protein SORBIDRAFT_10g028950 [Sorghum bicolor] gb|EER90322.1| hypothetical protein SORBIDRAFT_10g028950 [Sorghum bicolor]	Sorghum bicolor hypothetical protein, mRNA
Munro_Bamboo_unigene_BMK_11822	Cyclin	CELLULAR PROCESSES AND SIGNALING	Os01g0233500; K06627 cyclin A	Cyclin-A1-1 OS=Oryza sativa subsp. japonica GN=CYCA1-1 PE=2 SV=1	Putative uncharacterized protein OS=Oryza sativa subsp. indica GN=OsI_01036 PE=3 SV=1	hypothetical protein OsI_01036 [Oryza sativa Indica Group]	Oryza sativa Japonica Group Os01g0233500 (Os01g0233500) mRNA, complete cds
Munro_Bamboo_unigene_BMK_11862			ABC transporter F family member 1 OS=Arabidopsis thaliana GN=ABCF1 PE=1 SV=1	Os08g0564100 protein OS=Oryza sativa subsp. japonica GN=P0705A05.111 PE=2 SV=1	Os08g0564100 [Oryza sativa Japonica Group] dbj|BAC55994.1| putative iron inhibited ABC transporter 2 [Oryza sativa Japonica Group] dbj|BAD09633.1| putative iron inhibited ABC transporter 2 [Oryza sativa Japonica Group] dbj|BAF24442.1| Os08g0564100 [Oryza sativa Japonica Group] gb|EAZ43681.1| hypothetical protein OsJ_28306 [Oryza sativa Japonica Group] dbj|BAG88617.1| unnamed protein product [Oryza sativa Japonica Group] gb|EEC84042.1| hypothetical protein OsI_30302 [Oryza sativa Indica Group]	Oryza sativa Japonica Group Os08g0564100 (Os08g0564100) mRNA, complete cds
Munro_Bamboo_unigene_BMK_11864			Auxin response factor 23 OS=Oryza sativa subsp. indica GN=ARF23 PE=2 SV=1	Putative uncharacterized protein OS=Oryza sativa subsp. japonica GN=OsJ_34072 PE=4 SV=1	RecName: Full=Auxin response factor 23; AltName: Full=OsARF1 gb|EAY81120.1| hypothetical protein OsI_36300 [Oryza sativa Indica Group]	Oryza sativa Japonica Group Os11g0523800 (Os11g0523800) mRNA, complete cds
Munro_Bamboo_unigene_BMK_11865			Auxin response factor 24 OS=Oryza sativa subsp. japonica GN=ARF24 PE=2 SV=1	Putative uncharacterized protein OS=Oryza sativa subsp. japonica GN=OsJ_36082 PE=4 SV=1	RecName: Full=Auxin response factor 24 gb|ABA98246.1| Auxin response factor 2, putative, expressed [Oryza sativa Japonica Group]	Oryza sativa Japonica Group Os12g0479400 (Os12g0479400) mRNA, complete cds
Munro_Bamboo_unigene_BMK_11870		
Munro_Bamboo_unigene_BMK_11874	Sterol desaturase	METABOLISM	Os01g0134500; K00227 lathosterol oxidase [EC:1.14.21.6]	Delta(7)-sterol-C5(6)-desaturase 1 OS=Arabidopsis thaliana GN=STE1 PE=1 SV=2	Os01g0134500 protein OS=Oryza sativa subsp. japonica GN=OSJNBa0083M16.29 PE=2 SV=1	Os01g0134500 [Oryza sativa Japonica Group] dbj|BAD52805.1| putative sterol-C5(6)-desaturase [Oryza sativa Japonica Group] dbj|BAF03858.1| Os01g0134500 [Oryza sativa Japonica Group] gb|EAY72422.1| hypothetical protein OsI_00277 [Oryza sativa Indica Group] gb|EAZ10435.1| hypothetical protein OsJ_00268 [Oryza sativa Japonica Group] dbj|BAG99474.1| unnamed protein product [Oryza sativa Japonica Group]	Phyllostachys edulis cDNA clone: bphylf044l19, full insert sequence
Munro_Bamboo_unigene_BMK_11876	Biotin synthase and related enzymes	METABOLISM	Os08g0540100; K01012 biotin synthetase [EC:2.8.1.6]	Biotin synthase OS=Arabidopsis thaliana GN=BIO2 PE=2 SV=1	Putative uncharacterized protein OS=Oryza sativa subsp. indica GN=OsI_30080 PE=3 SV=1	hypothetical protein OsI_30080 [Oryza sativa Indica Group]	Oryza sativa (indica cultivar-group) cDNA clone:OSIGCFA011G23, full insert sequence
Munro_Bamboo_unigene_BMK_11878			Dynein 8 kDa light chain, flagellar outer arm OS=Chlamydomonas reinhardtii PE=1 SV=1	Os01g0256400 protein OS=Oryza sativa subsp. japonica GN=P0711E10.35 PE=2 SV=1	hypothetical protein OsJ_01150 [Oryza sativa Japonica Group]	Phyllostachys edulis cDNA clone: bphyst020a18, full insert sequence
Munro_Bamboo_unigene_BMK_11885			Peroxisomal membrane protein PMP22 OS=Arabidopsis thaliana GN=PMP22 PE=1 SV=1	Os02g0226000 protein OS=Oryza sativa subsp. japonica GN=P0495C02.18 PE=2 SV=1	hypothetical protein OsI_06429 [Oryza sativa Indica Group]	Phyllostachys edulis cDNA clone: bphyst009e13, full insert sequence
Munro_Bamboo_unigene_BMK_11888	Serine/threonine protein phosphatase	CELLULAR PROCESSES AND SIGNALING	hypothetical protein	Probable protein phosphatase 2C 41 OS=Oryza sativa subsp. japonica GN=Os04g0452000 PE=2 SV=2	H0815C01.7 protein OS=Oryza sativa GN=H0815C01.7 PE=4 SV=1	RecName: Full=Probable protein phosphatase 2C 41; Short=OsPP2C41 emb|CAH67186.1| H0815C01.7 [Oryza sativa Indica Group] gb|EEC77376.1| hypothetical protein OsI_16110 [Oryza sativa Indica Group] gb|EEE61099.1| hypothetical protein OsJ_15003 [Oryza sativa Japonica Group]	Triticum aestivum cDNA, clone: SET2_J03, cultivar: Chinese Spring
Munro_Bamboo_unigene_BMK_11890		
Munro_Bamboo_unigene_BMK_11893			Auxin response factor 23 OS=Oryza sativa subsp. indica GN=ARF23 PE=2 SV=1	Putative uncharacterized protein OS=Oryza sativa subsp. japonica GN=OsJ_34072 PE=4 SV=1	RecName: Full=Auxin response factor 23; AltName: Full=OsARF1 gb|EAY81120.1| hypothetical protein OsI_36300 [Oryza sativa Indica Group]	Oryza sativa Japonica Group Os11g0523800 (Os11g0523800) mRNA, complete cds
Munro_Bamboo_unigene_BMK_11894			Auxin response factor 24 OS=Oryza sativa subsp. japonica GN=ARF24 PE=2 SV=1	Putative uncharacterized protein OS=Oryza sativa subsp. indica GN=OsI_38317 PE=4 SV=1	hypothetical protein OsI_38317 [Oryza sativa Indica Group]	Oryza sativa Japonica Group Os12g0479400 (Os12g0479400) mRNA, complete cds
Munro_Bamboo_unigene_BMK_11899	ATP-dependent 26S proteasome regulatory subunit	CELLULAR PROCESSES AND SIGNALING	hypothetical protein LOC100272769; K03061 26S proteasome regulatory subunit T1	26S protease regulatory subunit 7 OS=Spinacia oleracea GN=RPT1 PE=2 SV=1	26S proteasome ATPase subunit (Fragment) OS=Lupinus albus PE=2 SV=1	hypothetical protein SORBIDRAFT_03g030500 [Sorghum bicolor] gb|EES01223.1| hypothetical protein SORBIDRAFT_03g030500 [Sorghum bicolor]	Hordeum vulgare subsp. vulgare cDNA clone: FLbaf87e15, mRNA sequence
Munro_Bamboo_unigene_BMK_11907			Choline transporter-like protein 2 OS=Danio rerio GN=slc44a2 PE=2 SV=1	OSJNBa0032F06.5 protein OS=Oryza sativa subsp. japonica GN=OSJNBa0032F06.5 PE=2 SV=1	hypothetical protein OsJ_16653 [Oryza sativa Japonica Group]	Sorghum bicolor hypothetical protein, mRNA
Munro_Bamboo_unigene_BMK_11912	Adenosine deaminase	METABOLISM	Os07g0661000; K01488 adenosine deaminase [EC:3.5.4.4]	Adenosine deaminase-like protein OS=Bos taurus GN=ADAL PE=2 SV=1	Putative uncharacterized protein OS=Oryza sativa subsp. indica GN=OsI_27202 PE=3 SV=1	hypothetical protein OsI_27202 [Oryza sativa Indica Group]	Sorghum bicolor hypothetical protein, mRNA
Munro_Bamboo_unigene_BMK_11928	Predicted hydrolase (HAD superfamily)	POORLY CHARACTERIZED	hypothetical protein	Putative uncharacterized protein Sb03g047380 OS=Sorghum bicolor GN=Sb03g047380 PE=4 SV=1	hypothetical protein SORBIDRAFT_03g047380 [Sorghum bicolor] gb|EES02146.1| hypothetical protein SORBIDRAFT_03g047380 [Sorghum bicolor]	Phyllostachys edulis cDNA clone: bphylf052j17, full insert sequence
Munro_Bamboo_unigene_BMK_11930	Serine/threonine protein kinase	--	hypothetical protein LOC100274496	Serine/threonine-protein kinase HT1 OS=Arabidopsis thaliana GN=HT1 PE=1 SV=1	Protein kinase, putative, expressed OS=Oryza sativa subsp. japonica GN=OSJNBa0066H15.2 PE=2 SV=1	hypothetical protein LOC100274496 [Zea mays] gb|ACF88193.1| unknown [Zea mays] gb|ACG46627.1| ATP binding protein [Zea mays] gb|ACN25983.1| unknown [Zea mays]	Zea mays hypothetical protein LOC100274496 (LOC100274496), mRNA gb|BT061286.1| Zea mays full-length cDNA clone ZM_BFb0131J12 mRNA, complete cds
Munro_Bamboo_unigene_BMK_11934			E3 ubiquitin ligase BIG BROTHER OS=Arabidopsis thaliana GN=BB PE=1 SV=1	Os09g0525400 protein OS=Oryza sativa subsp. japonica GN=OSJNBa0047P18.30 PE=2 SV=1	Os09g0525400 [Oryza sativa Japonica Group] dbj|BAD46492.1| unknown protein [Oryza sativa Japonica Group] dbj|BAD46348.1| unknown protein [Oryza sativa Japonica Group] dbj|BAF25633.1| Os09g0525400 [Oryza sativa Japonica Group] dbj|BAG96425.1| unnamed protein product [Oryza sativa Japonica Group] dbj|BAG89881.1| unnamed protein product [Oryza sativa Japonica Group] gb|EEC84907.1| hypothetical protein OsI_32099 [Oryza sativa Indica Group] gb|EEE70074.1| hypothetical protein OsJ_30060 [Oryza sativa Japonica Group]	Oryza sativa (indica cultivar-group) cDNA clone:OSIGCSN035L02, full insert sequence
Munro_Bamboo_unigene_BMK_11940	Serine/threonine protein kinase	--	hypothetical protein	Serine/threonine-protein kinase CTR1 OS=Arabidopsis thaliana GN=CTR1 PE=1 SV=1	Putative uncharacterized protein OS=Oryza sativa subsp. japonica GN=OsJ_24047 PE=4 SV=1	hypothetical protein OsJ_24047 [Oryza sativa Japonica Group]	Sorghum bicolor hypothetical protein, mRNA
Munro_Bamboo_unigene_BMK_11942	RNA-binding proteins (RRM domain)	POORLY CHARACTERIZED	Os10g0167500	Heterogeneous nuclear ribonucleoprotein R OS=Homo sapiens GN=HNRNPR PE=1 SV=1	Putative uncharacterized protein OSJNAb0015J03.11 OS=Oryza sativa subsp. japonica GN=OSJNAb0015J03.11 PE=4 SV=1	Hypothetical protein [Oryza sativa Japonica Group] gb|AAP52302.1| RNA recognition motif family protein, expressed [Oryza sativa Japonica Group]	Hordeum vulgare subsp. vulgare cDNA clone: FLbaf72l02, mRNA sequence
Munro_Bamboo_unigene_BMK_11944			Heavy metal-associated domain containing protein, expressed OS=Oryza sativa subsp. japonica GN=Os11g0147500 PE=4 SV=1	hypothetical protein OsI_35099 [Oryza sativa Indica Group]	Triticum aestivum cDNA, clone: WT005_F10, cultivar: Chinese Spring
Munro_Bamboo_unigene_BMK_11957			Heavy metal-associated domain containing protein, expressed OS=Oryza sativa subsp. japonica GN=Os11g0147500 PE=4 SV=1	hypothetical protein OsI_37450 [Oryza sativa Indica Group]	Oryza sativa Japonica Group Os12g0144600 (Os12g0144600) mRNA, complete cds
Munro_Bamboo_unigene_BMK_11959			Xyloglucan endotransglycosylase/hydrolase protein 8 OS=Oryza sativa subsp. japonica GN=XTH8 PE=1 SV=1	Endotransglucosylase/hydrolase XTH1 OS=Triticum aestivum PE=2 SV=1	endotransglucosylase/hydrolase XTH1 [Triticum aestivum]	Phyllostachys edulis cDNA clone: bphyst026o06, full insert sequence
Munro_Bamboo_unigene_BMK_11960		
Munro_Bamboo_unigene_BMK_11961		
Munro_Bamboo_unigene_BMK_11962		
Munro_Bamboo_unigene_BMK_11963	NADH:ubiquinone oxidoreductase, NADH-binding (51 kD) subunit	METABOLISM	Os07g0645400; K03942 NADH dehydrogenase (ubiquinone) flavoprotein 1 [EC:1.6.5.3 1.6.99.3]	NADH dehydrogenase [ubiquinone] flavoprotein 1, mitochondrial OS=Dictyostelium discoideum GN=ndufv1 PE=2 SV=1	Os07g0645400 protein OS=Oryza sativa subsp. japonica GN=P0503D09.102 PE=4 SV=1	hypothetical protein OsJ_25349 [Oryza sativa Japonica Group]	Oryza sativa Japonica Group Os07g0645400 (Os07g0645400) mRNA, complete cds
Munro_Bamboo_unigene_BMK_11965			Putative uncharacterized protein Sb07g009530 OS=Sorghum bicolor GN=Sb07g009530 PE=4 SV=1	hypothetical protein SORBIDRAFT_07g009530 [Sorghum bicolor] gb|EES13639.1| hypothetical protein SORBIDRAFT_07g009530 [Sorghum bicolor]	Phyllostachys edulis cDNA clone: bphyst022j21, full insert sequence
Munro_Bamboo_unigene_BMK_11966	Ribosomal protein L24E	INFORMATION STORAGE AND PROCESSING	Os07g0292800; K02896 large subunit ribosomal protein L24e	Probable ribosome biogenesis protein RLP24 OS=Arabidopsis thaliana GN=At2g44860 PE=2 SV=1	Putative uncharacterized protein OS=Oryza sativa subsp. indica GN=OsI_25678 PE=4 SV=1	hypothetical protein OsI_25678 [Oryza sativa Indica Group]	Oryza sativa Japonica Group cDNA, clone: J090027K17, full insert sequence
Munro_Bamboo_unigene_BMK_11967			PHD finger protein At5g26210 OS=Arabidopsis thaliana GN=At5g26210 PE=1 SV=2	Os05g0419100 protein OS=Oryza sativa subsp. japonica GN=P0426G01.9 PE=2 SV=1	Os05g0419100 [Oryza sativa Japonica Group] gb|AAV25644.1| putative nucleic acid binding protein [Oryza sativa Japonica Group] dbj|BAF17484.1| Os05g0419100 [Oryza sativa Japonica Group] gb|EAY98078.1| hypothetical protein OsI_19996 [Oryza sativa Indica Group] dbj|BAH00468.1| unnamed protein product [Oryza sativa Japonica Group] gb|EEE63756.1| hypothetical protein OsJ_18575 [Oryza sativa Japonica Group]	Phyllostachys edulis cDNA clone: bphyst031a13, full insert sequence
Munro_Bamboo_unigene_BMK_11968			ATP synthase subunit d, mitochondrial OS=Arabidopsis thaliana GN=At3g52300 PE=1 SV=3	Putative uncharacterized protein Sb07g023320 OS=Sorghum bicolor GN=Sb07g023320 PE=4 SV=1	hypothetical protein SORBIDRAFT_07g023320 [Sorghum bicolor] gb|EES15140.1| hypothetical protein SORBIDRAFT_07g023320 [Sorghum bicolor]	Oryza sativa (indica cultivar-group) cDNA clone:OSIGCSA006I01, full insert sequence
Munro_Bamboo_unigene_BMK_11969			ATP synthase subunit d, mitochondrial OS=Arabidopsis thaliana GN=At3g52300 PE=1 SV=3	Putative uncharacterized protein Sb07g023320 OS=Sorghum bicolor GN=Sb07g023320 PE=4 SV=1	hypothetical protein SORBIDRAFT_07g023320 [Sorghum bicolor] gb|EES15140.1| hypothetical protein SORBIDRAFT_07g023320 [Sorghum bicolor]	Oryza sativa (indica cultivar-group) cDNA clone:OSIGCSA006I01, full insert sequence
Munro_Bamboo_unigene_BMK_11972	Translation elongation factor P (EF-P)/translation initiation factor 5A (eIF-5A)	INFORMATION STORAGE AND PROCESSING	Os12g0507200; K03263 translation initiation factor eIF-5A	Eukaryotic translation initiation factor 5A-2 OS=Nicotiana plumbaginifolia GN=EIF-5A2 PE=2 SV=1	Eukaryotic translation initiation factor 5A-2, putative, expressed OS=Oryza sativa subsp. japonica GN=Os12g0507200 PE=2 SV=1	Os12g0507200 [Oryza sativa Japonica Group] gb|ABA98689.1| Eukaryotic translation initiation factor 5A-2, putative, expressed [Oryza sativa Japonica Group] dbj|BAF29862.1| Os12g0507200 [Oryza sativa Japonica Group] gb|ABR25598.1| eukaryotic translation initiation factor 5a-2, putative [Oryza sativa Indica Group] dbj|BAG88155.1| unnamed protein product [Oryza sativa Japonica Group] dbj|BAG93887.1| unnamed protein product [Oryza sativa Japonica Group] gb|EEC69347.1| hypothetical protein OsI_38459 [Oryza sativa Indica Group] gb|EEE53277.1| hypothetical protein OsJ_36226 [Oryza sativa Japonica Group]	Phyllostachys edulis cDNA clone: bphylf037b03, full insert sequence
Munro_Bamboo_unigene_BMK_11973	Translation elongation factor P (EF-P)/translation initiation factor 5A (eIF-5A)	INFORMATION STORAGE AND PROCESSING	Os07g0597000; K03263 translation initiation factor eIF-5A	Eukaryotic translation initiation factor 5A OS=Zea mays GN=TIF5A PE=1 SV=2	Putative uncharacterized protein OS=Oryza sativa subsp. indica GN=OsI_26733 PE=4 SV=1	hypothetical protein OsI_26733 [Oryza sativa Indica Group]	Phyllostachys edulis cDNA clone: bphyst012g13, full insert sequence
Munro_Bamboo_unigene_BMK_11974	Serine/threonine protein kinase	--	hypothetical protein	KH domain-containing protein At5g56140 OS=Arabidopsis thaliana GN=At5g56140 PE=2 SV=1	Putative uncharacterized protein Sb04g029520 OS=Sorghum bicolor GN=Sb04g029520 PE=4 SV=1	hypothetical protein SORBIDRAFT_04g029520 [Sorghum bicolor] gb|EES07344.1| hypothetical protein SORBIDRAFT_04g029520 [Sorghum bicolor]	Phyllostachys edulis cDNA clone: bphylf048g05, full insert sequence
Munro_Bamboo_unigene_BMK_11975			Protein SUPPRESSOR OF GENE SILENCING 3 homolog OS=Oryza sativa subsp. indica GN=SGS3 PE=3 SV=1	Emr1 OS=Triticum aestivum PE=2 SV=1	Emr1 [Triticum aestivum]	Triticum aestivum Emr1 mRNA, complete cds
Munro_Bamboo_unigene_BMK_11976	FKBP-type peptidyl-prolyl cis-trans isomerases 1	CELLULAR PROCESSES AND SIGNALING	Os08g0525600; K09571 FK506-binding protein 4/5 [EC:5.2.1.8]	70 kDa peptidyl-prolyl isomerase OS=Triticum aestivum GN=FKBP70 PE=1 SV=1	Os08g0525600 protein OS=Oryza sativa subsp. japonica GN=OJ1191_A10.119 PE=2 SV=1	Os08g0525600 [Oryza sativa Japonica Group] dbj|BAD11570.1| putative 70 kDa peptidylprolyl isomerase [Oryza sativa Japonica Group] dbj|BAF24206.1| Os08g0525600 [Oryza sativa Japonica Group] dbj|BAG95934.1| unnamed protein product [Oryza sativa Japonica Group]	Oryza sativa Japonica Group Os08g0525600 (Os08g0525600) mRNA, complete cds
Munro_Bamboo_unigene_BMK_11977			Aspartic proteinase oryzasin-1 OS=Oryza sativa subsp. japonica GN=Os05g0567100 PE=2 SV=2	Aspartic proteinase oryzasin 1 OS=Oryza sativa subsp. japonica GN=Os05g0567100 PE=2 SV=1	Os05g0567100 [Oryza sativa Japonica Group] sp|Q42456.2|ASPR1_ORYSJ RecName: Full=Aspartic proteinase oryzasin-1; Flags: Precursor gb|AAU10663.1| aspartic proteinase oryzasin 1 precursor [Oryza sativa Japonica Group] dbj|BAF18262.1| Os05g0567100 [Oryza sativa Japonica Group] gb|EAY99059.1| hypothetical protein OsI_21016 [Oryza sativa Indica Group] gb|ACA50495.1| aspartic proteinase oryzasin 1 [Oryza sativa Japonica Group] dbj|BAG90572.1| unnamed protein product [Oryza sativa Japonica Group] dbj|BAG96074.1| unnamed protein product [Oryza sativa Japonica Group] dbj|BAG96985.1| unnamed protein product [Oryza sativa Japonica Group] gb|EEE64719.1| hypothetical protein OsJ_19575 [Oryza sativa Japonica Group]	Oryza officinalis cDNA, clone: CCP07D07, expressed in panicle of CC genome
Munro_Bamboo_unigene_BMK_11980	Ribosomal protein L34E	INFORMATION STORAGE AND PROCESSING	60S ribosomal protein L34	60S ribosomal protein L34 OS=Nicotiana tabacum GN=RPL34 PE=2 SV=1	60S ribosomal protein L34 OS=Zea mays PE=2 SV=1	60S ribosomal protein L34 [Zea mays] gb|ACG48648.1| 60S ribosomal protein L34 [Zea mays]	Phyllostachys edulis cDNA clone: bphyst027a23, full insert sequence
Munro_Bamboo_unigene_BMK_11981	Serine/threonine protein phosphatase	CELLULAR PROCESSES AND SIGNALING	hypothetical protein LOC100383423	Probable protein phosphatase 2C 32 OS=Oryza sativa subsp. japonica GN=Os03g0292100 PE=2 SV=1	Putative uncharacterized protein OS=Oryza sativa subsp. indica GN=OsI_11115 PE=3 SV=1	hypothetical protein OsI_11115 [Oryza sativa Indica Group]	Oryza sativa Japonica Group cDNA, clone: J065017C11, full insert sequence
Munro_Bamboo_unigene_BMK_11983	Endoglucanase	METABOLISM	Os10g0470900; K14411 RNA-binding protein Musashi	Glycine-rich cell wall structural protein 2 OS=Oryza sativa subsp. japonica GN=GRP0.9 PE=2 SV=1	Putative RNA binding protein OS=Oryza sativa GN=OSJNBa0079L16.15 PE=4 SV=1	hypothetical protein OsJ_31855 [Oryza sativa Japonica Group]	Oryza sativa Japonica Group Os10g0470900 (Os10g0470900) mRNA, complete cds
Munro_Bamboo_unigene_BMK_11985			Uncharacterized GPI-anchored protein At1g27950 OS=Arabidopsis thaliana GN=At1g27950 PE=1 SV=1	Non-specific lipid-transfer protein OS=Oryza sativa subsp. japonica GN=LOC_Os03g07100 PE=3 SV=1	Protease inhibitor/seed storage/LTP family protein, expressed [Oryza sativa Japonica Group]	Phyllostachys edulis cDNA clone: bphyst033k16, full insert sequence
Munro_Bamboo_unigene_BMK_11986	Acyl-CoA synthetases (AMP-forming)/AMP-acid ligases II	--	Os02g0177600; K01904 4-coumarate--CoA ligase [EC:6.2.1.12]	Probable 4-coumarate--CoA ligase 3 OS=Oryza sativa subsp. japonica GN=4CL3 PE=2 SV=1	Putative uncharacterized protein Sb04g005210 OS=Sorghum bicolor GN=Sb04g005210 PE=4 SV=1	Os02g0177600 [Oryza sativa Japonica Group] sp|Q6ETN3.1|4CL3_ORYSJ RecName: Full=Probable 4-coumarate--CoA ligase 3; Short=4CL 3; Short=Os4CL3; AltName: Full=4-coumaroyl-CoA synthase 3 dbj|BAD27987.1| putative 4-coumarate coenzyme A ligase [Oryza sativa Japonica Group] dbj|BAF07983.1| Os02g0177600 [Oryza sativa Japonica Group] dbj|BAF30962.1| 4-coumarate: CoA ligase-3 [Oryza sativa Japonica Group] gb|EAZ21948.1| hypothetical protein OsJ_05600 [Oryza sativa Japonica Group]	Triticum aestivum cDNA, clone: WT004_M23, cultivar: Chinese Spring
Munro_Bamboo_unigene_BMK_11987			Clathrin interactor EPSIN 1 OS=Arabidopsis thaliana GN=EPSIN1 PE=1 SV=1	Putative uncharacterized protein Sb06g027400 OS=Sorghum bicolor GN=Sb06g027400 PE=4 SV=1	hypothetical protein SORBIDRAFT_06g027400 [Sorghum bicolor] gb|EES11372.1| hypothetical protein SORBIDRAFT_06g027400 [Sorghum bicolor]	Oryza sativa Japonica Group Os04g0599900 (Os04g0599900) mRNA, complete cds
Munro_Bamboo_unigene_BMK_11993	Permeases of the major facilitator superfamily	--	carbohydrate transporter/ sugar porter/ transporter	Protein spinster homolog 1 OS=Xenopus laevis GN=spns1 PE=2 SV=1	Putative uncharacterized protein OS=Oryza sativa subsp. indica GN=OsI_16710 PE=4 SV=1	hypothetical protein OsI_16710 [Oryza sativa Indica Group]	Triticum aestivum cDNA, clone: WT011_F02, cultivar: Chinese Spring
Munro_Bamboo_unigene_BMK_11999	FOG: TPR repeat	POORLY CHARACTERIZED	Os03g0113800	Expressed protein OS=Oryza sativa subsp. japonica GN=Os03g0113800 PE=2 SV=1	hypothetical protein OsJ_09153 [Oryza sativa Japonica Group]	Oryza sativa Japonica Group Os03g0113800 (Os03g0113800) mRNA, complete cds
Munro_Bamboo_unigene_BMK_12002	Thiol-disulfide isomerase and thioredoxins	--	Os02g0100100; K09580 protein disulfide-isomerase A1 [EC:5.3.4.1]	Protein disulfide isomerase-like 1-4 OS=Oryza sativa subsp. japonica GN=PDIL1-4 PE=2 SV=1	Putative uncharacterized protein OS=Oryza sativa subsp. indica GN=OsI_05445 PE=3 SV=1	Os02g0100100 [Oryza sativa Japonica Group] sp|Q67IX6.1|PDI14_ORYSJ RecName: Full=Protein disulfide isomerase-like 1-4; Short=OsPDIL1-4; AltName: Full=Protein disulfide isomerase-like 2-1; Short=OsPDIL2-1; Flags: Precursor dbj|BAD38565.1| putative protein disulphide isomerase [Oryza sativa Japonica Group] dbj|BAF07493.1| Os02g0100100 [Oryza sativa Japonica Group] dbj|BAG92533.1| unnamed protein product [Oryza sativa Japonica Group] gb|EEC72280.1| hypothetical protein OsI_05445 [Oryza sativa Indica Group] gb|EEE56114.1| hypothetical protein OsJ_04977 [Oryza sativa Japonica Group]	Oryza sativa (indica cultivar-group) cDNA clone:OSIGCRA204A15, full insert sequence
Munro_Bamboo_unigene_BMK_12012	Proteins containing SET domain	POORLY CHARACTERIZED	hypothetical protein	Histone-lysine N-methyltransferase, H3 lysine-9 specific SUVH6 OS=Arabidopsis thaliana GN=SUVH6 PE=2 SV=2	Putative uncharacterized protein Sb02g022936 OS=Sorghum bicolor GN=Sb02g022936 PE=3 SV=1	hypothetical protein SORBIDRAFT_02g022936 [Sorghum bicolor] gb|EER96634.1| hypothetical protein SORBIDRAFT_02g022936 [Sorghum bicolor]	Sorghum bicolor hypothetical protein, mRNA
Munro_Bamboo_unigene_BMK_12020	Phage shock protein A (IM30), suppresses sigma54-dependent transcription	--	hypothetical protein LOC100191375; K03969 phage shock protein A	Probable membrane-associated 30 kDa protein, chloroplastic OS=Oryza sativa subsp. japonica GN=Os01g0895100 PE=1 SV=1	Putative uncharacterized protein OS=Zea mays PE=2 SV=1	hypothetical protein LOC100191375 [Zea mays] gb|ACF78453.1| unknown [Zea mays] gb|ACF84694.1| unknown [Zea mays]	Phyllostachys edulis cDNA clone: bphylf025d24, full insert sequence
Munro_Bamboo_unigene_BMK_12021	Phage shock protein A (IM30), suppresses sigma54-dependent transcription	--	hypothetical protein LOC100191375; K03969 phage shock protein A	Probable membrane-associated 30 kDa protein, chloroplastic OS=Oryza sativa subsp. japonica GN=Os01g0895100 PE=1 SV=1	Putative uncharacterized protein OS=Zea mays PE=2 SV=1	hypothetical protein LOC100191375 [Zea mays] gb|ACF78453.1| unknown [Zea mays] gb|ACF84694.1| unknown [Zea mays]	Phyllostachys edulis cDNA clone: bphylf025d24, full insert sequence
Munro_Bamboo_unigene_BMK_12064			F-box/LRR-repeat protein 15 OS=Arabidopsis thaliana GN=FBL15 PE=1 SV=2	F-box family protein, putative, expressed OS=Oryza sativa subsp. japonica GN=LOC_Os10g25680 PE=4 SV=2	hypothetical protein OsJ_31423 [Oryza sativa Japonica Group]	Oryza sativa Japonica Group Os10g0396400 (Os10g0396400) mRNA, partial cds
Munro_Bamboo_unigene_BMK_12075	Thiol-disulfide isomerase and thioredoxins	--	Os02g0100100; K09580 protein disulfide-isomerase A1 [EC:5.3.4.1]	Protein disulfide isomerase-like 1-4 OS=Oryza sativa subsp. japonica GN=PDIL1-4 PE=2 SV=1	Putative uncharacterized protein OS=Oryza sativa subsp. indica GN=OsI_05445 PE=3 SV=1	Os02g0100100 [Oryza sativa Japonica Group] sp|Q67IX6.1|PDI14_ORYSJ RecName: Full=Protein disulfide isomerase-like 1-4; Short=OsPDIL1-4; AltName: Full=Protein disulfide isomerase-like 2-1; Short=OsPDIL2-1; Flags: Precursor dbj|BAD38565.1| putative protein disulphide isomerase [Oryza sativa Japonica Group] dbj|BAF07493.1| Os02g0100100 [Oryza sativa Japonica Group] dbj|BAG92533.1| unnamed protein product [Oryza sativa Japonica Group] gb|EEC72280.1| hypothetical protein OsI_05445 [Oryza sativa Indica Group] gb|EEE56114.1| hypothetical protein OsJ_04977 [Oryza sativa Japonica Group]	Phyllostachys edulis cDNA clone: bphyem212l01, full insert sequence
Munro_Bamboo_unigene_BMK_12077		
Munro_Bamboo_unigene_BMK_12078	Thiol-disulfide isomerase and thioredoxins	--	Os02g0100100; K09580 protein disulfide-isomerase A1 [EC:5.3.4.1]	Protein disulfide isomerase-like 1-4 OS=Oryza sativa subsp. japonica GN=PDIL1-4 PE=2 SV=1	Putative uncharacterized protein OS=Oryza sativa subsp. indica GN=OsI_05445 PE=3 SV=1	Os02g0100100 [Oryza sativa Japonica Group] sp|Q67IX6.1|PDI14_ORYSJ RecName: Full=Protein disulfide isomerase-like 1-4; Short=OsPDIL1-4; AltName: Full=Protein disulfide isomerase-like 2-1; Short=OsPDIL2-1; Flags: Precursor dbj|BAD38565.1| putative protein disulphide isomerase [Oryza sativa Japonica Group] dbj|BAF07493.1| Os02g0100100 [Oryza sativa Japonica Group] dbj|BAG92533.1| unnamed protein product [Oryza sativa Japonica Group] gb|EEC72280.1| hypothetical protein OsI_05445 [Oryza sativa Indica Group] gb|EEE56114.1| hypothetical protein OsJ_04977 [Oryza sativa Japonica Group]	Oryza sativa Japonica Group Os02g0100100 (Os02g0100100) mRNA, complete cds
Munro_Bamboo_unigene_BMK_12079	Thiol-disulfide isomerase and thioredoxins	--	Os02g0100100; K09580 protein disulfide-isomerase A1 [EC:5.3.4.1]	Protein disulfide isomerase-like 1-4 OS=Oryza sativa subsp. japonica GN=PDIL1-4 PE=2 SV=1	Putative uncharacterized protein OS=Oryza sativa subsp. indica GN=OsI_05445 PE=3 SV=1	Os02g0100100 [Oryza sativa Japonica Group] sp|Q67IX6.1|PDI14_ORYSJ RecName: Full=Protein disulfide isomerase-like 1-4; Short=OsPDIL1-4; AltName: Full=Protein disulfide isomerase-like 2-1; Short=OsPDIL2-1; Flags: Precursor dbj|BAD38565.1| putative protein disulphide isomerase [Oryza sativa Japonica Group] dbj|BAF07493.1| Os02g0100100 [Oryza sativa Japonica Group] dbj|BAG92533.1| unnamed protein product [Oryza sativa Japonica Group] gb|EEC72280.1| hypothetical protein OsI_05445 [Oryza sativa Indica Group] gb|EEE56114.1| hypothetical protein OsJ_04977 [Oryza sativa Japonica Group]	Oryza sativa Japonica Group Os02g0100100 (Os02g0100100) mRNA, complete cds
Munro_Bamboo_unigene_BMK_12092	Predicted Zn-ribbon RNA-binding protein	INFORMATION STORAGE AND PROCESSING	Os02g0618250; K11130 H/ACA ribonucleoprotein complex subunit 3	H/ACA ribonucleoprotein complex subunit 3-like protein OS=Arabidopsis thaliana GN=At2g20490 PE=2 SV=2	Nucleolar RNA-binding Nop10p-like protein OS=Oryza sativa subsp. japonica GN=OJ1212_C01.10 PE=4 SV=1	nucleolar RNA-binding Nop10p-like protein [Oryza sativa Japonica Group] dbj|BAD21457.1| nucleolar RNA-binding Nop10p-like protein [Oryza sativa Japonica Group]	Phyllostachys edulis cDNA clone: bbasst002c13, full insert sequence
Munro_Bamboo_unigene_BMK_12093	Predicted Zn-ribbon RNA-binding protein	INFORMATION STORAGE AND PROCESSING	Os02g0618250; K11130 H/ACA ribonucleoprotein complex subunit 3	H/ACA ribonucleoprotein complex subunit 3-like protein OS=Arabidopsis thaliana GN=At2g20490 PE=2 SV=2	Nucleolar RNA-binding Nop10p-like protein OS=Oryza sativa subsp. japonica GN=OJ1212_C01.10 PE=4 SV=1	nucleolar RNA-binding Nop10p-like protein [Oryza sativa Japonica Group] dbj|BAD21457.1| nucleolar RNA-binding Nop10p-like protein [Oryza sativa Japonica Group]	Phyllostachys edulis cDNA clone: bphyst030j04, full insert sequence
Munro_Bamboo_unigene_BMK_12095			Probable prefoldin subunit 2 OS=Arabidopsis thaliana GN=At3g22480 PE=2 SV=1	Prefoldin subunit 2 OS=Zea mays PE=2 SV=1	prefoldin subunit 2 [Zea mays]	Phyllostachys edulis cDNA clone: bphyem111d04, full insert sequence
Munro_Bamboo_unigene_BMK_12096	NAD-dependent aldehyde dehydrogenases	METABOLISM	Os09g0440300; K14085 aldehyde dehydrogenase family 7 member A1 [EC:1.2.1.31 1.2.1.8 1.2.1.3]	Aldehyde dehydrogenase family 7 member A1 OS=Malus domestica PE=1 SV=3	Aldehyde dehydrogenase OS=Oryza sativa GN=ALDH PE=2 SV=1	Os09g0440300 [Oryza sativa Japonica Group] gb|AAG43027.1|AF323586_1 aldehyde dehydrogenase [Oryza sativa] dbj|BAD36150.1| aldehyde dehydrogenase [Oryza sativa Japonica Group] dbj|BAF25195.1| Os09g0440300 [Oryza sativa Japonica Group] dbj|BAG87559.1| unnamed protein product [Oryza sativa Japonica Group] dbj|BAG99908.1| unnamed protein product [Oryza sativa Japonica Group]	Triticum aestivum cDNA, clone: SET5_G19, cultivar: Chinese Spring
Munro_Bamboo_unigene_BMK_12097			Peptidyl-prolyl cis-trans isomerase CYP21-3, mitochondrial OS=Arabidopsis thaliana GN=CYP21-3 PE=2 SV=2	Os01g0254200 protein OS=Oryza sativa subsp. japonica GN=P0711E10.3 PE=4 SV=1	Os01g0254200 [Oryza sativa Japonica Group] dbj|BAA84617.1| unknown protein [Oryza sativa Japonica Group] dbj|BAA85192.1| unknown protein [Oryza sativa Japonica Group] dbj|BAF04531.1| Os01g0254200 [Oryza sativa Japonica Group] gb|EAY73339.1| hypothetical protein OsI_01217 [Oryza sativa Indica Group] gb|EAZ11281.1| hypothetical protein OsJ_01135 [Oryza sativa Japonica Group]	Phyllostachys edulis cDNA clone: bphyst006h16, full insert sequence
Munro_Bamboo_unigene_BMK_12099	Vesicle coat complex COPI, gamma subunit	CELLULAR PROCESSES AND SIGNALING	hypothetical protein	Coatomer subunit gamma-2 OS=Oryza sativa subsp. japonica GN=Os07g0201100 PE=2 SV=1	Coatomer subunit gamma OS=Sorghum bicolor GN=Sb02g005920 PE=3 SV=1	hypothetical protein SORBIDRAFT_02g005920 [Sorghum bicolor] gb|EER96035.1| hypothetical protein SORBIDRAFT_02g005920 [Sorghum bicolor]	Triticum aestivum cDNA, clone: WT002_E04, cultivar: Chinese Spring
Munro_Bamboo_unigene_BMK_12100	Tfp pilus assembly protein FimV	--	obf1; octopine synthase binding factor1	Ocs element-binding factor 1 OS=Zea mays GN=OBF1 PE=2 SV=2	Basic region/leucine zipper protein OS=Triticum aestivum GN=TaOBF1d PE=2 SV=1	basic region/leucine zipper protein [Triticum aestivum]	Phyllostachys edulis cDNA clone: bphylf041c24, full insert sequence
Munro_Bamboo_unigene_BMK_12113		
Munro_Bamboo_unigene_BMK_12115	DnaJ-class molecular chaperone with C-terminal Zn finger domain	CELLULAR PROCESSES AND SIGNALING	hypothetical protein	DnaJ homolog subfamily C member 21 OS=Danio rerio GN=dnajc21 PE=2 SV=1	Putative uncharacterized protein OS=Oryza sativa subsp. indica GN=OsI_09185 PE=4 SV=1	hypothetical protein OsI_09185 [Oryza sativa Indica Group]	Phyllostachys edulis cDNA clone: bphylf038n21, full insert sequence
Munro_Bamboo_unigene_BMK_12119			Cylicin-2 OS=Bos taurus GN=CYLC2 PE=1 SV=1	BRI1-KD interacting protein 135 (Fragment) OS=Oryza sativa subsp. japonica GN=bip135 PE=2 SV=1	Os02g0612800 [Oryza sativa Japonica Group] dbj|BAD19697.1| BRI1-KD interacting protein 135 [Oryza sativa Japonica Group] dbj|BAF09329.1| Os02g0612800 [Oryza sativa Japonica Group] gb|EEE57361.1| hypothetical protein OsJ_07506 [Oryza sativa Japonica Group]	Oryza sativa Japonica Group Os02g0612800 (Os02g0612800) mRNA, complete cds
Munro_Bamboo_unigene_BMK_12126			Expressed protein OS=Oryza sativa subsp. japonica GN=OSJNBb0106M04.9 PE=4 SV=1	hypothetical protein OsI_13674 [Oryza sativa Indica Group]	Oryza sativa Japonica Group Os03g0769400 (Os03g0769400) mRNA, complete cds
Munro_Bamboo_unigene_BMK_12131	Ubiquitin-protein ligase	CELLULAR PROCESSES AND SIGNALING	Os05g0182500	Ubiquitin-conjugating enzyme E2 2 OS=Triticum aestivum GN=UBC2 PE=1 SV=1	Ubiquitin carrier protein OS=Oryza sativa subsp. japonica GN=Os05g0182500 PE=2 SV=1	unnamed protein product [Vitis vinifera]	Phyllostachys edulis cDNA clone: bphyst007k05, full insert sequence
Munro_Bamboo_unigene_BMK_12133	Putative multicopper oxidases	METABOLISM	Os03g0273200	Laccase-10 OS=Oryza sativa subsp. japonica GN=LAC10 PE=2 SV=1	Putative uncharacterized protein OS=Oryza sativa subsp. japonica GN=OsJ_10313 PE=2 SV=1	Os03g0273200 [Oryza sativa Japonica Group] sp|Q10ND7.1|LAC10_ORYSJ RecName: Full=Laccase-10; AltName: Full=Benzenediol:oxygen oxidoreductase 10; AltName: Full=Diphenol oxidase 10; AltName: Full=Urishiol oxidase 10; Flags: Precursor gb|ABF95230.1| laccase, putative, expressed [Oryza sativa Japonica Group] dbj|BAF11613.1| Os03g0273200 [Oryza sativa Japonica Group] dbj|BAG92951.1| unnamed protein product [Oryza sativa Japonica Group] dbj|BAG87502.1| unnamed protein product [Oryza sativa Japonica Group] gb|EEE58784.1| hypothetical protein OsJ_10313 [Oryza sativa Japonica Group]	Oryza sativa (indica cultivar-group) cDNA clone:OSIGCFA238L07, full insert sequence
Munro_Bamboo_unigene_BMK_12137			Late embryogenesis abundant protein Lea14-A OS=Gossypium hirsutum GN=LEA14-A PE=2 SV=1	'putative late embryogenesis abundant protein, LEA14-A' OS=Oryza sativa subsp. japonica GN=OSJNBb0035N21.4 PE=2 SV=1	Os05g0584200 [Oryza sativa Japonica Group] gb|AAS16887.1| putative late embryogenesis abundant protein [Oryza sativa Japonica Group] gb|AAT47056.1| 'putative late embryogenesis abundant protein, LEA14-A' [Oryza sativa Japonica Group] dbj|BAF18363.1| Os05g0584200 [Oryza sativa Japonica Group] dbj|BAG88127.1| unnamed protein product [Oryza sativa Japonica Group] dbj|BAG89802.1| unnamed protein product [Oryza sativa Japonica Group] gb|EEE64843.1| hypothetical protein OsJ_19700 [Oryza sativa Japonica Group]	Oryza rufipogon (W1943) cDNA clone: ORW1943S101I21, full insert sequence
Munro_Bamboo_unigene_BMK_12138			Os04g0439900 protein OS=Oryza sativa subsp. japonica GN=Os04g0439900 PE=2 SV=1	Os04g0439900 [Oryza sativa Japonica Group] dbj|BAF14785.1| Os04g0439900 [Oryza sativa Japonica Group] emb|CAH66845.1| H0525C06.8 [Oryza sativa Indica Group] dbj|BAG93784.1| unnamed protein product [Oryza sativa Japonica Group] gb|EEC77331.1| hypothetical protein OsI_16005 [Oryza sativa Indica Group] gb|EEE61055.1| hypothetical protein OsJ_14912 [Oryza sativa Japonica Group]	Phyllostachys edulis cDNA clone: bphylf025m05, full insert sequence
Munro_Bamboo_unigene_BMK_12140			Protein yippee-like OS=Solanum tuberosum PE=2 SV=1	Os03g0698500 protein OS=Oryza sativa subsp. japonica GN=OSJNBb0017F17.21 PE=2 SV=1	Os03g0698500 [Oryza sativa Japonica Group] gb|AAO38447.1| putative zinc binding protein [Oryza sativa Japonica Group] gb|ABF98370.1| Yippee, putative, expressed [Oryza sativa Japonica Group] dbj|BAF12895.1| Os03g0698500 [Oryza sativa Japonica Group] dbj|BAG98778.1| unnamed protein product [Oryza sativa Japonica Group] gb|EEC76006.1| hypothetical protein OsI_13146 [Oryza sativa Indica Group] gb|EEE59751.1| hypothetical protein OsJ_12219 [Oryza sativa Japonica Group]	Phyllostachys edulis cDNA clone: bphylf057g24, full insert sequence
Munro_Bamboo_unigene_BMK_12141			Protein yippee-like OS=Solanum tuberosum PE=2 SV=1	Os03g0698500 protein OS=Oryza sativa subsp. japonica GN=OSJNBb0017F17.21 PE=2 SV=1	Os03g0698500 [Oryza sativa Japonica Group] gb|AAO38447.1| putative zinc binding protein [Oryza sativa Japonica Group] gb|ABF98370.1| Yippee, putative, expressed [Oryza sativa Japonica Group] dbj|BAF12895.1| Os03g0698500 [Oryza sativa Japonica Group] dbj|BAG98778.1| unnamed protein product [Oryza sativa Japonica Group] gb|EEC76006.1| hypothetical protein OsI_13146 [Oryza sativa Indica Group] gb|EEE59751.1| hypothetical protein OsJ_12219 [Oryza sativa Japonica Group]	Phyllostachys edulis cDNA clone: bphylf057g24, full insert sequence
Munro_Bamboo_unigene_BMK_12142	Serine/threonine protein kinase	--	hypothetical protein LOC100384302; K14498 serine/threonine-protein kinase SRK2 [EC:2.7.11.1]	Serine/threonine-protein kinase SAPK4 OS=Oryza sativa subsp. japonica GN=SAPK4 PE=2 SV=2	Putative uncharacterized protein OS=Zea mays PE=2 SV=1	hypothetical protein LOC100384302 [Zea mays] gb|ACN36644.1| unknown [Zea mays]	Oryza sativa Japonica Group Os01g0869900 (Os01g0869900) mRNA, complete cds
Munro_Bamboo_unigene_BMK_12158	Protease subunit of ATP-dependent Clp proteases	--	hypothetical protein LOC100272517	ATP-dependent Clp protease proteolytic subunit 4, chloroplastic OS=Arabidopsis thaliana GN=CLPP4 PE=1 SV=1	ATP-dependent Clp protease proteolytic subunit OS=Zea mays PE=2 SV=1	hypothetical protein LOC100272517 [Zea mays] gb|ACF83882.1| unknown [Zea mays] gb|ACG34052.1| ATP-dependent Clp protease proteolytic subunit 1 [Zea mays]	Phyllostachys edulis cDNA clone: bphylf047g01, full insert sequence
Munro_Bamboo_unigene_BMK_12160	Thiol-disulfide isomerase and thioredoxins	--	hypothetical protein	Probable nucleoredoxin 1-2 OS=Oryza sativa subsp. japonica GN=Os03g0405900 PE=2 SV=1	Putative uncharacterized protein Sb01g032910 OS=Sorghum bicolor GN=Sb01g032910 PE=4 SV=1	hypothetical protein SORBIDRAFT_01g032910 [Sorghum bicolor] gb|EER94707.1| hypothetical protein SORBIDRAFT_01g032910 [Sorghum bicolor]	Hordeum vulgare subsp. vulgare cDNA clone: FLbaf162a11, mRNA sequence
Munro_Bamboo_unigene_BMK_12161			Ubiquitin-NEDD8-like protein RUB1 OS=Oryza sativa subsp. japonica GN=RUB1 PE=2 SV=2	Os09g0420800 protein OS=Oryza sativa subsp. japonica GN=Os09g0420800 PE=2 SV=1	Os09g0420800 [Oryza sativa Japonica Group] ref|XP_002460225.1| hypothetical protein SORBIDRAFT_02g024880 [Sorghum bicolor] sp|P0C030.2|RUB1_ORYSJ RecName: Full=Ubiquitin-NEDD8-like protein RUB1; Contains: RecName: Full=Ubiquitin; Contains: RecName: Full=NEDD8-like protein RUB1; AltName: Full=OsRUB1; AltName: Full=Ubiquitin-related protein 1; Flags: Precursor dbj|BAD33498.1| polyubiquitin 2 [Oryza sativa Japonica Group] dbj|BAD33626.1| polyubiquitin 2 [Oryza sativa Japonica Group] dbj|BAF25113.1| Os09g0420800 [Oryza sativa Japonica Group] gb|EAZ09127.1| hypothetical protein OsI_31396 [Oryza sativa Indica Group] dbj|BAG94169.1| unnamed protein product [Oryza sativa Japonica Group] gb|EER96746.1| hypothetical protein SORBIDRAFT_02g024880 [Sorghum bicolor]	Phyllostachys edulis cDNA clone: bphyst005b18, full insert sequence
Munro_Bamboo_unigene_BMK_12162			NudC domain-containing protein 2 OS=Rattus norvegicus GN=Nudcd2 PE=2 SV=1	Nuclear movement protein-like OS=Oryza sativa subsp. japonica GN=P0014E08.4-1 PE=2 SV=1	Os01g0668000 [Oryza sativa Japonica Group] dbj|BAB84492.1| nuclear movement protein-like [Oryza sativa Japonica Group] dbj|BAB90510.1| nuclear movement protein-like [Oryza sativa Japonica Group] dbj|BAF05727.1| Os01g0668000 [Oryza sativa Japonica Group] dbj|BAG95177.1| unnamed protein product [Oryza sativa Japonica Group] gb|EEC71238.1| hypothetical protein OsI_03199 [Oryza sativa Indica Group] gb|EEE55150.1| hypothetical protein OsJ_02949 [Oryza sativa Japonica Group]	Phyllostachys edulis cDNA clone: bphyem112g04, full insert sequence
Munro_Bamboo_unigene_BMK_12163	ABC-type dipeptide transport system, periplasmic component	METABOLISM	hypothetical protein	Uncharacterized protein LOC284861 OS=Homo sapiens PE=2 SV=1	Putative uncharacterized protein Sb04g002800 OS=Sorghum bicolor GN=Sb04g002800 PE=4 SV=1	hypothetical protein SORBIDRAFT_04g002800 [Sorghum bicolor] gb|EES06243.1| hypothetical protein SORBIDRAFT_04g002800 [Sorghum bicolor]	Phyllostachys edulis cDNA clone: bphylf057a22, full insert sequence
Munro_Bamboo_unigene_BMK_12166			Probable S-acyltransferase At3g26935 OS=Arabidopsis thaliana GN=At3g26935 PE=1 SV=1	Putative uncharacterized protein OS=Oryza sativa subsp. indica GN=OsI_05001 PE=4 SV=1	hypothetical protein OsI_05001 [Oryza sativa Indica Group]	Oryza sativa Japonica Group Os01g0925300 (Os01g0925300) mRNA, complete cds
Munro_Bamboo_unigene_BMK_12169	Serine/threonine protein kinase	--	cka2, CK2; CK2 protein kinase alpha 2; K03097 casein kinase 2, alpha polypeptide [EC:2.7.11.1]	Casein kinase II subunit alpha OS=Zea mays GN=ACK2 PE=1 SV=1	Casein kinase II alpha subunit OS=Zea mays GN=CK2 PE=2 SV=1	casein kinase II subunit alpha-2 [Zea mays] gb|ACN27426.1| unknown [Zea mays] gb|ACR36797.1| unknown [Zea mays]	Hordeum vulgare Hvck2a mRNA for casein kinase II alpha, complete cds
Munro_Bamboo_unigene_BMK_12170	GTPase SAR1 and related small G proteins	POORLY CHARACTERIZED	hypothetical protein LOC100279736; K07953 GTP-binding protein SAR1 [EC:3.6.5.-]	GTP-binding protein SAR1A OS=Arabidopsis thaliana GN=SAR1A PE=2 SV=1	Putative uncharacterized protein Sb03g013550 OS=Sorghum bicolor GN=Sb03g013550 PE=3 SV=1	hypothetical protein LOC100279736 [Zea mays] ref|XP_002455589.1| hypothetical protein SORBIDRAFT_03g013550 [Sorghum bicolor] gb|ACL53391.1| unknown [Zea mays] gb|ACR38279.1| unknown [Zea mays] gb|EES00709.1| hypothetical protein SORBIDRAFT_03g013550 [Sorghum bicolor]	Phyllostachys edulis cDNA clone: bphylf035f01, full insert sequence
Munro_Bamboo_unigene_BMK_12172	GTPase SAR1 and related small G proteins	POORLY CHARACTERIZED	hypothetical protein LOC100279736; K07953 GTP-binding protein SAR1 [EC:3.6.5.-]	GTP-binding protein SAR1A OS=Arabidopsis thaliana GN=SAR1A PE=2 SV=1	Putative uncharacterized protein Sb03g013550 OS=Sorghum bicolor GN=Sb03g013550 PE=3 SV=1	hypothetical protein LOC100279736 [Zea mays] ref|XP_002455589.1| hypothetical protein SORBIDRAFT_03g013550 [Sorghum bicolor] gb|ACL53391.1| unknown [Zea mays] gb|ACR38279.1| unknown [Zea mays] gb|EES00709.1| hypothetical protein SORBIDRAFT_03g013550 [Sorghum bicolor]	Phyllostachys edulis cDNA clone: bphylf035f01, full insert sequence
Munro_Bamboo_unigene_BMK_12173	GTPase SAR1 and related small G proteins	POORLY CHARACTERIZED	hypothetical protein LOC100279736; K07953 GTP-binding protein SAR1 [EC:3.6.5.-]	GTP-binding protein SAR1A OS=Arabidopsis thaliana GN=SAR1A PE=2 SV=1	Putative uncharacterized protein Sb03g013550 OS=Sorghum bicolor GN=Sb03g013550 PE=3 SV=1	hypothetical protein LOC100279736 [Zea mays] ref|XP_002455589.1| hypothetical protein SORBIDRAFT_03g013550 [Sorghum bicolor] gb|ACL53391.1| unknown [Zea mays] gb|ACR38279.1| unknown [Zea mays] gb|EES00709.1| hypothetical protein SORBIDRAFT_03g013550 [Sorghum bicolor]	Phyllostachys edulis cDNA clone: bphylf035f01, full insert sequence
Munro_Bamboo_unigene_BMK_12174	GTPase SAR1 and related small G proteins	POORLY CHARACTERIZED	hypothetical protein LOC100279736; K07953 GTP-binding protein SAR1 [EC:3.6.5.-]	GTP-binding protein SAR1B OS=Brassica campestris GN=SAR1B PE=2 SV=1	NtSar1 protein OS=Nicotiana tabacum GN=NtSAR1 PE=2 SV=1	small GTP-binding protein [Nicotiana plumbaginifolia]	Phyllostachys edulis cDNA clone: bphyst021o18, full insert sequence
Munro_Bamboo_unigene_BMK_12176		
Munro_Bamboo_unigene_BMK_12177	Ribosomal protein L37AE/L43A	INFORMATION STORAGE AND PROCESSING	60S ribosomal protein L37a; K02921 large subunit ribosomal protein L37Ae	60S ribosomal protein L37a OS=Oryza sativa subsp. japonica GN=Os01g0679700 PE=1 SV=1	60S ribosomal protein L37a, expressed OS=Triticum aestivum GN=TAA_ctg0616b.00240.1 PE=4 SV=1	Os01g0679700 [Oryza sativa Japonica Group] ref|NP_001056285.1| Os05g0557000 [Oryza sativa Japonica Group] ref|NP_001147066.1| 60S ribosomal protein L37a [Zea mays] ref|XP_002451563.1| hypothetical protein SORBIDRAFT_04g003900 [Sorghum bicolor] ref|XP_002446271.1| hypothetical protein SORBIDRAFT_06g012050 [Sorghum bicolor] ref|XP_002440228.1| hypothetical protein SORBIDRAFT_09g028040 [Sorghum bicolor] sp|Q5QM99.1|RL37A_ORYSJ RecName: Full=60S ribosomal protein L37a pdb|3IZ5|MM Chain m, Localization Of The Large Subunit Ribosomal Proteins Into A 5.5 A Cryo-Em Map Of Triticum Aestivum Translating 80s Ribosome pdb|3IZR|MM Chain m, Localization Of The Large Subunit Ribosomal Proteins Into A 5.5 A Cryo-Em Map Of Triticum Aestivum Translating 80s Ribosome dbj|BAD73480.1| putative ribosomal protein L37a [Oryza sativa Japonica Group] dbj|BAF05782.1| Os01g0679700 [Oryza sativa Japonica Group] dbj|BAF18199.1| Os05g0557000 [Oryza sativa Japonica Group] gb|EAY98976.1| hypothetical protein OsI_20934 [Oryza sativa Indica Group] gb|ACF81618.1| unknown [Zea mays] gb|ACG24391.1| 60S ribosomal protein L37a [Zea mays] gb|ACG25333.1| 60S ribosomal protein L37a [Zea mays] gb|ACG27285.1| 60S ribosomal protein L37a [Zea mays] gb|ACG31091.1| 60S ribosomal protein L37a [Zea mays] gb|ACG32403.1| 60S ribosomal protein L37a [Zea mays] gb|ACG33288.1| 60S ribosomal protein L37a [Zea mays] gb|ACG34361.1| 60S ribosomal protein L37a [Zea mays] gb|ACG35289.1| 60S ribosomal protein L37a [Zea mays] gb|ACG48510.1| 60S ribosomal protein L37a [Zea mays] gb|ACG48519.1| 60S ribosomal protein L37a [Zea mays] dbj|BAG86978.1| unnamed protein product [Oryza sativa Japonica Group] dbj|BAG99801.1| unnamed protein product [Oryza sativa Japonica Group] gb|EEC71271.1| hypothetical protein OsI_03269 [Oryza sativa Indica Group] gb|EEE64648.1| hypothetical protein OsJ_19502 [Oryza sativa Japonica Group] gb|ACN30589.1| unknown [Zea mays] gb|EES04539.1| hypothetical protein SORBIDRAFT_04g003900 [Sorghum bicolor] gb|EES10599.1| hypothetical protein SORBIDRAFT_06g012050 [Sorghum bicolor] gb|EES18658.1| hypothetical protein SORBIDRAFT_09g028040 [Sorghum bicolor] emb|CBH32602.1| 60S ribosomal protein L37a, expressed [Triticum aestivum]	Phyllostachys edulis cDNA clone: bphylf027o07, full insert sequence
Munro_Bamboo_unigene_BMK_12179			Histone deacetylase complex subunit SAP18 OS=Arabidopsis thaliana GN=At2g45640 PE=1 SV=1	Os02g0122000 protein OS=Oryza sativa subsp. japonica GN=OJ1020_C02.26 PE=2 SV=1	Os02g0122000 [Oryza sativa Japonica Group] dbj|BAD07609.1| putative P18 [Oryza sativa Japonica Group] dbj|BAF07637.1| Os02g0122000 [Oryza sativa Japonica Group] gb|EAY84262.1| hypothetical protein OsI_05642 [Oryza sativa Indica Group] gb|EAZ21546.1| hypothetical protein OsJ_05174 [Oryza sativa Japonica Group] dbj|BAH00593.1| unnamed protein product [Oryza sativa Japonica Group]	Phyllostachys edulis cDNA clone: bphyst016n03, full insert sequence
Munro_Bamboo_unigene_BMK_12180	Synaptobrevin/VAMP-like protein	CELLULAR PROCESSES AND SIGNALING	Os07g0194000; K08511 vesicle-associated membrane protein 72	Vesicle-associated membrane protein 725 OS=Arabidopsis thaliana GN=VAMP725 PE=2 SV=2	Os07g0194000 protein OS=Oryza sativa subsp. japonica GN=OJ1118_E12.19 PE=2 SV=1	Os07g0194000 [Oryza sativa Japonica Group] dbj|BAD30158.1| synaptobrevin-like protein [Oryza sativa Japonica Group] emb|CAD70274.1| synaptobrevin 1 [Oryza sativa Japonica Group] dbj|BAF21023.1| Os07g0194000 [Oryza sativa Japonica Group] dbj|BAG87612.1| unnamed protein product [Oryza sativa Japonica Group] dbj|BAG93980.1| unnamed protein product [Oryza sativa Japonica Group] dbj|BAG96866.1| unnamed protein product [Oryza sativa Japonica Group]	Phyllostachys edulis cDNA clone: bphylf025c13, full insert sequence
Munro_Bamboo_unigene_BMK_12181			Vesicle-associated membrane protein 725 OS=Arabidopsis thaliana GN=VAMP725 PE=2 SV=2	Os03g0803000 protein OS=Oryza sativa subsp. japonica GN=OSJNBa0087C10.9 PE=4 SV=1	Os03g0803000 [Oryza sativa Japonica Group] gb|AAO72389.1| synaptobrevin-like protein [Oryza sativa Japonica Group] gb|ABF99408.1| Vesicle-associated membrane protein 724, putative, expressed [Oryza sativa Japonica Group] dbj|BAF13520.1| Os03g0803000 [Oryza sativa Japonica Group] gb|EEC76360.1| hypothetical protein OsI_13946 [Oryza sativa Indica Group] gb|EEE60123.1| hypothetical protein OsJ_13000 [Oryza sativa Japonica Group]	Phyllostachys edulis cDNA clone: bphylf027m11, full insert sequence
Munro_Bamboo_unigene_BMK_12182			Vesicle-associated membrane protein 725 OS=Arabidopsis thaliana GN=VAMP725 PE=2 SV=2	Os03g0803000 protein OS=Oryza sativa subsp. japonica GN=OSJNBa0087C10.9 PE=4 SV=1	Os03g0803000 [Oryza sativa Japonica Group] gb|AAO72389.1| synaptobrevin-like protein [Oryza sativa Japonica Group] gb|ABF99408.1| Vesicle-associated membrane protein 724, putative, expressed [Oryza sativa Japonica Group] dbj|BAF13520.1| Os03g0803000 [Oryza sativa Japonica Group] gb|EEC76360.1| hypothetical protein OsI_13946 [Oryza sativa Indica Group] gb|EEE60123.1| hypothetical protein OsJ_13000 [Oryza sativa Japonica Group]	Phyllostachys edulis cDNA clone: bphylf027m11, full insert sequence
Munro_Bamboo_unigene_BMK_12183	Synaptobrevin/VAMP-like protein	CELLULAR PROCESSES AND SIGNALING	Os07g0194000; K08511 vesicle-associated membrane protein 72	Vesicle-associated membrane protein 721 OS=Arabidopsis thaliana GN=VAMP721 PE=1 SV=1	Os07g0194000 protein OS=Oryza sativa subsp. japonica GN=OJ1118_E12.19 PE=2 SV=1	Os07g0194000 [Oryza sativa Japonica Group] dbj|BAD30158.1| synaptobrevin-like protein [Oryza sativa Japonica Group] emb|CAD70274.1| synaptobrevin 1 [Oryza sativa Japonica Group] dbj|BAF21023.1| Os07g0194000 [Oryza sativa Japonica Group] dbj|BAG87612.1| unnamed protein product [Oryza sativa Japonica Group] dbj|BAG93980.1| unnamed protein product [Oryza sativa Japonica Group] dbj|BAG96866.1| unnamed protein product [Oryza sativa Japonica Group]	Phyllostachys edulis cDNA clone: bphylf025c13, full insert sequence
Munro_Bamboo_unigene_BMK_12184			Vesicle-associated membrane protein 721 OS=Arabidopsis thaliana GN=VAMP721 PE=1 SV=1	Os07g0194000 protein OS=Oryza sativa subsp. japonica GN=OJ1118_E12.19 PE=2 SV=1	hypothetical protein OsI_25239 [Oryza sativa Indica Group] gb|EEE66734.1| hypothetical protein OsJ_23425 [Oryza sativa Japonica Group]	Phyllostachys edulis cDNA clone: bphylf027m11, full insert sequence
Munro_Bamboo_unigene_BMK_12187			Chitin-inducible gibberellin-responsive protein 2 OS=Oryza sativa subsp. japonica GN=CIGR2 PE=2 SV=1	Putative chitin-inducible gibberellin-responsive protein OS=Bambusa ventricosa PE=2 SV=1	putative chitin-inducible gibberellin-responsive protein [Bambusa ventricosa]	Bambusa ventricosa putative chitin-inducible gibberellin-responsive protein mRNA, complete cds
Munro_Bamboo_unigene_BMK_12191			Os02g0510600 protein OS=Oryza sativa subsp. japonica GN=OSJNBa0001A11.6-1 PE=4 SV=1	hypothetical protein OsJ_06872 [Oryza sativa Japonica Group]	Oryza sativa Japonica Group Os02g0510600 (Os02g0510600) mRNA, complete cds
Munro_Bamboo_unigene_BMK_12192	DNA polymerase elongation subunit (family B)	INFORMATION STORAGE AND PROCESSING	Os01g0868300; K02320 DNA polymerase alpha subunit A [EC:2.7.7.7]	DNA polymerase alpha catalytic subunit OS=Oryza sativa subsp. japonica GN=Os01g0868300 PE=2 SV=2	DNA polymerase (Fragment) OS=Oryza sativa subsp. japonica GN=Os01g0868300 PE=3 SV=1	Os01g0868300 [Oryza sativa Japonica Group] dbj|BAF06834.1| Os01g0868300 [Oryza sativa Japonica Group]	Oryza sativa Japonica Group cDNA, clone: J090020K08, full insert sequence
Munro_Bamboo_unigene_BMK_12194			Basic proline-rich protein OS=Sus scrofa PE=1 SV=2	Putative uncharacterized protein Sb03g003310 OS=Sorghum bicolor GN=Sb03g003310 PE=4 SV=1	hypothetical protein SORBIDRAFT_03g003310 [Sorghum bicolor] gb|EES02328.1| hypothetical protein SORBIDRAFT_03g003310 [Sorghum bicolor]	Phyllostachys edulis cDNA clone: bphylf049j17, full insert sequence
Munro_Bamboo_unigene_BMK_12195			Histone H2B.1 OS=Oryza sativa subsp. japonica GN=H2B1 PE=1 SV=1	Histone H2B OS=Sorghum bicolor GN=Sb01g039260 PE=3 SV=1	hypothetical protein SORBIDRAFT_01g039260 [Sorghum bicolor] gb|EER95079.1| hypothetical protein SORBIDRAFT_01g039260 [Sorghum bicolor]	Phyllostachys edulis cDNA clone: bphylf061e24, full insert sequence
Munro_Bamboo_unigene_BMK_12196			Histone H2B.5 OS=Oryza sativa subsp. japonica GN=H2B.5 PE=3 SV=1	Histone H2B OS=Oryza sativa subsp. japonica PE=3 SV=1	Os01g0153300 [Oryza sativa Japonica Group] sp|Q94JE1.1|H2B5_ORYSJ RecName: Full=Histone H2B.5 sp|A2WKT4.1|H2B5_ORYSI RecName: Full=Histone H2B.5 dbj|BAB44055.1| putative histone H2B [Oryza sativa Japonica Group] dbj|BAF03967.1| Os01g0153300 [Oryza sativa Japonica Group] gb|EAY72580.1| hypothetical protein OsI_00446 [Oryza sativa Indica Group] gb|EAZ10583.1| hypothetical protein OsJ_00415 [Oryza sativa Japonica Group]	Phyllostachys edulis cDNA clone: bphylf002i12, full insert sequence
Munro_Bamboo_unigene_BMK_12197			Histone H2B.1 OS=Oryza sativa subsp. japonica GN=H2B1 PE=1 SV=1	Histone H2B OS=Sorghum bicolor GN=Sb01g039260 PE=3 SV=1	hypothetical protein SORBIDRAFT_01g039260 [Sorghum bicolor] gb|EER95079.1| hypothetical protein SORBIDRAFT_01g039260 [Sorghum bicolor]	Phyllostachys edulis cDNA clone: bphylf061e24, full insert sequence
Munro_Bamboo_unigene_BMK_12199			Histone H2B.11 OS=Oryza sativa subsp. japonica GN=H2B.11 PE=3 SV=1	Histone H2B OS=Zea mays PE=2 SV=1	histone H2B.1 [Zea mays]	Phyllostachys edulis cDNA clone: bbasst002k10, full insert sequence
Munro_Bamboo_unigene_BMK_122			Serine/arginine repetitive matrix protein 2 OS=Mus musculus GN=Srrm2 PE=1 SV=2	Putative uncharacterized protein Sb01g007870 OS=Sorghum bicolor GN=Sb01g007870 PE=4 SV=1	hypothetical protein SORBIDRAFT_01g007870 [Sorghum bicolor] gb|EER93441.1| hypothetical protein SORBIDRAFT_01g007870 [Sorghum bicolor]	Phyllostachys edulis cDNA clone: bphyem104c08, full insert sequence
Munro_Bamboo_unigene_BMK_12200			Histone H2B.11 OS=Oryza sativa subsp. japonica GN=H2B.11 PE=3 SV=1	Histone H2B OS=Zea mays PE=2 SV=1	histone H2B.1 [Zea mays]	Phyllostachys edulis cDNA clone: bphyst023d21, full insert sequence
Munro_Bamboo_unigene_BMK_12201			Histone H2B.2 OS=Oryza sativa subsp. japonica GN=H2B.2 PE=3 SV=1	Putative uncharacterized protein Sb04g035280 OS=Sorghum bicolor GN=Sb04g035280 PE=4 SV=1	hypothetical protein SORBIDRAFT_04g035280 [Sorghum bicolor] gb|EES05914.1| hypothetical protein SORBIDRAFT_04g035280 [Sorghum bicolor]	Triticum aestivum cDNA, clone: WT009_A12, cultivar: Chinese Spring
Munro_Bamboo_unigene_BMK_12202	Chaperonin GroEL (HSP60 family)	CELLULAR PROCESSES AND SIGNALING	hypothetical protein; K09494 T-complex protein 1 subunit beta	T-complex protein 1 subunit beta OS=Macaca fascicularis GN=CCT2 PE=2 SV=3	Putative TCP-1/cpn60 chaperonin family protein OS=Oryza sativa subsp. japonica GN=OSJNBa0063J18.19 PE=2 SV=1	hypothetical protein OsI_12631 [Oryza sativa Indica Group]	Phyllostachys edulis cDNA clone: bphylf024f24, full insert sequence
Munro_Bamboo_unigene_BMK_12203			26S proteasome non-ATPase regulatory subunit RPN12A OS=Arabidopsis thaliana GN=RPN12A PE=1 SV=1	26S proteasome regulatory particle non-ATPase subunit12 OS=Oryza sativa subsp. japonica GN=OsRPN12 PE=2 SV=1	hypothetical protein OsI_25803 [Oryza sativa Indica Group]	Phyllostachys edulis cDNA clone: bphyst002p14, full insert sequence
Munro_Bamboo_unigene_BMK_12208			Os05g0306000 protein OS=Oryza sativa subsp. japonica GN=Os05g0306000 PE=2 SV=1	Os05g0306000 [Oryza sativa Japonica Group] dbj|BAF17066.1| Os05g0306000 [Oryza sativa Japonica Group] dbj|BAG92466.1| unnamed protein product [Oryza sativa Japonica Group] gb|EEC78947.1| hypothetical protein OsI_19396 [Oryza sativa Indica Group]	Phyllostachys edulis cDNA clone: bphylf052k09, full insert sequence
Munro_Bamboo_unigene_BMK_12209			Os05g0306000 protein OS=Oryza sativa subsp. japonica GN=Os05g0306000 PE=2 SV=1	Os05g0306000 [Oryza sativa Japonica Group] dbj|BAF17066.1| Os05g0306000 [Oryza sativa Japonica Group] dbj|BAG92466.1| unnamed protein product [Oryza sativa Japonica Group] gb|EEC78947.1| hypothetical protein OsI_19396 [Oryza sativa Indica Group]	Phyllostachys edulis cDNA clone: bphylf052k09, full insert sequence
Munro_Bamboo_unigene_BMK_12212	Ribosomal protein L13	INFORMATION STORAGE AND PROCESSING	Os03g0756000; K02872 large subunit ribosomal protein L13Ae	60S ribosomal protein L13a-4 OS=Arabidopsis thaliana GN=RPL13AD PE=2 SV=1	60S ribosomal protein L13a-2, putative, expressed OS=Oryza sativa subsp. japonica GN=OSJNBb0081K01.9 PE=2 SV=1	Os03g0756000 [Oryza sativa Japonica Group] gb|AAR01683.1| putative ribosomal protein L13a [Oryza sativa Japonica Group] gb|ABF98951.1| 60S ribosomal protein L13a-2, putative, expressed [Oryza sativa Japonica Group] dbj|BAF13228.1| Os03g0756000 [Oryza sativa Japonica Group] gb|EAY91906.1| hypothetical protein OsI_13588 [Oryza sativa Indica Group] gb|EAZ28629.1| hypothetical protein OsJ_12636 [Oryza sativa Japonica Group] dbj|BAG96308.1| unnamed protein product [Oryza sativa Japonica Group] dbj|BAG97551.1| unnamed protein product [Oryza sativa Japonica Group] dbj|BAH01442.1| unnamed protein product [Oryza sativa Japonica Group]	Phyllostachys edulis cDNA clone: bphyst004d04, full insert sequence
Munro_Bamboo_unigene_BMK_12213	Ribosomal protein L13	INFORMATION STORAGE AND PROCESSING	Os03g0756000; K02872 large subunit ribosomal protein L13Ae	60S ribosomal protein L13a-4 OS=Arabidopsis thaliana GN=RPL13AD PE=2 SV=1	60S ribosomal protein L13a-2, putative, expressed OS=Oryza sativa subsp. japonica GN=OSJNBb0081K01.9 PE=2 SV=1	Os03g0756000 [Oryza sativa Japonica Group] gb|AAR01683.1| putative ribosomal protein L13a [Oryza sativa Japonica Group] gb|ABF98951.1| 60S ribosomal protein L13a-2, putative, expressed [Oryza sativa Japonica Group] dbj|BAF13228.1| Os03g0756000 [Oryza sativa Japonica Group] gb|EAY91906.1| hypothetical protein OsI_13588 [Oryza sativa Indica Group] gb|EAZ28629.1| hypothetical protein OsJ_12636 [Oryza sativa Japonica Group] dbj|BAG96308.1| unnamed protein product [Oryza sativa Japonica Group] dbj|BAG97551.1| unnamed protein product [Oryza sativa Japonica Group] dbj|BAH01442.1| unnamed protein product [Oryza sativa Japonica Group]	Phyllostachys edulis cDNA clone: bphyst004d04, full insert sequence
Munro_Bamboo_unigene_BMK_12214			Cytochrome b5 OS=Brassica oleracea var. botrytis GN=CYB5 PE=1 SV=1	Putative uncharacterized protein Sb01g017020 OS=Sorghum bicolor GN=Sb01g017020 PE=3 SV=1	hypothetical protein SORBIDRAFT_01g017020 [Sorghum bicolor] gb|EER91363.1| hypothetical protein SORBIDRAFT_01g017020 [Sorghum bicolor]	Zea mays clone 10314 mRNA sequence
Munro_Bamboo_unigene_BMK_12215	ATP phosphoribosyltransferase	METABOLISM	Os03g0134300; K00765 ATP phosphoribosyltransferase [EC:2.4.2.17]	ATP phosphoribosyltransferase OS=Brucella melitensis biotype 2 (strain ATCC 23457) GN=hisG PE=3 SV=1	ATP phosphoribosyltransferase family protein, expressed OS=Oryza sativa subsp. japonica GN=Os03g0134300 PE=3 SV=1	Os03g0134300 [Oryza sativa Japonica Group] gb|ABF93839.1| ATP phosphoribosyltransferase family protein, expressed [Oryza sativa Japonica Group] dbj|BAF10795.1| Os03g0134300 [Oryza sativa Japonica Group]	Phyllostachys edulis cDNA clone: bphylf038l23, full insert sequence
Munro_Bamboo_unigene_BMK_12217	SEC7 domain proteins	POORLY CHARACTERIZED	Os03g0246800	Brefeldin A-inhibited guanine nucleotide-exchange protein 2 OS=Homo sapiens GN=ARFGEF2 PE=1 SV=3	Guanine nucleotide-exchange protein GEP2 OS=Oryza sativa GN=GEP2 PE=2 SV=1	hypothetical protein OsI_10738 [Oryza sativa Indica Group]	Oryza sativa guanine nucleotide-exchange protein GEP2 (GEP2) mRNA, partial cds
Munro_Bamboo_unigene_BMK_12220	Proteins containing SET domain	POORLY CHARACTERIZED	Os11g0602200	Histone-lysine N-methyltransferase, H3 lysine-9 specific SUVH3 OS=Arabidopsis thaliana GN=SUVH3 PE=2 SV=2	Os11g0602200 protein OS=Oryza sativa subsp. japonica GN=Os11g0602200 PE=2 SV=1	Os11g0602200 [Oryza sativa Japonica Group] gb|ABA94594.1| YDG/SRA domain containing protein, expressed [Oryza sativa Japonica Group] dbj|BAF28592.1| Os11g0602200 [Oryza sativa Japonica Group] dbj|BAG95527.1| unnamed protein product [Oryza sativa Japonica Group]	Oryza sativa Japonica Group Os11g0602200 (Os11g0602200) mRNA, complete cds
Munro_Bamboo_unigene_BMK_12221			Sec14 cytosolic factor OS=Schizosaccharomyces pombe GN=sec14 PE=2 SV=1	Os05g0545000 protein OS=Oryza sativa subsp. japonica GN=OJ1206_C08.12 PE=2 SV=1	Os05g0545000 [Oryza sativa Japonica Group] gb|AAU43984.1| unknown protein [Oryza sativa Japonica Group] dbj|BAF18123.1| Os05g0545000 [Oryza sativa Japonica Group] dbj|BAG89882.1| unnamed protein product [Oryza sativa Japonica Group]	Oryza sativa Japonica Group Os05g0545000 (Os05g0545000) mRNA, complete cds
Munro_Bamboo_unigene_BMK_12228			Eukaryotic translation initiation factor 2D OS=Oryctolagus cuniculus GN=EIF2D PE=1 SV=1	Os02g0557600 protein OS=Oryza sativa subsp. japonica GN=OSJNBb0038F20.9 PE=4 SV=1	hypothetical protein OsI_07662 [Oryza sativa Indica Group]	Oryza sativa Japonica Group Os02g0557600 (Os02g0557600) mRNA, complete cds
Munro_Bamboo_unigene_BMK_12244			AMP deaminase OS=Arabidopsis thaliana GN=AMPD PE=1 SV=2	Os05g0349200 protein OS=Oryza sativa subsp. japonica GN=OSJNBb0052F16.15 PE=4 SV=1	Os05g0349200 [Oryza sativa Japonica Group] gb|AAV44110.1| unknown protein [Oryza sativa Japonica Group] dbj|BAF17183.2| Os05g0349200 [Oryza sativa Japonica Group]	Oryza sativa Japonica Group Os05g0349200 (Os05g0349200) mRNA, complete cds
Munro_Bamboo_unigene_BMK_12263			Zinc finger CCCH domain-containing protein 12 OS=Oryza sativa subsp. japonica GN=Os01g0917400 PE=2 SV=2	Zinc finger CCCH type domain-containing protein ZFN-like 2 OS=Zea mays PE=2 SV=1	zinc finger CCCH type domain-containing protein ZFN-like 2 [Zea mays] gb|ACG37517.1| zinc finger CCCH type domain-containing protein ZFN-like 2 [Zea mays]	Oryza sativa Japonica Group Os01g0917400 (Os01g0917400) mRNA, complete cds
Munro_Bamboo_unigene_BMK_12266			Uncharacterized protein At3g15000, mitochondrial OS=Arabidopsis thaliana GN=At3g15000 PE=1 SV=1	Putative uncharacterized protein Sb06g028620 OS=Sorghum bicolor GN=Sb06g028620 PE=4 SV=1	hypothetical protein SORBIDRAFT_06g028620 [Sorghum bicolor] gb|EES12861.1| hypothetical protein SORBIDRAFT_06g028620 [Sorghum bicolor]	Phyllostachys edulis cDNA clone: bphyst014a15, full insert sequence
Munro_Bamboo_unigene_BMK_12267	Uncharacterized protein contain chitin-binding domain type 3	POORLY CHARACTERIZED	Os08g0522500	Chitinase-like protein 1 OS=Arabidopsis thaliana GN=CTL1 PE=1 SV=1	Os08g0522500 protein OS=Oryza sativa subsp. japonica GN=OJ1081_B12.117 PE=2 SV=1	hypothetical protein OsI_29936 [Oryza sativa Indica Group]	Oryza sativa Japonica Group genomic DNA, chromosome 8, BAC clone:OJ1186_G01
Munro_Bamboo_unigene_BMK_12270			Myosin-H heavy chain OS=Dictyostelium discoideum GN=myoH PE=4 SV=3	Myosin XI-K (Fragment) OS=Brachypodium distachyon PE=2 SV=1	myosin XI-K [Brachypodium distachyon]	Brachypodium distachyon myosin XI-K mRNA, partial cds
Munro_Bamboo_unigene_BMK_12272			Protein DEHYDRATION-INDUCED 19 OS=Oryza sativa subsp. japonica GN=DI19-1 PE=2 SV=1	Putative uncharacterized protein OS=Oryza sativa subsp. indica GN=OsI_20976 PE=4 SV=1	hypothetical protein OsI_20976 [Oryza sativa Indica Group]	Phyllostachys edulis cDNA clone: bphyst003g10, full insert sequence
Munro_Bamboo_unigene_BMK_12277			Uncharacterized serine/threonine-rich protein PB15E9.01c OS=Schizosaccharomyces pombe GN=SPAPB15E9.01c PE=2 SV=2	Os09g0468900 protein OS=Oryza sativa subsp. japonica GN=OJ1595_D08.7 PE=2 SV=1	Os09g0468900 [Oryza sativa Japonica Group] dbj|BAD19750.1| unknown protein [Oryza sativa Japonica Group] dbj|BAD22260.1| unknown protein [Oryza sativa Japonica Group] dbj|BAF25344.1| Os09g0468900 [Oryza sativa Japonica Group] gb|EAZ45059.1| hypothetical protein OsJ_29698 [Oryza sativa Japonica Group] dbj|BAH00260.1| unnamed protein product [Oryza sativa Japonica Group]	Phyllostachys edulis cDNA clone: bphylf040m24, full insert sequence
Munro_Bamboo_unigene_BMK_12278			E3 ubiquitin-protein ligase SPL11 OS=Oryza sativa subsp. japonica GN=SPL11 PE=1 SV=2	Putative uncharacterized protein OS=Oryza sativa subsp. japonica GN=OsJ_36575 PE=4 SV=1	Os12g0570000 [Oryza sativa Japonica Group] dbj|BAF30096.2| Os12g0570000 [Oryza sativa Japonica Group]	Oryza sativa Japonica Group Os12g0570000 (Os12g0570000) mRNA, partial cds
Munro_Bamboo_unigene_BMK_12281			Nuclear pore complex protein Nup98-Nup96 OS=Homo sapiens GN=NUP98 PE=1 SV=4	Putative uncharacterized protein OS=Oryza sativa subsp. indica GN=OsI_37599 PE=4 SV=1	hypothetical protein OsI_37599 [Oryza sativa Indica Group]	Oryza sativa Japonica Group cDNA, clone: J043014M18, full insert sequence
Munro_Bamboo_unigene_BMK_12285			Dynamin-related protein 1C OS=Arabidopsis thaliana GN=DRP1C PE=1 SV=2	Dynamin-related protein 1C, putative, expressed OS=Oryza sativa subsp. japonica GN=OSJNBa0014G15.4 PE=2 SV=1	putative GTP-binding protein [Oryza sativa Japonica Group] gb|ABF98531.1| Dynamin-related protein 1C, putative, expressed [Oryza sativa Japonica Group] dbj|BAH01687.1| unnamed protein product [Oryza sativa Japonica Group] gb|EEC76063.1| hypothetical protein OsI_13267 [Oryza sativa Indica Group] gb|EEE59808.1| hypothetical protein OsJ_12333 [Oryza sativa Japonica Group]	Oryza sativa Japonica Group cDNA, clone: J100087M13, full insert sequence
Munro_Bamboo_unigene_BMK_12286			Dynamin-related protein 1C OS=Arabidopsis thaliana GN=DRP1C PE=1 SV=2	Dynamin-related protein 1C, putative, expressed OS=Oryza sativa subsp. japonica GN=OSJNBa0014G15.4 PE=2 SV=1	putative GTP-binding protein [Oryza sativa Japonica Group] gb|ABF98531.1| Dynamin-related protein 1C, putative, expressed [Oryza sativa Japonica Group] dbj|BAH01687.1| unnamed protein product [Oryza sativa Japonica Group] gb|EEC76063.1| hypothetical protein OsI_13267 [Oryza sativa Indica Group] gb|EEE59808.1| hypothetical protein OsJ_12333 [Oryza sativa Japonica Group]	Oryza sativa Japonica Group cDNA, clone: J100087M13, full insert sequence
Munro_Bamboo_unigene_BMK_12288			Ubiquitin-conjugating enzyme E2 36 OS=Arabidopsis thaliana GN=UBC36 PE=1 SV=1	Ubiquitin carrier protein OS=Oryza sativa subsp. japonica GN=P0007F06.32 PE=2 SV=1	Os01g0673600 [Oryza sativa Japonica Group] dbj|BAB84382.1| putative ubiquitin-conjugating enzyme E2 [Oryza sativa Japonica Group] dbj|BAC01179.1| putative ubiquitin-conjugating enzyme E2 [Oryza sativa Japonica Group] dbj|BAF05748.1| Os01g0673600 [Oryza sativa Japonica Group] dbj|BAH00779.1| unnamed protein product [Oryza sativa Japonica Group] gb|EEE55162.1| hypothetical protein OsJ_02975 [Oryza sativa Japonica Group]	Phyllostachys edulis cDNA clone: bphyst009a09, full insert sequence
Munro_Bamboo_unigene_BMK_12289		
Munro_Bamboo_unigene_BMK_12290			Hydroxyproline-rich glycoprotein-like OS=Oryza sativa subsp. japonica GN=P0613F08.22 PE=4 SV=1	hypothetical protein OsI_06628 [Oryza sativa Indica Group]	Oryza sativa Japonica Group Os02g0257300 (Os02g0257300) mRNA, complete cds
Munro_Bamboo_unigene_BMK_12292	Membrane carboxypeptidase (penicillin-binding protein)	CELLULAR PROCESSES AND SIGNALING	Os12g0601300	Auxin-responsive protein IAA30 OS=Oryza sativa subsp. japonica GN=IAA30 PE=2 SV=1	Putative uncharacterized protein OS=Oryza sativa subsp. indica GN=OsI_39001 PE=4 SV=1	Os12g0601300 [Oryza sativa Japonica Group] sp|P0C132.1|IAA30_ORYSJ RecName: Full=Auxin-responsive protein IAA30; AltName: Full=Indoleacetic acid-induced protein 30 gb|ABA99793.1| Auxin-induced protein AUX28, putative, expressed [Oryza sativa Japonica Group] dbj|BAF30228.1| Os12g0601300 [Oryza sativa Japonica Group] gb|EAY83785.1| hypothetical protein OsI_39001 [Oryza sativa Indica Group] dbj|BAG90803.1| unnamed protein product [Oryza sativa Japonica Group]	Phyllostachys edulis cDNA clone: bphyem120l21, full insert sequence
Munro_Bamboo_unigene_BMK_12293			Auxin-responsive protein IAA13 OS=Oryza sativa subsp. japonica GN=IAA13 PE=2 SV=1	Putative uncharacterized protein Sb01g008480 OS=Sorghum bicolor GN=Sb01g008480 PE=4 SV=1	hypothetical protein SORBIDRAFT_01g008480 [Sorghum bicolor] gb|EER90896.1| hypothetical protein SORBIDRAFT_01g008480 [Sorghum bicolor]	Sorghum bicolor hypothetical protein, mRNA
Munro_Bamboo_unigene_BMK_12294	Membrane carboxypeptidase (penicillin-binding protein)	CELLULAR PROCESSES AND SIGNALING	Os12g0601300	Auxin-responsive protein IAA30 OS=Oryza sativa subsp. japonica GN=IAA30 PE=2 SV=1	Putative uncharacterized protein OS=Oryza sativa subsp. indica GN=OsI_39001 PE=4 SV=1	Os12g0601300 [Oryza sativa Japonica Group] sp|P0C132.1|IAA30_ORYSJ RecName: Full=Auxin-responsive protein IAA30; AltName: Full=Indoleacetic acid-induced protein 30 gb|ABA99793.1| Auxin-induced protein AUX28, putative, expressed [Oryza sativa Japonica Group] dbj|BAF30228.1| Os12g0601300 [Oryza sativa Japonica Group] gb|EAY83785.1| hypothetical protein OsI_39001 [Oryza sativa Indica Group] dbj|BAG90803.1| unnamed protein product [Oryza sativa Japonica Group]	Oryza sativa Japonica Group Os03g0742900 (Os03g0742900) mRNA, complete cds
Munro_Bamboo_unigene_BMK_12295			Auxin-responsive protein IAA13 OS=Oryza sativa subsp. japonica GN=IAA13 PE=2 SV=1	Putative uncharacterized protein Sb01g008480 OS=Sorghum bicolor GN=Sb01g008480 PE=4 SV=1	hypothetical protein SORBIDRAFT_01g008480 [Sorghum bicolor] gb|EER90896.1| hypothetical protein SORBIDRAFT_01g008480 [Sorghum bicolor]	Oryza sativa Japonica Group Os03g0742900 (Os03g0742900) mRNA, complete cds
Munro_Bamboo_unigene_BMK_12296	Membrane carboxypeptidase (penicillin-binding protein)	CELLULAR PROCESSES AND SIGNALING	Os12g0601300	Auxin-responsive protein IAA30 OS=Oryza sativa subsp. japonica GN=IAA30 PE=2 SV=1	Putative uncharacterized protein OS=Oryza sativa subsp. indica GN=OsI_39001 PE=4 SV=1	Os12g0601300 [Oryza sativa Japonica Group] sp|P0C132.1|IAA30_ORYSJ RecName: Full=Auxin-responsive protein IAA30; AltName: Full=Indoleacetic acid-induced protein 30 gb|ABA99793.1| Auxin-induced protein AUX28, putative, expressed [Oryza sativa Japonica Group] dbj|BAF30228.1| Os12g0601300 [Oryza sativa Japonica Group] gb|EAY83785.1| hypothetical protein OsI_39001 [Oryza sativa Indica Group] dbj|BAG90803.1| unnamed protein product [Oryza sativa Japonica Group]	Phyllostachys edulis cDNA clone: bphyst023n04, full insert sequence
Munro_Bamboo_unigene_BMK_123			Serine/arginine repetitive matrix protein 2 OS=Mus musculus GN=Srrm2 PE=1 SV=2	Os03g0751600 protein (Fragment) OS=Oryza sativa subsp. japonica GN=Os03g0751600 PE=4 SV=1	hypothetical protein OsI_13530 [Oryza sativa Indica Group]	Phyllostachys edulis cDNA clone: bphyem104c08, full insert sequence
Munro_Bamboo_unigene_BMK_12301			Probable polygalacturonase At1g80170 OS=Arabidopsis thaliana GN=At1g80170 PE=2 SV=1	Putative uncharacterized protein OS=Oryza sativa subsp. indica GN=OsI_20839 PE=4 SV=1	hypothetical protein OsI_20839 [Oryza sativa Indica Group]	Phyllostachys edulis cDNA clone: bphyem210f17, full insert sequence
Munro_Bamboo_unigene_BMK_12302		
Munro_Bamboo_unigene_BMK_12303	Beta-galactosidase/beta-glucuronidase	METABOLISM	Os05g0391500	Mannosylglycoprotein endo-beta-mannosidase OS=Lilium longiflorum GN=EBM PE=1 SV=4	Os05g0391500 protein OS=Oryza sativa subsp. japonica GN=Os05g0391500 PE=4 SV=1	Os05g0391500 [Oryza sativa Japonica Group] dbj|BAF17358.1| Os05g0391500 [Oryza sativa Japonica Group] gb|EEE63609.1| hypothetical protein OsJ_18426 [Oryza sativa Japonica Group]	Oryza sativa Japonica Group Os05g0391500 (Os05g0391500) mRNA, complete cds
Munro_Bamboo_unigene_BMK_12304	Ribosomal protein L39E	INFORMATION STORAGE AND PROCESSING	rpl39, ec2e; ribosomal protein L39; K02924 large subunit ribosomal protein L39e	60S ribosomal protein L39 OS=Zea mays GN=RPL39 PE=3 SV=1	Putative uncharacterized protein Sb04g036030 OS=Sorghum bicolor GN=Sb04g036030 PE=4 SV=1	putative 60S ribosomal protein L39 [Oryza sativa Japonica Group]	Phyllostachys edulis cDNA clone: bphylf039j16, full insert sequence
Munro_Bamboo_unigene_BMK_12307			Os07g0483500 protein OS=Oryza sativa subsp. japonica GN=OJ1136_F08.109 PE=2 SV=1	hypothetical protein OsI_26008 [Oryza sativa Indica Group]	Sorghum bicolor hypothetical protein, mRNA
Munro_Bamboo_unigene_BMK_12308			GDSL esterase/lipase At5g45910 OS=Arabidopsis thaliana GN=At5g45910 PE=2 SV=1	Os06g0156600 protein OS=Oryza sativa subsp. japonica GN=P0046E09.15 PE=2 SV=1	Os06g0156600 [Oryza sativa Japonica Group] dbj|BAD69420.1| putative lipase [Oryza sativa Japonica Group] dbj|BAD69308.1| putative lipase [Oryza sativa Japonica Group] dbj|BAF18769.1| Os06g0156600 [Oryza sativa Japonica Group] dbj|BAG96644.1| unnamed protein product [Oryza sativa Japonica Group] dbj|BAG97011.1| unnamed protein product [Oryza sativa Japonica Group] dbj|BAH00653.1| unnamed protein product [Oryza sativa Japonica Group]	Phyllostachys edulis cDNA clone: bphylf028a02, full insert sequence
Munro_Bamboo_unigene_BMK_12310	Kinesin-like protein	CELLULAR PROCESSES AND SIGNALING	Os01g0744000	Kinesin-4 OS=Arabidopsis thaliana GN=ATK4 PE=1 SV=2	Os01g0744000 protein OS=Oryza sativa subsp. japonica GN=P0439E07.39 PE=3 SV=1	Os01g0744000 [Oryza sativa Japonica Group] dbj|BAD87516.1| putative kinesin heavy chain [Oryza sativa Japonica Group] dbj|BAD87915.1| putative kinesin heavy chain [Oryza sativa Japonica Group] dbj|BAF06136.1| Os01g0744000 [Oryza sativa Japonica Group]	Oryza sativa Japonica Group Os05g0521300 (Os05g0521300) mRNA, complete cds
Munro_Bamboo_unigene_BMK_12311			13S globulin seed storage protein 2 OS=Fagopyrum esculentum GN=FA18 PE=2 SV=1	Os05g0116000 protein OS=Oryza sativa subsp. japonica GN=OJ1654_B10.17 PE=2 SV=1	Os05g0116000 [Oryza sativa Japonica Group] gb|AAU44086.1| putative legumin [Oryza sativa Japonica Group] gb|AAV44198.1| putative legumin [Oryza sativa Japonica Group] dbj|BAF16383.1| Os05g0116000 [Oryza sativa Japonica Group] gb|EAY96305.1| hypothetical protein OsI_18204 [Oryza sativa Indica Group] dbj|BAG86660.1| unnamed protein product [Oryza sativa Japonica Group] dbj|BAH00651.1| unnamed protein product [Oryza sativa Japonica Group]	Phyllostachys edulis cDNA clone: bphyem204b19, full insert sequence
Munro_Bamboo_unigene_BMK_12312	Fructose/tagatose bisphosphate aldolase	METABOLISM	hypothetical protein; K00120 [EC:1.1.-.-]	D-tagatose-1,6-bisphosphate aldolase subunit GatY OS=Shigella flexneri GN=gatY PE=3 SV=4	Putative uncharacterized protein Sb10g009360 OS=Sorghum bicolor GN=Sb10g009360 PE=4 SV=1	hypothetical protein SORBIDRAFT_10g009360 [Sorghum bicolor] gb|EER88184.1| hypothetical protein SORBIDRAFT_10g009360 [Sorghum bicolor]	Oryza sativa Japonica Group Os06g0258900 (Os06g0258900) mRNA, complete cds
Munro_Bamboo_unigene_BMK_12313			Phosphatidylglycerol/phosphatidylinositol transfer protein OS=Candida albicans GN=NPC2 PE=3 SV=1	Os07g0159800 protein OS=Oryza sativa subsp. japonica GN=OJ1714_H10.115 PE=2 SV=1	Os07g0159800 [Oryza sativa Japonica Group] dbj|BAC15939.1| unknown protein [Oryza sativa Japonica Group] dbj|BAD31448.1| unknown protein [Oryza sativa Japonica Group] dbj|BAF20848.1| Os07g0159800 [Oryza sativa Japonica Group] gb|EAZ02840.1| hypothetical protein OsI_24970 [Oryza sativa Indica Group] gb|EAZ38756.1| hypothetical protein OsJ_23158 [Oryza sativa Japonica Group] dbj|BAG87458.1| unnamed protein product [Oryza sativa Japonica Group]	Phyllostachys edulis cDNA clone: bbasst002n22, full insert sequence
Munro_Bamboo_unigene_BMK_12314	Ribosomal protein S26	INFORMATION STORAGE AND PROCESSING	pco064822; LOC100193262; K02976 small subunit ribosomal protein S26e	40S ribosomal protein S26 OS=Oryza sativa subsp. japonica GN=RPS26 PE=2 SV=2	40S ribosomal protein S26 OS=Zea mays PE=2 SV=1	40S ribosomal protein S26 [Zea mays] gb|ACG33234.1| 40S ribosomal protein S26 [Zea mays]	Phyllostachys edulis cDNA clone: bphyst004g07, full insert sequence
Munro_Bamboo_unigene_BMK_12315	Molecular chaperone	CELLULAR PROCESSES AND SIGNALING	Os05g0460000; K03283 heat shock 70kDa protein 1/8	Heat shock cognate 70 kDa protein OS=Petunia hybrida GN=HSP70 PE=2 SV=1	Os05g0460000 protein OS=Oryza sativa subsp. japonica GN=OJ1281_H05.5 PE=2 SV=1	heat shock protein 70 [Gossypium hirsutum]	Oryza sativa Japonica Group clone KCG162A03 70 kDa heat shock protein mRNA, complete cds
Munro_Bamboo_unigene_BMK_12316	Protein required for biogenesis of the 60S ribosomal subunit	INFORMATION STORAGE AND PROCESSING	Os03g0699200	Pescadillo homolog OS=Chlamydomonas reinhardtii GN=CHLREDRAFT_206018 PE=3 SV=1	Os03g0699200 protein OS=Oryza sativa subsp. japonica GN=OSJNBb0017F17.15 PE=2 SV=1	Os03g0699200 [Oryza sativa Japonica Group] gb|AAO38454.1| pescadillo-like protein [Oryza sativa Japonica Group] gb|ABF98376.1| Pescadillo N-terminus family protein, expressed [Oryza sativa Japonica Group] dbj|BAF12900.1| Os03g0699200 [Oryza sativa Japonica Group] gb|EAZ28253.1| hypothetical protein OsJ_12225 [Oryza sativa Japonica Group] dbj|BAG90069.1| unnamed protein product [Oryza sativa Japonica Group]	Oryza sativa Japonica Group Os03g0699200 (Os03g0699200) mRNA, complete cds
Munro_Bamboo_unigene_BMK_12319			Phosphoethanolamine N-methyltransferase 2 OS=Arabidopsis thaliana GN=NMT2 PE=2 SV=1	Putative uncharacterized protein OS=Oryza sativa subsp. indica GN=OsI_20868 PE=4 SV=1	hypothetical protein OsI_20868 [Oryza sativa Indica Group]	Sorghum bicolor hypothetical protein, mRNA
Munro_Bamboo_unigene_BMK_12321			Remorin OS=Solanum tuberosum PE=1 SV=1	OSJNBb0039L24.13 protein OS=Oryza sativa subsp. japonica GN=OSJNBb0039L24.13 PE=2 SV=1	Os04g0533300 [Oryza sativa Japonica Group] emb|CAE04574.1| OSJNBb0039L24.13 [Oryza sativa Japonica Group] dbj|BAF15323.1| Os04g0533300 [Oryza sativa Japonica Group] gb|EAY94960.1| hypothetical protein OsI_16768 [Oryza sativa Indica Group] gb|EAZ31446.1| hypothetical protein OsJ_15583 [Oryza sativa Japonica Group] dbj|BAG96338.1| unnamed protein product [Oryza sativa Japonica Group] dbj|BAG89383.1| unnamed protein product [Oryza sativa Japonica Group] dbj|BAG97622.1| unnamed protein product [Oryza sativa Japonica Group]	Phyllostachys edulis cDNA clone: bphylf026a11, full insert sequence
Munro_Bamboo_unigene_BMK_12322	Alpha-mannosidase	METABOLISM	Os11g0525600; K01191 alpha-mannosidase [EC:3.2.1.24]	Lysosomal alpha-mannosidase OS=Cavia porcellus GN=MAN2B1 PE=1 SV=1	Glycosyl hydrolases family 38 protein, expressed OS=Oryza sativa subsp. japonica GN=Os11g0525600 PE=2 SV=1	Os11g0525600 [Oryza sativa Japonica Group] gb|ABA94007.1| Glycosyl hydrolases family 38 protein, expressed [Oryza sativa Japonica Group] dbj|BAF28356.1| Os11g0525600 [Oryza sativa Japonica Group] dbj|BAG90901.1| unnamed protein product [Oryza sativa Japonica Group] gb|EEE52198.1| hypothetical protein OsJ_34079 [Oryza sativa Japonica Group]	Oryza sativa Japonica Group Os11g0525600 (Os11g0525600) mRNA, complete cds
Munro_Bamboo_unigene_BMK_12323	Glutamine synthetase	METABOLISM	Os04g0659100; K01915 glutamine synthetase [EC:6.3.1.2]	Glutamine synthetase, chloroplastic OS=Oryza sativa subsp. japonica GN=GLN2 PE=1 SV=1	Glutamine synthetase OS=Oryza sativa subsp. japonica GN=Os04g0659100 PE=3 SV=1	unnamed protein product [Oryza sativa Japonica Group]	Phragmites australis GS2 mRNA for plastidic glutamine synthetase, complete cds, clone:YGS2-7
Munro_Bamboo_unigene_BMK_12324	Glycosyltransferases, probably involved in cell wall biogenesis	CELLULAR PROCESSES AND SIGNALING	hypothetical protein; K10999 cellulose synthase A [EC:2.4.1.12]	Probable cellulose synthase A catalytic subunit 1 [UDP-forming] OS=Oryza sativa subsp. japonica GN=CESA1 PE=2 SV=1	Cellulose synthase BoCesA8 OS=Bambusa oldhamii PE=2 SV=1	cellulose synthase BoCesA8 [Bambusa oldhamii]	Bambusa oldhamii cellulose synthase BoCesA8 mRNA, complete cds
Munro_Bamboo_unigene_BMK_12327			Putative DNA-binding protein ESCAROLA OS=Arabidopsis thaliana GN=ESC PE=2 SV=1	Os02g0824300 protein OS=Oryza sativa subsp. japonica GN=OJ1136_C04.18 PE=4 SV=1	Os02g0824300 [Oryza sativa Japonica Group] dbj|BAD22931.1| putative AT-hook protein 1 [Oryza sativa Japonica Group] dbj|BAD22863.1| putative AT-hook protein 1 [Oryza sativa Japonica Group] dbj|BAF10488.1| Os02g0824300 [Oryza sativa Japonica Group] gb|EAY88083.1| hypothetical protein OsI_09514 [Oryza sativa Indica Group] gb|EAZ25141.1| hypothetical protein OsJ_08940 [Oryza sativa Japonica Group]	Oryza sativa (indica cultivar-group) cDNA clone:OSIGCFA243H11, full insert sequence
Munro_Bamboo_unigene_BMK_12328			Probable cellulose synthase A catalytic subunit 1 [UDP-forming] OS=Oryza sativa subsp. japonica GN=CESA1 PE=2 SV=1	Cellulose synthase BoCesA3 OS=Bambusa oldhamii PE=2 SV=2	cellulose synthase BoCesA3 [Bambusa oldhamii]	Bambusa oldhamii clone b cellulose synthase BoCesA3 mRNA, complete cds
Munro_Bamboo_unigene_BMK_12331	Translation initiation factor 2, gamma subunit (eIF-2gamma; GTPase)	INFORMATION STORAGE AND PROCESSING	hypothetical protein; K03242 translation initiation factor eIF-2 gamma subunit	Eukaryotic translation initiation factor 2 subunit 3 OS=Rattus norvegicus GN=Eif2s3 PE=1 SV=2	Putative uncharacterized protein Sb02g036590 OS=Sorghum bicolor GN=Sb02g036590 PE=4 SV=1	hypothetical protein SORBIDRAFT_02g036590 [Sorghum bicolor] gb|EER97390.1| hypothetical protein SORBIDRAFT_02g036590 [Sorghum bicolor]	Triticum aestivum cDNA, clone: WT011_A10, cultivar: Chinese Spring
Munro_Bamboo_unigene_BMK_12332	Ribosomal protein S3	INFORMATION STORAGE AND PROCESSING	Os03g0577000; K02985 small subunit ribosomal protein S3e	40S ribosomal protein S3-3 OS=Arabidopsis thaliana GN=RPS3C PE=1 SV=1	40S ribosomal protein S3, putative, expressed OS=Oryza sativa subsp. japonica GN=Os03g0577000 PE=2 SV=1	Os03g0577000 [Oryza sativa Japonica Group] gb|AAR10854.1| putative ribosomal protein [Oryza sativa Japonica Group] gb|ABF97260.1| 40S ribosomal protein S3, putative, expressed [Oryza sativa Japonica Group] dbj|BAF12453.1| Os03g0577000 [Oryza sativa Japonica Group] gb|EAY90747.1| hypothetical protein OsI_12347 [Oryza sativa Indica Group] gb|EAZ27575.1| hypothetical protein OsJ_11524 [Oryza sativa Japonica Group] dbj|BAG87698.1| unnamed protein product [Oryza sativa Japonica Group] dbj|BAG93951.1| unnamed protein product [Oryza sativa Japonica Group]	Phyllostachys edulis cDNA clone: bphylf029p02, full insert sequence
Munro_Bamboo_unigene_BMK_12333	Ribosomal protein S3	INFORMATION STORAGE AND PROCESSING	Os03g0577000; K02985 small subunit ribosomal protein S3e	40S ribosomal protein S3-3 OS=Arabidopsis thaliana GN=RPS3C PE=1 SV=1	40S ribosomal protein S3, putative, expressed OS=Oryza sativa subsp. japonica GN=Os03g0577000 PE=2 SV=1	Os03g0577000 [Oryza sativa Japonica Group] gb|AAR10854.1| putative ribosomal protein [Oryza sativa Japonica Group] gb|ABF97260.1| 40S ribosomal protein S3, putative, expressed [Oryza sativa Japonica Group] dbj|BAF12453.1| Os03g0577000 [Oryza sativa Japonica Group] gb|EAY90747.1| hypothetical protein OsI_12347 [Oryza sativa Indica Group] gb|EAZ27575.1| hypothetical protein OsJ_11524 [Oryza sativa Japonica Group] dbj|BAG87698.1| unnamed protein product [Oryza sativa Japonica Group] dbj|BAG93951.1| unnamed protein product [Oryza sativa Japonica Group]	Phyllostachys edulis cDNA clone: bphylf029p02, full insert sequence
Munro_Bamboo_unigene_BMK_12335	Small nuclear ribonucleoprotein (snRNP) homolog	INFORMATION STORAGE AND PROCESSING	hypothetical protein; K11097 small nuclear ribonucleoprotein E	Small nuclear ribonucleoprotein E OS=Sus scrofa GN=SNRPE PE=3 SV=1	Putative uncharacterized protein Sb03g001950 OS=Sorghum bicolor GN=Sb03g001950 PE=4 SV=1	hypothetical protein SORBIDRAFT_03g001950 [Sorghum bicolor] gb|EES00066.1| hypothetical protein SORBIDRAFT_03g001950 [Sorghum bicolor]	Phyllostachys edulis cDNA clone: bphyst012d18, full insert sequence
Munro_Bamboo_unigene_BMK_12337			40S ribosomal protein S6 OS=Asparagus officinalis GN=rps6 PE=2 SV=1	40S ribosomal protein S6 OS=Zea mays PE=2 SV=1	40S ribosomal protein S6 [Zea mays] gb|ACG30956.1| 40S ribosomal protein S6 [Zea mays] gb|ACG34794.1| 40S ribosomal protein S6 [Zea mays]	Phyllostachys edulis cDNA clone: bphyst039p01, full insert sequence
Munro_Bamboo_unigene_BMK_12338			Metallothionein-like protein 2A OS=Oryza sativa subsp. japonica GN=MT2A PE=2 SV=1	Metallothionein-like protein OS=Saccharum hybrid cultivar Pindar PE=4 SV=1	metallothionein-like protein [Saccharum hybrid cultivar Pindar] gb|ABP37784.1| metallothinein-like protein [Saccharum officinarum]	Phyllostachys edulis cDNA clone: bphyst035h13, full insert sequence
Munro_Bamboo_unigene_BMK_12339			Metallothionein-like protein 2A OS=Oryza sativa subsp. japonica GN=MT2A PE=2 SV=1	Metallothionein-like protein OS=Saccharum hybrid cultivar Pindar PE=4 SV=1	metallothionein-like protein [Saccharum hybrid cultivar Pindar] gb|ABP37784.1| metallothinein-like protein [Saccharum officinarum]	Phyllostachys edulis cDNA clone: bphyst035h13, full insert sequence
Munro_Bamboo_unigene_BMK_12341	Malate/lactate dehydrogenases	METABOLISM	hypothetical protein LOC100272900; K00026 malate dehydrogenase [EC:1.1.1.37]	Malate dehydrogenase 1, mitochondrial OS=Arabidopsis thaliana GN=At1g53240 PE=1 SV=1	Malate dehydrogenase OS=Oryza sativa subsp. japonica GN=P0047B08.9 PE=1 SV=1	hypothetical protein LOC100272900 [Zea mays] gb|ACF84734.1| unknown [Zea mays]	Phyllostachys edulis cDNA clone: bphylf044h12, full insert sequence
Munro_Bamboo_unigene_BMK_12342			Putative uncharacterized protein OS=Oryza sativa subsp. japonica GN=OsJ_09043 PE=4 SV=1	hypothetical protein OsI_09601 [Oryza sativa Indica Group] gb|EAZ25239.1| hypothetical protein OsJ_09043 [Oryza sativa Japonica Group]	Phyllostachys edulis cDNA clone: bphylf026k18, full insert sequence
Munro_Bamboo_unigene_BMK_12343	6-phosphogluconate dehydrogenase	METABOLISM	Os11g0484500; K00033 6-phosphogluconate dehydrogenase [EC:1.1.1.44]	6-phosphogluconate dehydrogenase, decarboxylating OS=Synechococcus elongatus (strain PCC 7942) GN=gnd PE=1 SV=4	6-phosphogluconate dehydrogenase, decarboxylating OS=Oryza sativa subsp. japonica GN=Os11g0484500 PE=3 SV=1	hypothetical protein OsJ_33909 [Oryza sativa Japonica Group]	Phyllostachys edulis cDNA clone: bphylf044e08, full insert sequence
Munro_Bamboo_unigene_BMK_12344	ATPases involved in chromosome partitioning	CELLULAR PROCESSES AND SIGNALING	Os01g0111900	Extensin OS=Nicotiana tabacum GN=HRGPNT3 PE=2 SV=1	Os01g0111900 protein OS=Oryza sativa subsp. japonica GN=OSJNBb0032H19.3 PE=2 SV=1	Os01g0111900 [Oryza sativa Japonica Group] dbj|BAD44944.1| unknown protein [Oryza sativa Japonica Group] dbj|BAD45056.1| unknown protein [Oryza sativa Japonica Group] gb|EAY72251.1| hypothetical protein OsI_00105 [Oryza sativa Indica Group] gb|ACA64840.1| SKIP interacting protein 34 [Oryza sativa] dbj|BAG96020.1| unnamed protein product [Oryza sativa Japonica Group] dbj|BAH90862.1| Os01g0111900 [Oryza sativa Japonica Group]	Phyllostachys edulis cDNA clone: bphylf025g02, full insert sequence
Munro_Bamboo_unigene_BMK_12345			Isoflavone reductase homolog IRL OS=Zea mays GN=IRL PE=2 SV=1	Putative uncharacterized protein Sb03g008760 OS=Sorghum bicolor GN=Sb03g008760 PE=4 SV=1	hypothetical protein SORBIDRAFT_03g008760 [Sorghum bicolor] gb|EES00458.1| hypothetical protein SORBIDRAFT_03g008760 [Sorghum bicolor]	Phyllostachys edulis cDNA clone: bphylf034p10, full insert sequence
Munro_Bamboo_unigene_BMK_12347		
Munro_Bamboo_unigene_BMK_12348	Glucose-6-phosphate isomerase	METABOLISM	Os09g0465600; K01810 glucose-6-phosphate isomerase [EC:5.3.1.9]	Glucose-6-phosphate isomerase OS=Nostoc punctiforme (strain ATCC 29133 / PCC 73102) GN=pgi PE=3 SV=1	Glucose-6-phosphate isomerase OS=Oryza sativa subsp. japonica PE=2 SV=1	hypothetical protein OsI_31689 [Oryza sativa Indica Group]	Oryza sativa Japonica Group Os09g0465600 (Os09g0465600) mRNA, complete cds
Munro_Bamboo_unigene_BMK_12349	Glucose-6-phosphate isomerase	METABOLISM	Os09g0465600; K01810 glucose-6-phosphate isomerase [EC:5.3.1.9]	Glucose-6-phosphate isomerase OS=Nostoc punctiforme (strain ATCC 29133 / PCC 73102) GN=pgi PE=3 SV=1	Glucose-6-phosphate isomerase OS=Oryza sativa subsp. japonica PE=2 SV=1	hypothetical protein OsI_31689 [Oryza sativa Indica Group]	Triticum aestivum cDNA, clone: WT006_C12, cultivar: Chinese Spring
Munro_Bamboo_unigene_BMK_12350			Spermidine synthase 1 OS=Oryza sativa subsp. japonica GN=SPDSYN1 PE=2 SV=1	Putative uncharacterized protein OS=Zea mays PE=2 SV=1	hypothetical protein LOC100272866 [Zea mays] gb|ACF84629.1| unknown [Zea mays]	Phyllostachys edulis cDNA clone: bphylf024f04, full insert sequence
Munro_Bamboo_unigene_BMK_12351			Proline-rich receptor-like protein kinase PERK2 OS=Arabidopsis thaliana GN=PERK2 PE=2 SV=3	Putative uncharacterized protein OS=Oryza sativa subsp. indica GN=OsI_38128 PE=4 SV=1	hypothetical protein OsI_38128 [Oryza sativa Indica Group]	Phyllostachys edulis cDNA clone: bphyem124g12, full insert sequence
Munro_Bamboo_unigene_BMK_12352	ATP-dependent 26S proteasome regulatory subunit	CELLULAR PROCESSES AND SIGNALING	TIDP2690; LOC100274445; K03066 26S proteasome regulatory subunit T6	26S protease regulatory subunit 8 homolog B OS=Arabidopsis thaliana GN=RPT6B PE=2 SV=1	26S proteasome ATPase subunit Rpt6 OS=Oryza sativa GN=OsRpt6 PE=2 SV=1	hypothetical protein SORBIDRAFT_04g007170 [Sorghum bicolor] gb|EES06492.1| hypothetical protein SORBIDRAFT_04g007170 [Sorghum bicolor]	Oryza sativa Japonica Group Os06g0600100 (Os06g0600100) mRNA, complete cds
Munro_Bamboo_unigene_BMK_12353	ATP-dependent 26S proteasome regulatory subunit	CELLULAR PROCESSES AND SIGNALING	TIDP2690; LOC100274445; K03066 26S proteasome regulatory subunit T6	26S protease regulatory subunit 8 homolog B OS=Arabidopsis thaliana GN=RPT6B PE=2 SV=1	26S proteasome ATPase subunit Rpt6 OS=Oryza sativa GN=OsRpt6 PE=2 SV=1	hypothetical protein SORBIDRAFT_04g007170 [Sorghum bicolor] gb|EES06492.1| hypothetical protein SORBIDRAFT_04g007170 [Sorghum bicolor]	Phyllostachys edulis cDNA clone: bphyem206k05, full insert sequence
Munro_Bamboo_unigene_BMK_12356	Beta-glucosidase-related glycosidases	METABOLISM	Os03g0749300	Lysosomal beta glucosidase OS=Dictyostelium discoideum GN=gluA PE=1 SV=2	Putative exoglucanase OS=Oryza sativa GN=OSJNBa0069E14.7 PE=4 SV=1	Os03g0749300 [Oryza sativa Japonica Group] gb|AAL58966.1|AC091811_15 putative exoglucanase precursor [Oryza sativa Japonica Group] gb|ABF98882.1| Glycosyl hydrolase family 3 N terminal domain containing protein, expressed [Oryza sativa Japonica Group] gb|ABF98883.1| Glycosyl hydrolase family 3 N terminal domain containing protein, expressed [Oryza sativa Japonica Group] gb|ABF98884.1| Glycosyl hydrolase family 3 N terminal domain containing protein, expressed [Oryza sativa Japonica Group] dbj|BAF13189.1| Os03g0749300 [Oryza sativa Japonica Group] gb|EAY91868.1| hypothetical protein OsI_13515 [Oryza sativa Indica Group] gb|EAZ28591.1| hypothetical protein OsJ_12577 [Oryza sativa Japonica Group] dbj|BAG89337.1| unnamed protein product [Oryza sativa Japonica Group]	Phyllostachys edulis cDNA clone: bphyem203g03, full insert sequence
Munro_Bamboo_unigene_BMK_12360		
Munro_Bamboo_unigene_BMK_12363	Ribosomal protein S19E (S16A)	INFORMATION STORAGE AND PROCESSING	hypothetical protein; K02966 small subunit ribosomal protein S19e	40S ribosomal protein S19 OS=Oryza sativa subsp. japonica GN=RPS19A PE=3 SV=1	Putative uncharacterized protein Sb07g025000 OS=Sorghum bicolor GN=Sb07g025000 PE=4 SV=1	hypothetical protein SORBIDRAFT_07g025000 [Sorghum bicolor] gb|EES14121.1| hypothetical protein SORBIDRAFT_07g025000 [Sorghum bicolor]	Phyllostachys edulis cDNA clone: bphyst006m22, full insert sequence
Munro_Bamboo_unigene_BMK_12365	Cu/Zn superoxide dismutase	METABOLISM	Os03g0219200; K04565 Cu/Zn superoxide dismutase [EC:1.15.1.1]	Superoxide dismutase [Cu-Zn] 2 OS=Mesembryanthemum crystallinum GN=SODCC.2 PE=2 SV=1	Superoxide dismutase [Cu-Zn] OS=Oryza sativa subsp. japonica GN=LOC_Os03g11960 PE=3 SV=1	Superoxide dismutase 2, putative, expressed [Oryza sativa Japonica Group]	Triticum aestivum cDNA, clone: SET3_J16, cultivar: Chinese Spring
Munro_Bamboo_unigene_BMK_12378			Uncharacterized protein C10orf95 OS=Homo sapiens GN=C10orf95 PE=2 SV=1	Os02g0715300 protein OS=Oryza sativa subsp. japonica GN=OJ1191_G08.14 PE=2 SV=1	Os02g0715300 [Oryza sativa Japonica Group] dbj|BAD09167.1| unknown protein [Oryza sativa Japonica Group] dbj|BAF09839.1| Os02g0715300 [Oryza sativa Japonica Group] gb|EAZ24386.1| hypothetical protein OsJ_08141 [Oryza sativa Japonica Group] dbj|BAG87145.1| unnamed protein product [Oryza sativa Japonica Group]	Oryza sativa (indica cultivar-group) cDNA clone:OSIGCSN039L06, full insert sequence
Munro_Bamboo_unigene_BMK_12379	Uncharacterized conserved protein	POORLY CHARACTERIZED	Os01g0810000	Probable U3 small nucleolar RNA-associated protein 11 OS=Oryza sativa subsp. japonica GN=Os01g0810000 PE=2 SV=2	Os01g0810000 protein OS=Oryza sativa subsp. japonica GN=Os01g0810000 PE=2 SV=1	Os01g0810000 [Oryza sativa Japonica Group] sp|Q8S1Z1.2|UTP11_ORYSJ RecName: Full=Probable U3 small nucleolar RNA-associated protein 11; Short=U3 snoRNA-associated protein 11 dbj|BAD68234.1| putative CGI-94 protein [Oryza sativa Japonica Group] dbj|BAD68235.1| putative CGI-94 protein [Oryza sativa Japonica Group] dbj|BAF06494.1| Os01g0810000 [Oryza sativa Japonica Group] dbj|BAG95410.1| unnamed protein product [Oryza sativa Japonica Group] dbj|BAH00155.1| unnamed protein product [Oryza sativa Japonica Group] gb|EEC71678.1| hypothetical protein OsI_04152 [Oryza sativa Indica Group] gb|EEE55555.1| hypothetical protein OsJ_03819 [Oryza sativa Japonica Group]	Oryza sativa Japonica Group cDNA clone:J033086A13, full insert sequence
Munro_Bamboo_unigene_BMK_12381	GTPase SAR1 and related small G proteins	POORLY CHARACTERIZED	rop4; Rho-related protein from plants 4; K04392 Ras-related C3 botulinum toxin substrate 1	Rac-like GTP-binding protein 5 OS=Oryza sativa subsp. japonica GN=RAC5 PE=2 SV=2	Putative uncharacterized protein OS=Oryza sativa subsp. indica GN=OsI_09587 PE=3 SV=1	RecName: Full=Rac-like GTP-binding protein 5; AltName: Full=GTPase protein RacD; AltName: Full=OsRac5; Flags: Precursor gb|AAF28764.1|AF218381_1 small GTP binding protein RACDP [Oryza sativa Japonica Group] gb|AAK27450.1|AF329814_1 small GTP binding protein RACDP [Oryza sativa Japonica Group] dbj|BAD28463.1| putative RacD protein [Oryza sativa Japonica Group] dbj|BAD29588.1| putative RacD protein [Oryza sativa Japonica Group] dbj|BAG90452.1| unnamed protein product [Oryza sativa Japonica Group] gb|EEC74314.1| hypothetical protein OsI_09587 [Oryza sativa Indica Group] gb|EEE58123.1| hypothetical protein OsJ_09018 [Oryza sativa Japonica Group]	Oryza sativa Japonica Group cDNA clone:J013108N17, full insert sequence
Munro_Bamboo_unigene_BMK_12383	Ubiquitin-protein ligase	CELLULAR PROCESSES AND SIGNALING	hypothetical protein; K10576 ubiquitin-conjugating enzyme E2 H [EC:6.3.2.19]	Ubiquitin-conjugating enzyme E2 4 OS=Arabidopsis thaliana GN=UBC4 PE=2 SV=2	Ubiquitin carrier protein OS=Oryza sativa subsp. japonica GN=LOC_Os10g31000 PE=3 SV=2	Ubiquitin-conjugating enzyme E2-23 kDa, putative, expressed [Oryza sativa Japonica Group] gb|EEC67067.1| hypothetical protein OsI_33825 [Oryza sativa Indica Group] gb|EEE51050.1| hypothetical protein OsJ_31710 [Oryza sativa Japonica Group]	Phyllostachys edulis cDNA clone: bphyem115m22, full insert sequence
Munro_Bamboo_unigene_BMK_12386		
Munro_Bamboo_unigene_BMK_12387	FOG: Ankyrin repeat	POORLY CHARACTERIZED	Os03g0851700	Ankyrin repeat domain-containing protein 2 OS=Arabidopsis thaliana GN=AKR2 PE=1 SV=2	Ankyrin repeat domain protein 2, putative, expressed OS=Oryza sativa subsp. japonica GN=OSJNBa0015N08.20 PE=2 SV=1	Os03g0851700 [Oryza sativa Japonica Group] gb|AAO20057.1| unknown protein [Oryza sativa Japonica Group] gb|ABF99933.1| Ankyrin repeat domain protein 2, putative, expressed [Oryza sativa Japonica Group] dbj|BAF13831.1| Os03g0851700 [Oryza sativa Japonica Group] gb|EAY92612.1| hypothetical protein OsI_14356 [Oryza sativa Indica Group] dbj|BAG90747.1| unnamed protein product [Oryza sativa Japonica Group]	Phyllostachys edulis cDNA clone: bphyem211c19, full insert sequence
Munro_Bamboo_unigene_BMK_12394			Ethylene-responsive transcription factor 1 OS=Oryza sativa subsp. japonica GN=EREBP1 PE=1 SV=1	BTH-induced ERF transcriptional factor 1 OS=Oryza sativa subsp. indica GN=BIERF1 PE=2 SV=1	hypothetical protein OsI_31492 [Oryza sativa Indica Group]	Phyllostachys edulis cDNA clone: bphyem211l02, full insert sequence
Munro_Bamboo_unigene_BMK_12395	Selenocysteine lyase	METABOLISM	Os01g0290100	Isopenicillin N epimerase OS=Streptomyces clavuligerus GN=cefD PE=1 SV=3	Isopenicillin N epimerase-like OS=Oryza sativa subsp. japonica GN=P0469E05.28 PE=3 SV=1	Os01g0290100 [Oryza sativa Japonica Group] dbj|BAA96579.1| Isopenicillin N epimerase -like [Oryza sativa Japonica Group] dbj|BAF04700.1| Os01g0290100 [Oryza sativa Japonica Group]	Phyllostachys edulis cDNA clone: bphylf044d07, full insert sequence
Munro_Bamboo_unigene_BMK_12396	Selenocysteine lyase	METABOLISM	Os01g0290100	Isopenicillin N epimerase OS=Streptomyces clavuligerus GN=cefD PE=1 SV=3	Isopenicillin N epimerase-like OS=Oryza sativa subsp. japonica GN=P0469E05.28 PE=3 SV=1	Os01g0290100 [Oryza sativa Japonica Group] dbj|BAA96579.1| Isopenicillin N epimerase -like [Oryza sativa Japonica Group] dbj|BAF04700.1| Os01g0290100 [Oryza sativa Japonica Group]	Phyllostachys edulis cDNA clone: bphylf044d07, full insert sequence
Munro_Bamboo_unigene_BMK_12398			Calcyclin-binding protein OS=Rattus norvegicus GN=Cacybp PE=1 SV=1	Putative uncharacterized protein OS=Oryza sativa subsp. indica GN=OsI_03795 PE=4 SV=1	hypothetical protein OsI_03795 [Oryza sativa Indica Group]	Oryza sativa Japonica Group Os01g0757500 (Os01g0757500) mRNA, complete cds
Munro_Bamboo_unigene_BMK_12399			Calcyclin-binding protein OS=Rattus norvegicus GN=Cacybp PE=1 SV=1	Putative uncharacterized protein OS=Oryza sativa subsp. indica GN=OsI_03795 PE=4 SV=1	hypothetical protein OsI_03795 [Oryza sativa Indica Group]	Sorghum bicolor hypothetical protein, mRNA
Munro_Bamboo_unigene_BMK_12401			OJ991214_12.17 protein OS=Oryza sativa subsp. japonica GN=OSJNBa0033G16.4 PE=2 SV=1	Os04g0416700 [Oryza sativa Japonica Group] emb|CAE01528.2| OJ991214_12.17 [Oryza sativa Japonica Group] emb|CAD40930.3| OSJNBa0033G16.4 [Oryza sativa Japonica Group] dbj|BAF14680.1| Os04g0416700 [Oryza sativa Japonica Group] emb|CAH67596.1| OSIGBa0092M08.8 [Oryza sativa Indica Group] gb|EAY94069.1| hypothetical protein OsI_15845 [Oryza sativa Indica Group] gb|EAZ30704.1| hypothetical protein OsJ_14762 [Oryza sativa Japonica Group] dbj|BAG90834.1| unnamed protein product [Oryza sativa Japonica Group]	Phyllostachys edulis cDNA clone: bphylf040n08, full insert sequence
Munro_Bamboo_unigene_BMK_12402			OSJNBa0013K16.17 protein OS=Oryza sativa subsp. japonica GN=OSJNBa0013K16.17 PE=4 SV=2	H0307D04.13 [Oryza sativa Indica Group] gb|EAY95322.1| hypothetical protein OsI_17149 [Oryza sativa Indica Group] gb|EAZ31786.1| hypothetical protein OsJ_15938 [Oryza sativa Japonica Group]	Phyllostachys edulis cDNA clone: bphyst003h20, full insert sequence
Munro_Bamboo_unigene_BMK_12406			Os01g0111900 protein OS=Oryza sativa subsp. japonica GN=OSJNBb0032H19.3 PE=2 SV=1	Os01g0111900 [Oryza sativa Japonica Group] dbj|BAD44944.1| unknown protein [Oryza sativa Japonica Group] dbj|BAD45056.1| unknown protein [Oryza sativa Japonica Group] gb|EAY72251.1| hypothetical protein OsI_00105 [Oryza sativa Indica Group] gb|ACA64840.1| SKIP interacting protein 34 [Oryza sativa] dbj|BAG96020.1| unnamed protein product [Oryza sativa Japonica Group] dbj|BAH90862.1| Os01g0111900 [Oryza sativa Japonica Group]	Phyllostachys edulis cDNA clone: bphylf025g02, full insert sequence
Munro_Bamboo_unigene_BMK_12407	NTP pyrophosphohydrolases including oxidative damage repair enzymes	--	hypothetical protein	Nudix hydrolase 18, mitochondrial OS=Arabidopsis thaliana GN=NUDT18 PE=2 SV=1	Putative uncharacterized protein Sb04g028750 OS=Sorghum bicolor GN=Sb04g028750 PE=3 SV=1	hypothetical protein SORBIDRAFT_04g028750 [Sorghum bicolor] gb|EES07305.1| hypothetical protein SORBIDRAFT_04g028750 [Sorghum bicolor]	Phyllostachys edulis cDNA clone: bphylf049o03, full insert sequence
Munro_Bamboo_unigene_BMK_12412	6-phosphofructokinase	METABOLISM	Os02g0714200; K00895 pyrophosphate--fructose-6-phosphate 1-phosphotransferase [EC:2.7.1.90]	Pyrophosphate--fructose 6-phosphate 1-phosphotransferase subunit alpha OS=Ricinus communis GN=PFP-ALPHA PE=3 SV=1	Os02g0714200 protein OS=Oryza sativa subsp. japonica GN=OJ1479_B12.23 PE=2 SV=1	Os02g0714200 [Oryza sativa Japonica Group] dbj|BAD07793.1| putative diphosphate-fructose-6-phosphate 1-phosphotransferase alpha chain [Oryza sativa Japonica Group] dbj|BAF09832.1| Os02g0714200 [Oryza sativa Japonica Group] dbj|BAG91865.1| unnamed protein product [Oryza sativa Japonica Group] gb|EEC73886.1| hypothetical protein OsI_08678 [Oryza sativa Indica Group] gb|EEE57680.1| hypothetical protein OsJ_08132 [Oryza sativa Japonica Group]	Hordeum vulgare subsp. vulgare cDNA clone: FLbaf155k05, mRNA sequence
Munro_Bamboo_unigene_BMK_12413	Superfamily II DNA and RNA helicases	--	gpm624; LOC100273717; K12812 ATP-dependent RNA helicase UAP56/SUB2 [EC:3.6.4.13]	DEAD-box ATP-dependent RNA helicase 15 OS=Oryza sativa subsp. japonica GN=Os01g0550000 PE=2 SV=1	Putative uncharacterized protein OS=Zea mays PE=2 SV=1	hypothetical protein LOC100273717 [Zea mays] gb|ACN35192.1| unknown [Zea mays]	Phyllostachys edulis cDNA clone: bphylf042i22, full insert sequence
Munro_Bamboo_unigene_BMK_12417			Alpha-1,3-mannosyl-glycoprotein 2-beta-N-acetylglucosaminyltransferase OS=Arabidopsis thaliana GN=GNTI PE=1 SV=1	N-acetylglucosaminyltransferase 1 OS=Oryza sativa GN=mgat1 PE=2 SV=1	Os02g0832800 [Oryza sativa Japonica Group] emb|CAD30022.1| N-acetylglucosaminyltransferase 1 [Oryza sativa] dbj|BAD23019.1| N-acetylglucosaminyltransferase I-like protein [Oryza sativa Japonica Group] dbj|BAD28450.1| N-acetylglucosaminyltransferase I-like protein [Oryza sativa Japonica Group] dbj|BAF10545.1| Os02g0832800 [Oryza sativa Japonica Group] dbj|BAG95103.1| unnamed protein product [Oryza sativa Japonica Group] gb|EEE58118.1| hypothetical protein OsJ_09008 [Oryza sativa Japonica Group]	Phyllostachys edulis cDNA clone: bphylf045c11, full insert sequence
Munro_Bamboo_unigene_BMK_12420			Root-specific lectin OS=Hordeum vulgare PE=1 SV=1	HFR-3 OS=Triticum aestivum GN=Hfr-3 PE=2 SV=1	RecName: Full=Agglutinin isolectin 1; AltName: Full=Isolectin A; AltName: Full=WGA1; Flags: Precursor gb|AAA34256.1| agglutinin isolectin A precursor [Triticum aestivum]	Barley root-specific lectin mRNA, complete cds
Munro_Bamboo_unigene_BMK_12421			Probable UDP-N-acetylglucosamine pyrophosphorylase OS=Arabidopsis thaliana GN=At2g35020 PE=2 SV=1	Os08g0206900 protein OS=Oryza sativa subsp. japonica GN=OJ1734_E04.4 PE=2 SV=1	Os08g0206900 [Oryza sativa Japonica Group] dbj|BAD11559.1| putative UDP-N-acetylglucosamine pyrophosphorylase [Oryza sativa Japonica Group] dbj|BAD12844.1| putative UDP-N-acetylglucosamine pyrophosphorylase [Oryza sativa Japonica Group] dbj|BAF23156.1| Os08g0206900 [Oryza sativa Japonica Group] dbj|BAG92482.1| unnamed protein product [Oryza sativa Japonica Group] gb|EEC83092.1| hypothetical protein OsI_28227 [Oryza sativa Indica Group]	Oryza sativa Japonica Group Os08g0206900 (Os08g0206900) mRNA, complete cds
Munro_Bamboo_unigene_BMK_12424			Soluble inorganic pyrophosphatase OS=Zea mays GN=IPP PE=2 SV=1	H0701F11.4 protein OS=Oryza sativa GN=H0701F11.4 PE=4 SV=1	H0701F11.4 [Oryza sativa Indica Group]	Phyllostachys edulis cDNA clone: bphyem106i18, full insert sequence
Munro_Bamboo_unigene_BMK_12426			Expansin-B3 OS=Oryza sativa subsp. japonica GN=EXPB3 PE=2 SV=2	Putative uncharacterized protein Sb01g029260 OS=Sorghum bicolor GN=Sb01g029260 PE=3 SV=1	hypothetical protein SORBIDRAFT_01g029260 [Sorghum bicolor] gb|EER91942.1| hypothetical protein SORBIDRAFT_01g029260 [Sorghum bicolor]	Phyllostachys edulis cDNA clone: bphylf045m11, full insert sequence
Munro_Bamboo_unigene_BMK_12428			Expansin-B3 OS=Oryza sativa subsp. japonica GN=EXPB3 PE=2 SV=2	Beta-expansin OS=Oryza sativa subsp. japonica PE=2 SV=1	hypothetical protein OsJ_32420 [Oryza sativa Japonica Group]	Phyllostachys edulis cDNA clone: bphylf045m11, full insert sequence
Munro_Bamboo_unigene_BMK_12429			Uncharacterized serine/threonine-rich protein PB15E9.01c OS=Schizosaccharomyces pombe GN=SPAPB15E9.01c PE=2 SV=2	Putative uncharacterized protein OS=Oryza sativa subsp. japonica GN=OsJ_20645 PE=4 SV=1	hypothetical protein OsI_22208 [Oryza sativa Indica Group] gb|EEE65360.1| hypothetical protein OsJ_20645 [Oryza sativa Japonica Group]	Oryza sativa Japonica Group Os06g0223800 (Os06g0223800) mRNA, complete cds
Munro_Bamboo_unigene_BMK_12431			Photosystem I reaction center subunit psaK, chloroplastic OS=Hordeum vulgare GN=PSAK PE=1 SV=1	Os07g0148900 protein OS=Oryza sativa subsp. japonica GN=Os07g0148900 PE=2 SV=1	Os07g0148900 [Oryza sativa Japonica Group] gb|AAO72567.1| photosystem I protein-like protein [Oryza sativa Japonica Group] dbj|BAC83352.1| photosystem I protein-like protein [Oryza sativa Japonica Group] dbj|BAD30102.1| photosystem I protein-like protein [Oryza sativa Japonica Group] dbj|BAF20809.1| Os07g0148900 [Oryza sativa Japonica Group] gb|EAZ38699.1| hypothetical protein OsJ_23098 [Oryza sativa Japonica Group] dbj|BAG86800.1| unnamed protein product [Oryza sativa Japonica Group]	Phyllostachys edulis cDNA clone: bbasst002b11, full insert sequence
Munro_Bamboo_unigene_BMK_12432			Photosystem I reaction center subunit psaK, chloroplastic OS=Hordeum vulgare GN=PSAK PE=1 SV=1	Os07g0148900 protein OS=Oryza sativa subsp. japonica GN=Os07g0148900 PE=2 SV=1	Os07g0148900 [Oryza sativa Japonica Group] gb|AAO72567.1| photosystem I protein-like protein [Oryza sativa Japonica Group] dbj|BAC83352.1| photosystem I protein-like protein [Oryza sativa Japonica Group] dbj|BAD30102.1| photosystem I protein-like protein [Oryza sativa Japonica Group] dbj|BAF20809.1| Os07g0148900 [Oryza sativa Japonica Group] gb|EAZ38699.1| hypothetical protein OsJ_23098 [Oryza sativa Japonica Group] dbj|BAG86800.1| unnamed protein product [Oryza sativa Japonica Group]	Phyllostachys edulis cDNA clone: bbasst002i19, full insert sequence
Munro_Bamboo_unigene_BMK_12434	Serine/threonine protein kinase	--	hypothetical protein	LRR receptor-like serine/threonine-protein kinase ERL1 OS=Arabidopsis thaliana GN=ERL1 PE=2 SV=1	Putative transmembrane protein kinase OS=Oryza sativa subsp. japonica GN=P0538C01.27 PE=4 SV=1	hypothetical protein OsJ_19993 [Oryza sativa Japonica Group]	Oryza sativa Japonica Group cDNA clone:001-125-E11, full insert sequence
Munro_Bamboo_unigene_BMK_12435			LRR receptor-like serine/threonine-protein kinase ERL2 OS=Arabidopsis thaliana GN=ERL2 PE=2 SV=1	Os06g0130100 protein OS=Oryza sativa subsp. japonica GN=PK3 PE=2 SV=1	stress-induced protein kinase [Oryza sativa Japonica Group]	Oryza sativa Japonica Group cultivar Taipei 309 stress-induced protein kinase (SIK1) mRNA, complete cds
Munro_Bamboo_unigene_BMK_12445			OSIGBa0096P03.8 protein OS=Oryza sativa GN=OSIGBa0132D06.1 PE=4 SV=1	OSIGBa0096P03.8 [Oryza sativa Indica Group] emb|CAH66435.1| OSIGBa0132D06.1 [Oryza sativa Indica Group]	Phyllostachys edulis cDNA clone: bphyem001i13, full insert sequence
Munro_Bamboo_unigene_BMK_12446	UDP-glucose pyrophosphorylase	METABOLISM	csu815; LOC100191846; K00963 UTP--glucose-1-phosphate uridylyltransferase [EC:2.7.7.9]	UTP--glucose-1-phosphate uridylyltransferase OS=Hordeum vulgare PE=2 SV=1	UDP-glucose pyrophosphorylase OS=Bambusa oldhamii PE=2 SV=1	UDP-glucose pyrophosphorylase [Bambusa oldhamii]	Bambusa oldhamii UDP-glucose pyrophosphorylase mRNA, complete cds
Munro_Bamboo_unigene_BMK_12447	Signal transduction histidine kinase	CELLULAR PROCESSES AND SIGNALING	Os07g0637300; K00898 pyruvate dehydrogenase kinase [EC:2.7.11.2]	[Pyruvate dehydrogenase [lipoamide]] kinase, mitochondrial OS=Drosophila melanogaster GN=Pdk PE=2 SV=2	Pyruvate dehydrogenase kinase OS=Oryza sativa subsp. indica GN=PDHK PE=2 SV=1	Os07g0637300 [Oryza sativa Japonica Group] gb|AAK01947.1| pyruvate dehydrogenase kinase 1 [Oryza sativa Indica Group] dbj|BAC16404.1| pyruvate dehydrogenase kinase 1 [Oryza sativa Japonica Group] gb|AAX22104.1| pyruvate dehydrogenase kinase [Oryza sativa Indica Group] gb|AAX22105.1| pyruvate dehydrogenase kinase [Oryza sativa Indica Group] dbj|BAF22315.1| Os07g0637300 [Oryza sativa Japonica Group]	Phyllostachys edulis cDNA clone: bphylf044k13, full insert sequence
Munro_Bamboo_unigene_BMK_12449	Signal transduction histidine kinase	CELLULAR PROCESSES AND SIGNALING	Os07g0637300; K00898 pyruvate dehydrogenase kinase [EC:2.7.11.2]	[Pyruvate dehydrogenase [lipoamide]] kinase, mitochondrial OS=Schizosaccharomyces pombe GN=SPAC644.11c PE=2 SV=1	Pyruvate dehydrogenase kinase OS=Oryza sativa subsp. indica GN=PDHK PE=2 SV=1	hypothetical protein OsJ_25286 [Oryza sativa Japonica Group]	Phyllostachys edulis cDNA clone: bphylf044k13, full insert sequence
Munro_Bamboo_unigene_BMK_12450	Signal transduction histidine kinase	CELLULAR PROCESSES AND SIGNALING	Os07g0637300; K00898 pyruvate dehydrogenase kinase [EC:2.7.11.2]	[Pyruvate dehydrogenase [lipoamide]] kinase, mitochondrial OS=Schizosaccharomyces pombe GN=SPAC644.11c PE=2 SV=1	Pyruvate dehydrogenase kinase OS=Oryza sativa subsp. indica GN=PDHK PE=2 SV=1	hypothetical protein OsJ_25286 [Oryza sativa Japonica Group]	Phyllostachys edulis cDNA clone: bphylf037i19, full insert sequence
Munro_Bamboo_unigene_BMK_12451			Serine/arginine repetitive matrix protein 3 OS=Mus musculus GN=Srrm3 PE=2 SV=1	Putative uncharacterized protein OJ1568_D07.5-1 OS=Oryza sativa subsp. japonica GN=OJ1568_D07.5-1 PE=2 SV=1	unknown protein [Oryza sativa Japonica Group] dbj|BAG96568.1| unnamed protein product [Oryza sativa Japonica Group]	Phyllostachys edulis cDNA clone: bphylf045l16, full insert sequence
Munro_Bamboo_unigene_BMK_12452			Salivary glue protein Sgs-3 OS=Drosophila erecta GN=Sgs3 PE=2 SV=3	Putative uncharacterized protein Sb04g005070 OS=Sorghum bicolor GN=Sb04g005070 PE=4 SV=1	hypothetical protein SORBIDRAFT_04g005070 [Sorghum bicolor] gb|EES04617.1| hypothetical protein SORBIDRAFT_04g005070 [Sorghum bicolor]	Phyllostachys edulis cDNA clone: bphyem003o14, full insert sequence
Munro_Bamboo_unigene_BMK_12455			Uncharacterized protein ORF3 OS=Grapevine fleck virus (isolate Italy/MT48) GN=ORF3 PE=4 SV=1	Ethylene-responsive transcription factor 4 OS=Zea mays PE=2 SV=1	ethylene-responsive transcription factor 4 [Zea mays] gb|ACG28382.1| ethylene-responsive transcription factor 4 [Zea mays]	Phyllostachys edulis cDNA clone: bphylf037b19, full insert sequence
Munro_Bamboo_unigene_BMK_12456	Cu2+-containing amine oxidase	METABOLISM	hypothetical protein; K00276 primary-amine oxidase [EC:1.4.3.21]	Copper methylamine oxidase OS=Arthrobacter sp. (strain P1) GN=maoII PE=1 SV=1	Putative uncharacterized protein Sb06g020020 OS=Sorghum bicolor GN=Sb06g020020 PE=3 SV=1	hypothetical protein SORBIDRAFT_06g020020 [Sorghum bicolor] gb|EES12364.1| hypothetical protein SORBIDRAFT_06g020020 [Sorghum bicolor]	Sorghum bicolor hypothetical protein, mRNA
Munro_Bamboo_unigene_BMK_12457	FOG: Ankyrin repeat	POORLY CHARACTERIZED	Os05g0112000	E3 ubiquitin-protein ligase XB3 OS=Oryza sativa subsp. japonica GN=XB3 PE=1 SV=1	Putative uncharacterized protein OS=Oryza sativa subsp. indica GN=OsI_18173 PE=4 SV=1	hypothetical protein OsI_18173 [Oryza sativa Indica Group]	Oryza sativa Japonica Group Os05g0112000 (Os05g0112000) mRNA, complete cds
Munro_Bamboo_unigene_BMK_12458			Protein argonaute MEL1 OS=Oryza sativa subsp. japonica GN=MEL1 PE=2 SV=1	Putative uncharacterized protein Sb09g000530 OS=Sorghum bicolor GN=Sb09g000530 PE=4 SV=1	hypothetical protein SORBIDRAFT_09g000530 [Sorghum bicolor] gb|EES18841.1| hypothetical protein SORBIDRAFT_09g000530 [Sorghum bicolor]	Oryza sativa Japonica Group Os02g0831600 (Os02g0831600) mRNA, complete cds
Munro_Bamboo_unigene_BMK_12461			Defensin-like protein OS=Nelumbo nucifera PE=3 SV=1	Low-molecular-weight cysteine-rich protein LCR69 OS=Zea mays PE=4 SV=1	low-molecular-weight cysteine-rich protein LCR69 precursor [Zea mays]	Phyllostachys edulis cDNA clone: bbasst002l03, full insert sequence
Munro_Bamboo_unigene_BMK_12462		
Munro_Bamboo_unigene_BMK_12465			Putative uncharacterized protein OS=Vitis vinifera GN=VITISV_031365 PE=4 SV=1	PREDICTED: hypothetical protein [Vitis vinifera]	Phyllostachys edulis cDNA clone: bphyst010a14, full insert sequence
Munro_Bamboo_unigene_BMK_12467			Uncharacterized protein C6orf106 homolog OS=Danio rerio GN=zgc:101577 PE=2 SV=1	OSJNBa0044K18.2 protein OS=Oryza sativa subsp. japonica GN=OSJNBa0044K18.2 PE=4 SV=1	Os04g0476800 [Oryza sativa Japonica Group] emb|CAE05860.1| OSJNBa0044K18.2 [Oryza sativa Japonica Group] dbj|BAF14997.1| Os04g0476800 [Oryza sativa Japonica Group] gb|EAZ31087.1| hypothetical protein OsJ_15184 [Oryza sativa Japonica Group]	Oryza sativa Japonica Group Os04g0476800 (Os04g0476800) mRNA, complete cds
Munro_Bamboo_unigene_BMK_12471	SAM-dependent methyltransferases	--	hypothetical protein; K00559 sterol 24-C-methyltransferase [EC:2.1.1.41]	Cycloartenol-C-24-methyltransferase 1 OS=Oryza sativa subsp. japonica GN=Smt1-1 PE=2 SV=1	Putative uncharacterized protein Sb09g029600 OS=Sorghum bicolor GN=Sb09g029600 PE=4 SV=1	hypothetical protein SORBIDRAFT_09g029600 [Sorghum bicolor] gb|EES20006.1| hypothetical protein SORBIDRAFT_09g029600 [Sorghum bicolor]	Phyllostachys edulis cDNA clone: bphylf025o10, full insert sequence
Munro_Bamboo_unigene_BMK_12472	SAM-dependent methyltransferases	--	smt1, ESMT1; sterol methyltransferase1; K00559 sterol 24-C-methyltransferase [EC:2.1.1.41]	Cycloartenol-C-24-methyltransferase 1 OS=Oryza sativa subsp. japonica GN=Smt1-1 PE=2 SV=1	Cycloartenol-C-24-methyltransferase 1 OS=Zea mays GN=ESMT1 PE=2 SV=1	sterol methyltransferase1 [Zea mays] gb|AAB70886.1| endosperm C-24 sterol methyltransferase [Zea mays] gb|ACF85094.1| unknown [Zea mays] gb|ACG23984.1| cycloartenol-C-24-methyltransferase 1 [Zea mays]	Phyllostachys edulis cDNA clone: bphylf025o10, full insert sequence
Munro_Bamboo_unigene_BMK_12473	GTPase SAR1 and related small G proteins	POORLY CHARACTERIZED	hypothetical protein	ADP-ribosylation factor 2 OS=Oryza sativa subsp. japonica GN=ARF PE=2 SV=2	ADP-ribosylation factor OS=Triticum aestivum GN=arf PE=2 SV=1	ADP-ribosylation factor [Oryza sativa Japonica Group]	Phyllostachys edulis cDNA clone: bphylf032n01, full insert sequence
Munro_Bamboo_unigene_BMK_12477			Phosphoenolpyruvate/phosphate translocator 2, chloroplastic OS=Oryza sativa subsp. japonica GN=PPT2 PE=2 SV=1	Putative uncharacterized protein OS=Oryza sativa subsp. japonica GN=OsJ_26982 PE=4 SV=1	hypothetical protein OsJ_26982 [Oryza sativa Japonica Group]	Phyllostachys edulis cDNA clone: bphyst028c21, full insert sequence
Munro_Bamboo_unigene_BMK_12478			Phosphoenolpyruvate/phosphate translocator 2, chloroplastic OS=Oryza sativa subsp. japonica GN=PPT2 PE=2 SV=1	Putative uncharacterized protein OS=Oryza sativa subsp. japonica GN=OsJ_26982 PE=4 SV=1	hypothetical protein OsJ_26982 [Oryza sativa Japonica Group]	Oryza sativa Japonica Group Os08g0344600 (Os08g0344600) mRNA, complete cds
Munro_Bamboo_unigene_BMK_12481			Histone H1 OS=Zea mays PE=2 SV=2	Histone-like protein OS=Oryza sativa subsp. japonica GN=OSJNBa0052F07.24 PE=2 SV=1	Os03g0799000 [Oryza sativa Japonica Group] gb|AAO37519.1| histone-like protein [Oryza sativa Japonica Group] gb|ABF99367.1| linker histone H1 and H5 family protein, expressed [Oryza sativa Japonica Group] dbj|BAF13487.1| Os03g0799000 [Oryza sativa Japonica Group] gb|EAZ28925.1| hypothetical protein OsJ_12968 [Oryza sativa Japonica Group] dbj|BAG93999.1| unnamed protein product [Oryza sativa Japonica Group]	Phyllostachys edulis cDNA clone: bphyem113k02, full insert sequence
Munro_Bamboo_unigene_BMK_12482			Histone H1 OS=Zea mays PE=2 SV=2	Histone-like protein OS=Oryza sativa subsp. japonica GN=OSJNBa0052F07.24 PE=2 SV=1	Os03g0799000 [Oryza sativa Japonica Group] gb|AAO37519.1| histone-like protein [Oryza sativa Japonica Group] gb|ABF99367.1| linker histone H1 and H5 family protein, expressed [Oryza sativa Japonica Group] dbj|BAF13487.1| Os03g0799000 [Oryza sativa Japonica Group] gb|EAZ28925.1| hypothetical protein OsJ_12968 [Oryza sativa Japonica Group] dbj|BAG93999.1| unnamed protein product [Oryza sativa Japonica Group]	Phyllostachys edulis cDNA clone: bphyem113k02, full insert sequence
Munro_Bamboo_unigene_BMK_12495			Autophagy-related protein 8C OS=Oryza sativa subsp. japonica GN=ATG8C PE=2 SV=1	Putative uncharacterized protein Sb07g005440 OS=Sorghum bicolor GN=Sb07g005440 PE=3 SV=1	hypothetical protein SORBIDRAFT_07g005440 [Sorghum bicolor] gb|EES13484.1| hypothetical protein SORBIDRAFT_07g005440 [Sorghum bicolor]	Phyllostachys edulis cDNA clone: bphyst018e15, full insert sequence
Munro_Bamboo_unigene_BMK_12496			Autophagy-related protein 8C OS=Oryza sativa subsp. japonica GN=ATG8C PE=2 SV=1	Putative uncharacterized protein Sb07g005440 OS=Sorghum bicolor GN=Sb07g005440 PE=3 SV=1	hypothetical protein SORBIDRAFT_07g005440 [Sorghum bicolor] gb|EES13484.1| hypothetical protein SORBIDRAFT_07g005440 [Sorghum bicolor]	Phyllostachys edulis cDNA clone: bphyst030p20, full insert sequence
Munro_Bamboo_unigene_BMK_12497			Autophagy-related protein 8C OS=Oryza sativa subsp. japonica GN=ATG8C PE=2 SV=1	Putative uncharacterized protein Sb07g005440 OS=Sorghum bicolor GN=Sb07g005440 PE=3 SV=1	hypothetical protein SORBIDRAFT_07g005440 [Sorghum bicolor] gb|EES13484.1| hypothetical protein SORBIDRAFT_07g005440 [Sorghum bicolor]	Phyllostachys edulis cDNA clone: bphyst036f08, full insert sequence
Munro_Bamboo_unigene_BMK_12498	Cu/Zn superoxide dismutase	METABOLISM	pco095461; LOC100136885; K04565 Cu/Zn superoxide dismutase [EC:1.15.1.1]	Superoxide dismutase [Cu-Zn], chloroplastic OS=Oryza sativa subsp. japonica GN=SODCP PE=1 SV=1	Superoxide dismutase [Cu-Zn] OS=Thellungiella halophila PE=2 SV=1	unnamed protein product [Thellungiella halophila]	Phyllostachys edulis cDNA clone: bphylf057i07, full insert sequence
Munro_Bamboo_unigene_BMK_12500			UPF0420 protein C16orf58 homolog OS=Mus musculus PE=2 SV=1	Os05g0419200 protein OS=Oryza sativa subsp. japonica GN=P0426G01.10 PE=4 SV=1	Os05g0419200 [Oryza sativa Japonica Group] gb|AAV25645.1| unknown protein [Oryza sativa Japonica Group] gb|EEE63757.1| hypothetical protein OsJ_18576 [Oryza sativa Japonica Group] dbj|BAF17485.2| Os05g0419200 [Oryza sativa Japonica Group]	Oryza sativa Japonica Group Os05g0419200 (Os05g0419200) mRNA, complete cds
Munro_Bamboo_unigene_BMK_12501		
Munro_Bamboo_unigene_BMK_12502		
Munro_Bamboo_unigene_BMK_12504			Leucine-rich repeat extensin-like protein 1 OS=Arabidopsis thaliana GN=LRX1 PE=1 SV=1	Os01g0139200 protein OS=Oryza sativa subsp. japonica GN=P0480E02.3 PE=4 SV=1	hypothetical protein OsI_00313 [Oryza sativa Indica Group]	Phyllostachys edulis cDNA clone: bphyem206l21, full insert sequence
Munro_Bamboo_unigene_BMK_12507	Rad3-related DNA helicases	--	Os05g0144800; K10844 DNA excision repair protein ERCC-2 [EC:3.6.4.12]	DNA repair helicase UVH6 OS=Arabidopsis thaliana GN=UVH6 PE=1 SV=1	Os05g0144800 protein OS=Oryza sativa subsp. japonica GN=OSJNBb0015A05.1 PE=4 SV=1	hypothetical protein OsI_18432 [Oryza sativa Indica Group]	Oryza sativa Japonica Group Os05g0144800 (Os05g0144800) mRNA, complete cds
Munro_Bamboo_unigene_BMK_12510			Cytochrome c oxidase subunit 6B OS=Schizosaccharomyces pombe GN=cox12 PE=2 SV=2	Cytochrome c oxidase subunit OS=Zea mays PE=2 SV=1	cytochrome c oxidase subunit [Zea mays]	Phyllostachys edulis cDNA clone: bphylf002c16, full insert sequence
Munro_Bamboo_unigene_BMK_12511			Cytochrome c oxidase subunit 6B OS=Schizosaccharomyces pombe GN=cox12 PE=2 SV=2	Cytochrome c oxidase subunit OS=Zea mays PE=2 SV=1	cytochrome c oxidase subunit [Zea mays]	Phyllostachys edulis cDNA clone: bphyst004h02, full insert sequence
Munro_Bamboo_unigene_BMK_12512	RNA-binding proteins (RRM domain)	POORLY CHARACTERIZED	Os04g0504800	Polyadenylate-binding protein 2 OS=Arabidopsis thaliana GN=PAB2 PE=1 SV=1	OSJNBa0014K14.19 protein OS=Oryza sativa GN=OSJNBa0014K14.19 PE=4 SV=3	hypothetical protein OsJ_15377 [Oryza sativa Japonica Group]	Oryza sativa Japonica Group Os04g0504800 (Os04g0504800) mRNA, complete cds
Munro_Bamboo_unigene_BMK_12513	Nucleoside-diphosphate-sugar epimerases	--	hypothetical protein; K12449 UDP-apiose/xylose synthase	Bifunctional polymyxin resistance protein ArnA OS=Escherichia fergusonii (strain ATCC 35469 / DSM 13698 / CDC 0568-73) GN=arnA PE=3 SV=1	Putative uncharacterized protein Sb03g047200 OS=Sorghum bicolor GN=Sb03g047200 PE=4 SV=1	hypothetical protein SORBIDRAFT_03g047200 [Sorghum bicolor] gb|EES04291.1| hypothetical protein SORBIDRAFT_03g047200 [Sorghum bicolor]	Phyllostachys edulis cDNA clone: bphyst005n22, full insert sequence
Munro_Bamboo_unigene_BMK_12514	Membrane-associated phospholipid phosphatase	METABOLISM	Os08g0359200	Lipid phosphate phosphatase 2 OS=Arabidopsis thaliana GN=LPP2 PE=2 SV=1	Os08g0359200 protein OS=Oryza sativa subsp. japonica GN=P0488B06.38-1 PE=4 SV=1	hypothetical protein OsJ_27038 [Oryza sativa Japonica Group]	Oryza sativa Japonica Group Os08g0359200 (Os08g0359200) mRNA, complete cds
Munro_Bamboo_unigene_BMK_12515	6-phosphofructokinase	METABOLISM	hypothetical protein; K00895 pyrophosphate--fructose-6-phosphate 1-phosphotransferase [EC:2.7.1.90]	Pyrophosphate--fructose 6-phosphate 1-phosphotransferase subunit beta OS=Ricinus communis GN=PFP-BETA PE=3 SV=1	Putative uncharacterized protein Sb10g008850 OS=Sorghum bicolor GN=Sb10g008850 PE=4 SV=1	hypothetical protein SORBIDRAFT_10g008850 [Sorghum bicolor] gb|EER89514.1| hypothetical protein SORBIDRAFT_10g008850 [Sorghum bicolor]	Phyllostachys edulis cDNA clone: bphyem201o03, full insert sequence
Munro_Bamboo_unigene_BMK_12516	6-phosphofructokinase	METABOLISM	hypothetical protein; K00895 pyrophosphate--fructose-6-phosphate 1-phosphotransferase [EC:2.7.1.90]	Pyrophosphate--fructose 6-phosphate 1-phosphotransferase subunit beta OS=Ricinus communis GN=PFP-BETA PE=3 SV=1	Putative uncharacterized protein Sb10g008850 OS=Sorghum bicolor GN=Sb10g008850 PE=4 SV=1	hypothetical protein SORBIDRAFT_10g008850 [Sorghum bicolor] gb|EER89514.1| hypothetical protein SORBIDRAFT_10g008850 [Sorghum bicolor]	Phyllostachys edulis cDNA clone: bphyem201o03, full insert sequence
Munro_Bamboo_unigene_BMK_12517	6-phosphofructokinase	METABOLISM	hypothetical protein LOC100256839; K00895 pyrophosphate--fructose-6-phosphate 1-phosphotransferase [EC:2.7.1.90]	Pyrophosphate--fructose 6-phosphate 1-phosphotransferase subunit beta OS=Ricinus communis GN=PFP-BETA PE=3 SV=1	Whole genome shotgun sequence of line PN40024, scaffold_235.assembly12x (Fragment) OS=Vitis vinifera GN=VIT_00004820001 PE=4 SV=1	unnamed protein product [Vitis vinifera]	Phyllostachys edulis cDNA clone: bphyem201f09, full insert sequence
Munro_Bamboo_unigene_BMK_12518	RNA-binding proteins (RRM domain)	POORLY CHARACTERIZED	Os08g0320100	Heterogeneous nuclear ribonucleoprotein A3 OS=Homo sapiens GN=HNRNPA3 PE=1 SV=2	Os08g0320100 protein OS=Oryza sativa subsp. japonica GN=OJ1136_D12.118 PE=2 SV=1	Os08g0320100 [Oryza sativa Japonica Group] dbj|BAC92448.1| RNA recognition motif (RRM)-containing protein-like [Oryza sativa Japonica Group] dbj|BAD10426.1| RNA recognition motif (RRM)-containing protein-like [Oryza sativa Japonica Group] dbj|BAF23439.1| Os08g0320100 [Oryza sativa Japonica Group] dbj|BAH00665.1| unnamed protein product [Oryza sativa Japonica Group] gb|EEC83358.1| hypothetical protein OsI_28764 [Oryza sativa Indica Group] dbj|BAI39889.1| ribonucleoprotein-like [Oryza sativa Indica Group]	Oryza sativa Japonica Group Os08g0320100 (Os08g0320100) mRNA, complete cds
Munro_Bamboo_unigene_BMK_12519	Enolase	METABOLISM	Os10g0167300; K01689 enolase [EC:4.2.1.11]	Enolase OS=Oryza sativa subsp. japonica GN=ENO1 PE=1 SV=2	Enolase OS=Oryza sativa subsp. japonica PE=2 SV=1	Enolase, putative, expressed [Oryza sativa Japonica Group]	Phyllostachys edulis cDNA clone: bphylf025n16, full insert sequence
Munro_Bamboo_unigene_BMK_12520			36.4 kDa proline-rich protein OS=Solanum lycopersicum GN=TPRP-F1 PE=2 SV=1	Putative uncharacterized protein OS=Zea mays PE=2 SV=1	unknown [Zea mays]	Oryza sativa Japonica Group Os06g0643500 (Os06g0643500) mRNA, complete cds
Munro_Bamboo_unigene_BMK_12521		
Munro_Bamboo_unigene_BMK_12522	Ribosomal protein S27E	INFORMATION STORAGE AND PROCESSING	Os04g0346100; K02978 small subunit ribosomal protein S27e	40S ribosomal protein S27 OS=Hordeum vulgare GN=RPS27 PE=3 SV=2	Ribosomal protein S27 OS=Oryza sativa subsp. japonica GN=OSJNBa0020I02.1 PE=3 SV=1	Os04g0346100 [Oryza sativa Japonica Group] emb|CAD40354.1| OSJNBa0020I02.1 [Oryza sativa Japonica Group] dbj|BAF14426.1| Os04g0346100 [Oryza sativa Japonica Group] emb|CAH66507.1| OSIGBa0111I14.2 [Oryza sativa Indica Group] gb|EAY93641.1| hypothetical protein OsI_15427 [Oryza sativa Indica Group] gb|EAZ30304.1| hypothetical protein OsJ_14350 [Oryza sativa Japonica Group] dbj|BAG90709.1| unnamed protein product [Oryza sativa Japonica Group]	Phyllostachys edulis cDNA clone: bphyst007b11, full insert sequence
Munro_Bamboo_unigene_BMK_12523	Ribosomal protein S27E	INFORMATION STORAGE AND PROCESSING	rps27; ribosomal protein S27; K02978 small subunit ribosomal protein S27e	40S ribosomal protein S27 OS=Hordeum vulgare GN=RPS27 PE=3 SV=2	Ribosomal protein S27 OS=Zea mays PE=3 SV=1	40S ribosomal protein S27 [Zea mays]	Phyllostachys edulis cDNA clone: bphyst005g05, full insert sequence
Munro_Bamboo_unigene_BMK_12524			Os01g0756600 protein OS=Oryza sativa subsp. japonica GN=OJ1414_E05.5 PE=2 SV=1	Os01g0756600 [Oryza sativa Japonica Group] dbj|BAB90140.1| unknown protein [Oryza sativa Japonica Group] dbj|BAF06203.1| Os01g0756600 [Oryza sativa Japonica Group] gb|EAZ13587.1| hypothetical protein OsJ_03503 [Oryza sativa Japonica Group] dbj|BAG87661.1| unnamed protein product [Oryza sativa Japonica Group] dbj|BAG95522.1| unnamed protein product [Oryza sativa Japonica Group]	Phyllostachys edulis cDNA clone: bphylf037n01, full insert sequence
Munro_Bamboo_unigene_BMK_12525			Aspartic proteinase OS=Oryza sativa subsp. japonica GN=RAP PE=2 SV=2	Putative uncharacterized protein OS=Zea mays PE=2 SV=1	unknown [Zea mays]	Zea mays full-length cDNA clone ZM_BFb0153I06 mRNA, complete cds
Munro_Bamboo_unigene_BMK_12526			Aspartic proteinase OS=Oryza sativa subsp. japonica GN=RAP PE=2 SV=2	Os05g0137400 protein OS=Oryza sativa subsp. japonica GN=Os05g0137400 PE=2 SV=1	Os05g0137400 [Oryza sativa Japonica Group] sp|P42211.2|ASPRX_ORYSJ RecName: Full=Aspartic proteinase; Flags: Precursor gb|AAS98423.1| aspartic proteinase [Oryza sativa Japonica Group] dbj|BAF16500.1| Os05g0137400 [Oryza sativa Japonica Group] dbj|BAG89416.1| unnamed protein product [Oryza sativa Japonica Group]	Oryza sativa (indica cultivar-group) cDNA clone:OSIGCRA124K13, full insert sequence
Munro_Bamboo_unigene_BMK_12527			Probable pectinesterase 68 OS=Arabidopsis thaliana GN=PME68 PE=2 SV=1	Pectinesterase OS=Oryza sativa subsp. japonica GN=OSJNBa0010H02.16 PE=3 SV=2	OSJNBa0010H02.16 [Oryza sativa Japonica Group] emb|CAH67415.1| OSIGBa0143N19.9 [Oryza sativa Indica Group] gb|EAY95103.1| hypothetical protein OsI_16919 [Oryza sativa Indica Group] gb|EAZ31575.1| hypothetical protein OsJ_15719 [Oryza sativa Japonica Group]	Sorghum bicolor hypothetical protein, mRNA
Munro_Bamboo_unigene_BMK_12528			Cysteine proteinase inhibitor 1 OS=Oryza sativa subsp. japonica GN=Os01g0803200 PE=1 SV=2	Putative uncharacterized protein OS=Oryza sativa subsp. japonica GN=OsJ_03784 PE=2 SV=1	Os01g0803200 [Oryza sativa Japonica Group] sp|P09229.2|CYT1_ORYSJ RecName: Full=Cysteine proteinase inhibitor 1; AltName: Full=Oryzacystatin I; Short=OC-I; AltName: Full=Oryzacystatin-1; AltName: Full=OsCP1; AltName: Full=SPOC-I; Flags: Precursor dbj|BAF06464.1| Os01g0803200 [Oryza sativa Japonica Group] gb|EAY76178.1| hypothetical protein OsI_04110 [Oryza sativa Indica Group] gb|EAZ13861.1| hypothetical protein OsJ_03784 [Oryza sativa Japonica Group] dbj|BAG88102.1| unnamed protein product [Oryza sativa Japonica Group]	Phyllostachys edulis cDNA clone: bphylf061p06, full insert sequence
Munro_Bamboo_unigene_BMK_12529			Cysteine proteinase inhibitor 1 OS=Oryza sativa subsp. japonica GN=Os01g0803200 PE=1 SV=2	Putative uncharacterized protein OS=Oryza sativa subsp. japonica GN=OsJ_03784 PE=2 SV=1	Os01g0803200 [Oryza sativa Japonica Group] sp|P09229.2|CYT1_ORYSJ RecName: Full=Cysteine proteinase inhibitor 1; AltName: Full=Oryzacystatin I; Short=OC-I; AltName: Full=Oryzacystatin-1; AltName: Full=OsCP1; AltName: Full=SPOC-I; Flags: Precursor dbj|BAF06464.1| Os01g0803200 [Oryza sativa Japonica Group] gb|EAY76178.1| hypothetical protein OsI_04110 [Oryza sativa Indica Group] gb|EAZ13861.1| hypothetical protein OsJ_03784 [Oryza sativa Japonica Group] dbj|BAG88102.1| unnamed protein product [Oryza sativa Japonica Group]	Phyllostachys edulis cDNA clone: bphylf061p06, full insert sequence
Munro_Bamboo_unigene_BMK_12531	Subtilisin-like serine proteases	CELLULAR PROCESSES AND SIGNALING	hypothetical protein	Subtilisin-like protease OS=Arabidopsis thaliana GN=ARA12 PE=1 SV=1	Putative uncharacterized protein Sb06g001140 OS=Sorghum bicolor GN=Sb06g001140 PE=4 SV=1	hypothetical protein SORBIDRAFT_06g001140 [Sorghum bicolor] gb|EES11771.1| hypothetical protein SORBIDRAFT_06g001140 [Sorghum bicolor]	Sorghum bicolor hypothetical protein, mRNA
Munro_Bamboo_unigene_BMK_12532			Os08g0270800 protein OS=Oryza sativa subsp. japonica GN=OSJNBa0091D16.14 PE=2 SV=1	Os08g0270800 [Oryza sativa Japonica Group] dbj|BAC99876.1| unknown protein [Oryza sativa Japonica Group] dbj|BAF23334.1| Os08g0270800 [Oryza sativa Japonica Group] gb|EAZ42131.1| hypothetical protein OsJ_26690 [Oryza sativa Japonica Group] dbj|BAG88144.1| unnamed protein product [Oryza sativa Japonica Group]	Phyllostachys edulis cDNA clone: bphyst004j19, full insert sequence
Munro_Bamboo_unigene_BMK_12565			Vignain OS=Ricinus communis GN=CYSEP PE=1 SV=1	Os08g0556900 protein OS=Oryza sativa subsp. japonica GN=OJ1150_A11.17 PE=2 SV=1	hypothetical protein OsJ_28254 [Oryza sativa Japonica Group]	Zea mays full-length cDNA clone ZM_BFb0317E01 mRNA, complete cds
Munro_Bamboo_unigene_BMK_12571			Putative nicotinamide N-methyltransferase OS=Neosartorya fumigata (strain ATCC MYA-4609 / Af293 / CBS 101355 / FGSC A1100) GN=nnt1 PE=3 SV=1	Putative uncharacterized protein Sb01g002710 OS=Sorghum bicolor GN=Sb01g002710 PE=4 SV=1	hypothetical protein SORBIDRAFT_01g002710 [Sorghum bicolor] gb|EER93163.1| hypothetical protein SORBIDRAFT_01g002710 [Sorghum bicolor]	Phyllostachys edulis cDNA clone: bphyem123o24, full insert sequence
Munro_Bamboo_unigene_BMK_12584			Formin-like protein 5 OS=Oryza sativa subsp. japonica GN=FH5 PE=2 SV=2	Putative uncharacterized protein OS=Zea mays PE=2 SV=1	hypothetical protein LOC100304071 [Zea mays] gb|ACG41668.1| hypothetical protein [Zea mays]	Oryza sativa (indica cultivar-group) cDNA clone:OSIGCSA009B09, full insert sequence
Munro_Bamboo_unigene_BMK_126			Metallothionein-like protein 2C OS=Oryza sativa subsp. japonica GN=MT2C PE=2 SV=1	Metallothioneine type2 OS=Hordeum vulgare var. distichum GN=mt2a PE=4 SV=1	metallothioneine type2 [Hordeum vulgare subsp. vulgare]	Phyllostachys edulis cDNA clone: bphyst012j10, full insert sequence
Munro_Bamboo_unigene_BMK_12604			Putative uncharacterized protein OS=Zea mays PE=2 SV=1	unknown [Zea mays]	Phyllostachys edulis cDNA clone: bphylf057h12, full insert sequence
Munro_Bamboo_unigene_BMK_12615			Probable chromo domain-containing protein LHP1 OS=Oryza sativa subsp. japonica GN=LHP1 PE=3 SV=1	Putative uncharacterized protein Sb0012s019770 OS=Sorghum bicolor GN=Sb0012s019770 PE=4 SV=1	hypothetical protein SORBIDRAFT_0012s019770 [Sorghum bicolor] gb|EES20231.1| hypothetical protein SORBIDRAFT_0012s019770 [Sorghum bicolor]	Sorghum bicolor hypothetical protein (SORBIDRAFT_0012s019770) mRNA, complete cds
Munro_Bamboo_unigene_BMK_12627			FHA domain-containing protein DDL OS=Arabidopsis thaliana GN=DDL PE=1 SV=1	Putative uncharacterized protein OS=Oryza sativa subsp. japonica GN=OsJ_19422 PE=4 SV=1	hypothetical protein OsJ_19422 [Oryza sativa Japonica Group]	Zea mays full-length cDNA clone ZM_BFc0153J17 mRNA, complete cds
Munro_Bamboo_unigene_BMK_12628			Auxin-responsive protein IAA24 OS=Oryza sativa subsp. japonica GN=IAA24 PE=2 SV=1	Putative uncharacterized protein OS=Oryza sativa subsp. japonica GN=OsJ_23338 PE=4 SV=1	hypothetical protein OsJ_23338 [Oryza sativa Japonica Group]	Phyllostachys edulis cDNA clone: bphyst002j07, full insert sequence
Munro_Bamboo_unigene_BMK_12630			Glucose-6-phosphate 1-dehydrogenase, cytoplasmic isoform OS=Medicago sativa PE=2 SV=1	Glucose-6-phosphate 1-dehydrogenase OS=Hordeum vulgare var. distichum GN=cyt-G6PDH PE=2 SV=1	cytosolic glucose 6 phosphate dehydrogenase [Hordeum vulgare subsp. vulgare]	Triticum aestivum g6pdh mRNA for glucose-6-phosphate dehydrogenase, complete cds, clone:Tagpd1
Munro_Bamboo_unigene_BMK_12631	Karyopherin (importin) alpha	CELLULAR PROCESSES AND SIGNALING	Os05g0155500	Importin subunit alpha-1b OS=Oryza sativa subsp. japonica GN=Os05g0155500 PE=1 SV=2	Os05g0155500 protein OS=Oryza sativa subsp. japonica GN=Os05g0155500 PE=4 SV=1	Os05g0155500 [Oryza sativa Japonica Group] sp|Q9SLX0.2|IMA1B_ORYSJ RecName: Full=Importin subunit alpha-1b dbj|BAF16606.1| Os05g0155500 [Oryza sativa Japonica Group] gb|EEE62387.1| hypothetical protein OsJ_17176 [Oryza sativa Japonica Group]	Oryza sativa Japonica Group Os05g0155500 (Os05g0155500) mRNA, complete cds
Munro_Bamboo_unigene_BMK_12632	Karyopherin (importin) alpha	CELLULAR PROCESSES AND SIGNALING	Os01g0253300	Importin subunit alpha-1a OS=Oryza sativa subsp. japonica GN=Os01g0253300 PE=1 SV=2	Putative uncharacterized protein OS=Oryza sativa subsp. indica GN=OsI_01208 PE=4 SV=1	hypothetical protein OsI_01208 [Oryza sativa Indica Group]	Phyllostachys edulis cDNA clone: bphylf033i07, full insert sequence
Munro_Bamboo_unigene_BMK_12633			UPF0326 protein At4g17486 OS=Arabidopsis thaliana GN=At4g17486 PE=2 SV=1	Putative uncharacterized protein Sb06g024410 OS=Sorghum bicolor GN=Sb06g024410 PE=4 SV=1	hypothetical protein SORBIDRAFT_06g024410 [Sorghum bicolor] gb|EES11216.1| hypothetical protein SORBIDRAFT_06g024410 [Sorghum bicolor]	Phyllostachys edulis cDNA clone: bphyst008b16, full insert sequence
Munro_Bamboo_unigene_BMK_12635	Kinesin-like protein	CELLULAR PROCESSES AND SIGNALING	hypothetical protein; K10393 kinesin family member 2/24	Kinesin-related protein 6 OS=Dictyostelium discoideum GN=kif6 PE=2 SV=1	Putative uncharacterized protein OS=Oryza sativa subsp. japonica GN=OsJ_02667 PE=3 SV=1	hypothetical protein OsJ_02667 [Oryza sativa Japonica Group]	Sorghum bicolor hypothetical protein, mRNA
Munro_Bamboo_unigene_BMK_12639			Chlorophyll a-b binding protein of LHCII type III, chloroplastic OS=Hordeum vulgare GN=LHBC PE=2 SV=1	Chloroplast chlorophyll a/b binding protein cab-BO3 OS=Bambusa oldhamii PE=2 SV=1	chloroplast chlorophyll a/b binding protein cab-BO3 [Bambusa oldhamii]	Bambusa oldhamii chloroplast chlorophyll a/b binding protein cab-BO3 mRNA, complete cds; nuclear gene for chloroplast product
Munro_Bamboo_unigene_BMK_12641			Chlorophyll a-b binding protein of LHCII type III, chloroplastic OS=Hordeum vulgare GN=LHBC PE=2 SV=1	Chloroplast chlorophyll a/b binding protein cab-BO3 OS=Bambusa oldhamii PE=2 SV=1	chloroplast chlorophyll a/b binding protein cab-BO3 [Bambusa oldhamii]	Bambusa oldhamii chloroplast chlorophyll a/b binding protein cab-BO3 mRNA, complete cds; nuclear gene for chloroplast product
Munro_Bamboo_unigene_BMK_12642			Chlorophyll a-b binding protein 2, chloroplastic OS=Oryza sativa subsp. japonica GN=CAB2R PE=2 SV=2	Chlorophyll a-b binding protein 2 OS=Zea mays PE=2 SV=1	hypothetical protein LOC100274453 [Zea mays] gb|ACF88086.1| unknown [Zea mays] gb|ACG28627.1| chlorophyll a-b binding protein 2 [Zea mays]	Phyllostachys edulis cDNA clone: bphylf053d19, full insert sequence
Munro_Bamboo_unigene_BMK_12643			Chlorophyll a-b binding protein 36, chloroplastic OS=Nicotiana tabacum GN=CAB36 PE=3 SV=1	Light-harvesting chlorophyll a/b binding protein OS=Bambusa oldhamii PE=2 SV=1	light-harvesting chlorophyll a/b binding protein [Bambusa oldhamii]	Phyllostachys edulis cDNA clone: bphyem107n24, full insert sequence
Munro_Bamboo_unigene_BMK_12644			Chlorophyll a-b binding protein 3C, chloroplastic OS=Solanum lycopersicum GN=CAB3C PE=3 SV=1	Putative uncharacterized protein Sb03g027040 OS=Sorghum bicolor GN=Sb03g027040 PE=4 SV=1	hypothetical protein SORBIDRAFT_03g027040 [Sorghum bicolor] gb|EES01022.1| hypothetical protein SORBIDRAFT_03g027040 [Sorghum bicolor]	Phyllostachys edulis cDNA clone: bphylf333z42, full insert sequence
Munro_Bamboo_unigene_BMK_12645			Chlorophyll a-b binding protein 36, chloroplastic OS=Nicotiana tabacum GN=CAB36 PE=3 SV=1	Light-harvesting chlorophyll a/b binding protein OS=Bambusa oldhamii PE=2 SV=1	light-harvesting chlorophyll a/b binding protein [Bambusa oldhamii]	Phyllostachys edulis cDNA clone: bphyem107n24, full insert sequence
Munro_Bamboo_unigene_BMK_12654			Chlorophyll a-b binding protein 7, chloroplastic OS=Solanum lycopersicum GN=CAB7 PE=3 SV=1	Os07g0577600 protein OS=Oryza sativa subsp. japonica GN=OJ1065_B06.19-1 PE=2 SV=1	hypothetical protein LOC100191715 [Zea mays] gb|ACG37652.1| chlorophyll a-b binding protein [Zea mays]	Phyllostachys edulis cDNA clone: bphylf024p02, full insert sequence
Munro_Bamboo_unigene_BMK_12655		
Munro_Bamboo_unigene_BMK_12660	Zn-dependent alcohol dehydrogenases	POORLY CHARACTERIZED	Os02g0187800; K00083 cinnamyl-alcohol dehydrogenase [EC:1.1.1.195]	Cinnamyl alcohol dehydrogenase 2 OS=Oryza sativa subsp. japonica GN=CAD2 PE=1 SV=1	Cinnamoyl alcohol dehydrogenase OS=Bambusa glaucescens GN=CAD PE=2 SV=1	cinnamoyl alcohol dehydrogenase [Bambusa multiplex]	Bambusa multiplex cinnamoyl alcohol dehydrogenase (CAD) mRNA, complete cds
Munro_Bamboo_unigene_BMK_12664	Permeases of the major facilitator superfamily	--	Os03g0638200	Synaptic vesicle 2-related protein OS=Mus musculus GN=Svop PE=1 SV=1	Major facilitator superfamily protein, expressed OS=Oryza sativa subsp. japonica GN=OSJNBa0066H15.6 PE=4 SV=1	hypothetical protein OsI_12746 [Oryza sativa Indica Group]	Oryza sativa Japonica Group Os03g0638200 (Os03g0638200) mRNA, complete cds
Munro_Bamboo_unigene_BMK_12671	Ran GTPase-activating protein (Ran-binding protein)	CELLULAR PROCESSES AND SIGNALING	Os05g0350600	Ran-binding protein 1 homolog c OS=Arabidopsis thaliana GN=RANBP1C PE=2 SV=1	Os05g0350600 protein OS=Oryza sativa subsp. japonica GN=Os05g0350600 PE=4 SV=1	Os05g0350600 [Oryza sativa Japonica Group] dbj|BAF17189.1| Os05g0350600 [Oryza sativa Japonica Group]	Triticum aestivum cDNA, clone: WT003_O06, cultivar: Chinese Spring
Munro_Bamboo_unigene_BMK_12672			Ran-binding protein 1 homolog a OS=Arabidopsis thaliana GN=RANBP1A PE=1 SV=1	Os03g0292800 protein OS=Oryza sativa subsp. japonica GN=Os03g0292800 PE=2 SV=1	Os03g0292800 [Oryza sativa Japonica Group] gb|ABF95406.1| Ran-binding protein 1, putative, expressed [Oryza sativa Japonica Group] dbj|BAF11720.1| Os03g0292800 [Oryza sativa Japonica Group] dbj|BAG91704.1| unnamed protein product [Oryza sativa Japonica Group] gb|EEC75026.1| hypothetical protein OsI_11117 [Oryza sativa Indica Group] gb|EEE58861.1| hypothetical protein OsJ_10458 [Oryza sativa Japonica Group]	Triticum aestivum Ran-binding protein mRNA, complete cds
Munro_Bamboo_unigene_BMK_12673	Universal stress protein UspA and related nucleotide-binding proteins	CELLULAR PROCESSES AND SIGNALING	hypothetical protein	Universal stress protein A-like protein OS=Arabidopsis thaliana GN=At3g01520 PE=1 SV=2	Putative uncharacterized protein Sb01g021200 OS=Sorghum bicolor GN=Sb01g021200 PE=4 SV=1	hypothetical protein SORBIDRAFT_01g021200 [Sorghum bicolor] gb|EER94189.1| hypothetical protein SORBIDRAFT_01g021200 [Sorghum bicolor]	Phyllostachys edulis cDNA clone: bphyst009m10, full insert sequence
Munro_Bamboo_unigene_BMK_12675			G-box-binding factor 3 OS=Arabidopsis thaliana GN=GBF3 PE=1 SV=2	Os09g0306400 protein OS=Oryza sativa subsp. japonica GN=OSJNBa0064I23.18 PE=2 SV=1	Os09g0306400 [Oryza sativa Japonica Group] dbj|BAD36505.1| putative bZIP transcription factor [Oryza sativa Japonica Group] dbj|BAF24737.1| Os09g0306400 [Oryza sativa Japonica Group] dbj|BAG89271.1| unnamed protein product [Oryza sativa Japonica Group] dbj|BAG92937.1| unnamed protein product [Oryza sativa Japonica Group] dbj|BAG93783.1| unnamed protein product [Oryza sativa Japonica Group]	Phyllostachys edulis cDNA clone: bphylf050c02, full insert sequence
Munro_Bamboo_unigene_BMK_12679			Uncharacterized protein LOC284861 OS=Homo sapiens PE=2 SV=1	Os02g0766600 protein OS=Oryza sativa subsp. japonica GN=OJ1004_A11.19 PE=2 SV=1	Os02g0766600 [Oryza sativa Japonica Group] dbj|BAD17129.1| unknown protein [Oryza sativa Japonica Group] dbj|BAD17317.1| unknown protein [Oryza sativa Japonica Group] dbj|BAF10138.1| Os02g0766600 [Oryza sativa Japonica Group] gb|EAY87652.1| hypothetical protein OsI_09064 [Oryza sativa Indica Group] dbj|BAG94099.1| unnamed protein product [Oryza sativa Japonica Group] dbj|BAG87121.1| unnamed protein product [Oryza sativa Japonica Group]	Zea mays full-length cDNA clone ZM_BFb0338P07 mRNA, complete cds
Munro_Bamboo_unigene_BMK_12681	Ribosomal protein L1	INFORMATION STORAGE AND PROCESSING	50S ribosomal protein L1	50S ribosomal protein L1, chloroplastic OS=Arabidopsis thaliana GN=RPL1 PE=1 SV=1	Ribosomal protein OS=Zea mays PE=2 SV=1	50S ribosomal protein L1 [Zea mays] gb|ACG38486.1| 50S ribosomal protein L1 [Zea mays]	Phyllostachys edulis cDNA clone: bphylf045d01, full insert sequence
Munro_Bamboo_unigene_BMK_12682			Uncharacterized protein DDB_G0287625 OS=Dictyostelium discoideum GN=DDB_G0287625 PE=4 SV=1	Putative uncharacterized protein Sb08g017690 OS=Sorghum bicolor GN=Sb08g017690 PE=4 SV=1	hypothetical protein SORBIDRAFT_08g017690 [Sorghum bicolor] gb|EES16140.1| hypothetical protein SORBIDRAFT_08g017690 [Sorghum bicolor]	Oryza sativa Japonica Group Os12g0553900 (Os12g0553900) mRNA, complete cds
Munro_Bamboo_unigene_BMK_12683			Arginine/serine-rich coiled-coil protein 2 OS=Xenopus laevis GN=rsrc2 PE=2 SV=1	Putative uncharacterized protein Sb08g017690 OS=Sorghum bicolor GN=Sb08g017690 PE=4 SV=1	hypothetical protein SORBIDRAFT_08g017690 [Sorghum bicolor] gb|EES16140.1| hypothetical protein SORBIDRAFT_08g017690 [Sorghum bicolor]	Phyllostachys edulis cDNA clone: bphylf029p19, full insert sequence
Munro_Bamboo_unigene_BMK_12685			Ethylene-responsive transcription factor RAP2-4 OS=Arabidopsis thaliana GN=RAP2-4 PE=1 SV=1	DRF-like transcription factor DRFL2a OS=Triticum aestivum GN=DRFL2 PE=2 SV=1	DRF-like transcription factor DRFL2a [Triticum aestivum]	Phyllostachys edulis cDNA clone: bphylf056m08, full insert sequence
Munro_Bamboo_unigene_BMK_12686			DRF-like transcription factor DRFL2c OS=Triticum aestivum GN=DRFL2 PE=2 SV=1	DRF-like transcription factor DRFL2c [Triticum aestivum]	Phyllostachys edulis cDNA clone: bphyem201a17, full insert sequence
Munro_Bamboo_unigene_BMK_12687			AP2-domain DRE binding factor DBF1 OS=Oryza sativa subsp. japonica PE=2 SV=1	AP2-domain DRE binding factor DBF1 [Oryza sativa Japonica Group]	Phyllostachys edulis cDNA clone: bphylf027g06, full insert sequence
Munro_Bamboo_unigene_BMK_12688			AP2-domain DRE binding factor DBF1 OS=Oryza sativa subsp. japonica PE=2 SV=1	AP2-domain DRE binding factor DBF1 [Oryza sativa Japonica Group]	Phyllostachys edulis cDNA clone: bphylf027g06, full insert sequence
Munro_Bamboo_unigene_BMK_12690			COBRA-like protein 3 OS=Oryza sativa subsp. japonica GN=BC1L4 PE=2 SV=1	Putative uncharacterized protein OS=Oryza sativa subsp. japonica GN=OsJ_12609 PE=4 SV=1	hypothetical protein OsI_13550 [Oryza sativa Indica Group] gb|EAZ28622.1| hypothetical protein OsJ_12609 [Oryza sativa Japonica Group]	Oryza sativa Japonica Group Os05g0386800 (Os05g0386800) mRNA, complete cds
Munro_Bamboo_unigene_BMK_12691	Glutathione peroxidase	CELLULAR PROCESSES AND SIGNALING	Os02g0664000; K00432 glutathione peroxidase [EC:1.11.1.9]	Probable phospholipid hydroperoxide glutathione peroxidase 6, mitochondrial OS=Arabidopsis thaliana GN=GPX6 PE=2 SV=2	Glutathione peroxidase OS=Oryza sativa subsp. indica GN=OsI_08376 PE=3 SV=1	hypothetical protein OsI_08376 [Oryza sativa Indica Group]	Phyllostachys edulis cDNA clone: bphyst002f18, full insert sequence
Munro_Bamboo_unigene_BMK_12692			Protein IQ-DOMAIN 31 OS=Arabidopsis thaliana GN=IQD31 PE=1 SV=1	Os05g0535900 protein OS=Oryza sativa subsp. japonica GN=OJ1741_B01.8 PE=4 SV=1	Os05g0535900 [Oryza sativa Japonica Group] gb|AAT39213.1| 'unknown protein, contains IQ calmodulin-binding motif' [Oryza sativa Japonica Group] dbj|BAF18074.1| Os05g0535900 [Oryza sativa Japonica Group] gb|EEE64498.1| hypothetical protein OsJ_19348 [Oryza sativa Japonica Group]	Oryza sativa Japonica Group Os05g0535900 (Os05g0535900) mRNA, complete cds
Munro_Bamboo_unigene_BMK_12693			Protein IQ-DOMAIN 31 OS=Arabidopsis thaliana GN=IQD31 PE=1 SV=1	Os05g0535900 protein OS=Oryza sativa subsp. japonica GN=OJ1741_B01.8 PE=4 SV=1	Os05g0535900 [Oryza sativa Japonica Group] gb|AAT39213.1| 'unknown protein, contains IQ calmodulin-binding motif' [Oryza sativa Japonica Group] dbj|BAF18074.1| Os05g0535900 [Oryza sativa Japonica Group] gb|EEE64498.1| hypothetical protein OsJ_19348 [Oryza sativa Japonica Group]	Oryza sativa Japonica Group Os05g0535900 (Os05g0535900) mRNA, complete cds
Munro_Bamboo_unigene_BMK_12694			Protein IQ-DOMAIN 31 OS=Arabidopsis thaliana GN=IQD31 PE=1 SV=1	Calmodulin-binding family protein-like OS=Oryza sativa subsp. japonica GN=P0683B11.9-1 PE=2 SV=1	unnamed protein product [Oryza sativa Japonica Group]	Oryza sativa Japonica Group Os01g0716200 (Os01g0716200) mRNA, complete cds
Munro_Bamboo_unigene_BMK_12707			Os04g0630000 protein (Fragment) OS=Oryza sativa subsp. japonica GN=Os04g0630000 PE=4 SV=1	hypothetical protein OsJ_16276 [Oryza sativa Japonica Group]	Oryza sativa Japonica Group Os04g0630000 (Os04g0630000) mRNA, partial cds
Munro_Bamboo_unigene_BMK_12708	Prenyltransferase, beta subunit	CELLULAR PROCESSES AND SIGNALING	pco074498b; LOC100272584; K05954 protein farnesyltransferase subunit beta [EC:2.5.1.58]	Protein farnesyltransferase subunit beta OS=Pisum sativum GN=FTB PE=2 SV=1	Putative uncharacterized protein OS=Zea mays PE=2 SV=1	hypothetical protein LOC100272584 [Zea mays] gb|ACF83998.1| unknown [Zea mays]	Triticum aestivum farnesyltransferase beta subunit mRNA, complete cds
Munro_Bamboo_unigene_BMK_12788		
Munro_Bamboo_unigene_BMK_128	Ribosomal protein L10	INFORMATION STORAGE AND PROCESSING	Os08g0130500; K02941 large subunit ribosomal protein LP0	60S acidic ribosomal protein P0 OS=Oryza sativa subsp. japonica GN=Os08g0130500 PE=1 SV=3	Putative uncharacterized protein OS=Oryza sativa subsp. indica GN=OsI_37384 PE=3 SV=1	hypothetical protein OsI_37384 [Oryza sativa Indica Group]	Phyllostachys edulis cDNA clone: bphyst009a11, full insert sequence
Munro_Bamboo_unigene_BMK_12817			Glucosidase 2 subunit beta OS=Bos taurus GN=PRKCSH PE=2 SV=1	Putative uncharacterized protein OS=Oryza sativa subsp. indica GN=OsI_01383 PE=4 SV=1	hypothetical protein OsI_01383 [Oryza sativa Indica Group]	Hordeum vulgare subsp. vulgare cDNA clone: FLbaf159g18, mRNA sequence
Munro_Bamboo_unigene_BMK_12851	Adenine/guanine phosphoribosyltransferases and related PRPP-binding proteins	METABOLISM	Os12g0589100; K00759 adenine phosphoribosyltransferase [EC:2.4.2.7]	Adenine phosphoribosyltransferase 1 OS=Triticum aestivum GN=APT1 PE=2 SV=1	Adenine phosphoribosyltransferase 1, putative, expressed OS=Oryza sativa subsp. japonica GN=Os12g0589100 PE=2 SV=1	Os12g0589100 [Oryza sativa Japonica Group] gb|ABA99757.1| Adenine phosphoribosyltransferase 1, putative, expressed [Oryza sativa Japonica Group] dbj|BAF30183.1| Os12g0589100 [Oryza sativa Japonica Group] dbj|BAG96420.1| unnamed protein product [Oryza sativa Japonica Group] dbj|BAG93559.1| unnamed protein product [Oryza sativa Japonica Group] dbj|BAG96967.1| unnamed protein product [Oryza sativa Japonica Group]	Phyllostachys edulis cDNA clone: bphylf027j22, full insert sequence
Munro_Bamboo_unigene_BMK_12855			Coronatine-insensitive protein 1 OS=Arabidopsis thaliana GN=COI1 PE=1 SV=1	COI1 OS=Oryza sativa subsp. japonica GN=P0529E05.20 PE=2 SV=1	Os01g0853400 [Oryza sativa Japonica Group] dbj|BAF06745.2| Os01g0853400 [Oryza sativa Japonica Group]	Oryza sativa Japonica Group Os01g0853400 (Os01g0853400) mRNA, complete cds
Munro_Bamboo_unigene_BMK_129	Translation initiation factor 2, beta subunit (eIF-2beta)/eIF-5 N-terminal domain	INFORMATION STORAGE AND PROCESSING	hypothetical protein LOC100382117; K03262 translation initiation factor eIF-5	Eukaryotic translation initiation factor 5 OS=Zea mays GN=EIF5 PE=2 SV=1	Putative uncharacterized protein OS=Zea mays PE=2 SV=1	hypothetical protein LOC100382117 [Zea mays] gb|ACN27929.1| unknown [Zea mays]	Phyllostachys edulis cDNA clone: bphyem213j08, full insert sequence
Munro_Bamboo_unigene_BMK_12902	Uncharacterized protein containing DHHC-type Zn finger	POORLY CHARACTERIZED	hypothetical protein	Probable S-acyltransferase At3g60800 OS=Arabidopsis thaliana GN=At3g60800 PE=2 SV=1	Putative uncharacterized protein Sb06g004040 OS=Sorghum bicolor GN=Sb06g004040 PE=4 SV=1	hypothetical protein SORBIDRAFT_06g004040 [Sorghum bicolor] gb|EES10534.1| hypothetical protein SORBIDRAFT_06g004040 [Sorghum bicolor]	Phyllostachys edulis cDNA clone: bphylf045c15, full insert sequence
Munro_Bamboo_unigene_BMK_12915			Os05g0337200 protein OS=Oryza sativa subsp. japonica GN=OSJNBa0053E01.1 PE=2 SV=1	Os05g0337200 [Oryza sativa Japonica Group] gb|AAV32179.1| unknown protein [Oryza sativa Japonica Group] dbj|BAF17151.1| Os05g0337200 [Oryza sativa Japonica Group] gb|EAY97583.1| hypothetical protein OsI_19509 [Oryza sativa Indica Group] dbj|BAG88591.1| unnamed protein product [Oryza sativa Japonica Group] gb|EEE63301.1| hypothetical protein OsJ_18111 [Oryza sativa Japonica Group]	Oryza sativa Japonica Group Os05g0337200 (Os05g0337200) mRNA, complete cds
Munro_Bamboo_unigene_BMK_12940	Transcription factor homologous to NACalpha-BTF3	INFORMATION STORAGE AND PROCESSING	hypothetical protein; K03626 nascent polypeptide-associated complex subunit alpha	Nascent polypeptide-associated complex subunit alpha-like protein OS=Pinus taeda PE=2 SV=1	Putative uncharacterized protein Sb07g026160 OS=Sorghum bicolor GN=Sb07g026160 PE=4 SV=1	hypothetical protein SORBIDRAFT_07g026160 [Sorghum bicolor] gb|EES15306.1| hypothetical protein SORBIDRAFT_07g026160 [Sorghum bicolor]	Phyllostachys edulis cDNA clone: bphylf024m03, full insert sequence
Munro_Bamboo_unigene_BMK_12958	3-deoxy-D-manno-octulosonic acid (KDO) 8-phosphate synthase	CELLULAR PROCESSES AND SIGNALING	Os12g0210800; K01627 2-dehydro-3-deoxyphosphooctonate aldolase (KDO 8-P synthase) [EC:2.5.1.55]	2-dehydro-3-deoxyphosphooctonate aldolase OS=Pisum sativum GN=KDSA PE=2 SV=1	Os12g0210800 protein (Fragment) OS=Oryza sativa subsp. japonica GN=Os12g0210800 PE=3 SV=1	Os12g0210800 [Oryza sativa Japonica Group] gb|ABG21917.1| 2-dehydro-3-deoxyphosphooctonate aldolase, putative, expressed [Oryza sativa Japonica Group] gb|ABG21918.1| 2-dehydro-3-deoxyphosphooctonate aldolase, putative, expressed [Oryza sativa Japonica Group] dbj|BAF29420.1| Os12g0210800 [Oryza sativa Japonica Group]	Phyllostachys edulis cDNA clone: bphyst002n20, full insert sequence
Munro_Bamboo_unigene_BMK_12989			Os03g0417800 protein (Fragment) OS=Oryza sativa subsp. japonica GN=Os03g0417800 PE=4 SV=1	Os03g0417800 [Oryza sativa Japonica Group] dbj|BAH92201.1| Os03g0417800 [Oryza sativa Japonica Group]	Phyllostachys edulis cDNA clone: bbasst002l05, full insert sequence
Munro_Bamboo_unigene_BMK_12993			Putative RNA-binding protein Luc7-like 2 OS=Mus musculus GN=Luc7l2 PE=1 SV=1	RNA-binding protein Luc7-like 2, putative, expressed OS=Oryza sativa subsp. japonica GN=OSJNBa0032G11.7 PE=2 SV=1	sarcoplasmic reticulum protein-like protein [Oryza sativa Japonica Group] gb|AAS07364.1| sarcoplasmic reticulum protein (with alternative splicing) [Oryza sativa Japonica Group] gb|ABF99835.1| RNA-binding protein Luc7-like 2, putative, expressed [Oryza sativa Japonica Group]	Oryza sativa (japonica cultivar-group) isolate 23401 sarcoplasmic reticulum protein-like protein mRNA, complete cds
Munro_Bamboo_unigene_BMK_13027	Actin and related proteins	CELLULAR PROCESSES AND SIGNALING	TIDP3708; LOC100284092	Actin OS=Gossypium hirsutum PE=3 SV=1	Actin OS=Musa ABB Group GN=ACT1 PE=3 SV=1	actin 1 [Celosia argentea]	Phyllostachys edulis cDNA clone: bphylf047o10, full insert sequence
Munro_Bamboo_unigene_BMK_13052			Membrane steroid-binding protein 2 OS=Arabidopsis thaliana GN=MSBP2 PE=1 SV=1	Putative uncharacterized protein OS=Oryza sativa subsp. indica GN=OsI_34222 PE=4 SV=1	hypothetical protein OsI_34222 [Oryza sativa Indica Group]	Phyllostachys edulis cDNA clone: bphyst039j22, full insert sequence
Munro_Bamboo_unigene_BMK_1306	GTPase-activating protein	POORLY CHARACTERIZED	hypothetical protein	TBC1 domain family member 15 OS=Mus musculus GN=Tbc1d15 PE=1 SV=1	Putative uncharacterized protein Sb04g030250 OS=Sorghum bicolor GN=Sb04g030250 PE=4 SV=1	hypothetical protein SORBIDRAFT_04g030250 [Sorghum bicolor] gb|EES05642.1| hypothetical protein SORBIDRAFT_04g030250 [Sorghum bicolor]	Phyllostachys edulis cDNA clone: bphyem122j15, full insert sequence
Munro_Bamboo_unigene_BMK_13062			Cysteine proteinase 1 OS=Zea mays GN=CCP1 PE=2 SV=1	OSJNBb0054B09.3 protein OS=Oryza sativa subsp. japonica GN=OSJNBb0054B09.3 PE=3 SV=2	hypothetical protein OsJ_14236 [Oryza sativa Japonica Group]	Phyllostachys edulis cDNA clone: bphyem106o09, full insert sequence
Munro_Bamboo_unigene_BMK_13064	Transcription factor involved in chromatin remodeling, contains bromodomain	--	Os08g0192800	Transcription factor GTE7 OS=Arabidopsis thaliana GN=GTE7 PE=2 SV=1	Putative uncharacterized protein OS=Oryza sativa subsp. indica GN=OsI_28113 PE=4 SV=1	hypothetical protein OsI_28113 [Oryza sativa Indica Group]	Oryza sativa Japonica Group genomic DNA, chromosome 8, BAC clone:OSJNBa0056O06
Munro_Bamboo_unigene_BMK_13071			Os02g0818900 protein OS=Oryza sativa subsp. japonica GN=OJ1202_E07.12 PE=2 SV=1	Os02g0818900 [Oryza sativa Japonica Group] dbj|BAD22963.1| unknown protein [Oryza sativa Japonica Group] dbj|BAF10444.1| Os02g0818900 [Oryza sativa Japonica Group] dbj|BAG98240.1| unnamed protein product [Oryza sativa Japonica Group]	Phyllostachys edulis cDNA clone: bphylf039p23, full insert sequence
Munro_Bamboo_unigene_BMK_13072			Ribulose bisphosphate carboxylase small chain A, chloroplastic OS=Oryza sativa subsp. japonica GN=RBCS-A PE=2 SV=2	Ribulose bisphosphate carboxylase small chain OS=Oryza sativa subsp. indica GN=OsI_38042 PE=2 SV=1	Os12g0291100 [Oryza sativa Japonica Group] sp|P18566.2|RBS2_ORYSJ RecName: Full=Ribulose bisphosphate carboxylase small chain A, chloroplastic; Short=RuBisCO small subunit A; Flags: Precursor gb|AAR19268.1| ribulose-1,5-bisphosphate carboxylase/oxygenase small subunit [Oryza sativa Japonica Group] gb|ABA97169.1| Ribulose bisphosphate carboxylase small chain A, chloroplast precursor, putative, expressed [Oryza sativa Japonica Group] gb|ABG21974.1| Ribulose bisphosphate carboxylase small chain A, chloroplast precursor, putative, expressed [Oryza sativa Japonica Group] gb|ABG21975.1| Ribulose bisphosphate carboxylase small chain A, chloroplast precursor, putative, expressed [Oryza sativa Japonica Group] dbj|BAF29623.1| Os12g0291100 [Oryza sativa Japonica Group] gb|ABR25686.1| ribulose bisphosphate carboxylase small chain c [Oryza sativa Indica Group] gb|EEC69124.1| hypothetical protein OsI_38042 [Oryza sativa Indica Group] gb|EEE53069.1| hypothetical protein OsJ_35811 [Oryza sativa Japonica Group]	Phyllostachys edulis cDNA clone: bphylf023p04, full insert sequence
Munro_Bamboo_unigene_BMK_13101			Ubiquitin-associated protein OS=Triticum aestivum GN=UBA PE=2 SV=1	ubiquitin-associated protein [Triticum aestivum]	Hordeum vulgare subsp. vulgare cDNA clone: FLbaf102j23, mRNA sequence
Munro_Bamboo_unigene_BMK_13151			Putative uncharacterized protein OS=Oryza sativa subsp. indica GN=OsI_27104 PE=4 SV=1	hypothetical protein OsI_27104 [Oryza sativa Indica Group]	Phyllostachys edulis cDNA clone: bbasst002n02, full insert sequence
Munro_Bamboo_unigene_BMK_13160	3-phosphoglycerate kinase	METABOLISM	phosphoglycerate kinase (EC:2.7.2.3); K00927 phosphoglycerate kinase [EC:2.7.2.3]	Phosphoglycerate kinase, chloroplastic OS=Triticum aestivum PE=2 SV=1	Phosphoglycerate kinase OS=Zea mays PE=2 SV=1	RecName: Full=Phosphoglycerate kinase, chloroplastic; Flags: Precursor emb|CAA33303.1| unnamed protein product [Triticum aestivum] emb|CAA51931.1| phosphoglycerate kinase [Triticum aestivum]	Phyllostachys edulis cDNA clone: bphylf049e19, full insert sequence
Munro_Bamboo_unigene_BMK_13176	NAD-dependent aldehyde dehydrogenases	METABOLISM	Os11g0186200; K00128 aldehyde dehydrogenase (NAD+) [EC:1.2.1.3]	Aldehyde dehydrogenase family 3 member I1, chloroplastic OS=Arabidopsis thaliana GN=ALDH3I1 PE=2 SV=2	Aldehyde dehydrogenase OS=Oryza sativa subsp. japonica GN=LOC_Os11g08300 PE=3 SV=1	Os11g0186200 [Oryza sativa Japonica Group] gb|AAY23278.1| aldehyde dehydrogenase, putative [Oryza sativa Japonica Group] gb|ABA91775.2| aldehyde dehydrogenase family protein, expressed [Oryza sativa Japonica Group] dbj|BAF27766.1| Os11g0186200 [Oryza sativa Japonica Group] dbj|BAG96824.1| unnamed protein product [Oryza sativa Japonica Group] dbj|BAG96923.1| unnamed protein product [Oryza sativa Japonica Group] gb|EEC67818.1| hypothetical protein OsI_35395 [Oryza sativa Indica Group] gb|EEE51777.1| hypothetical protein OsJ_33226 [Oryza sativa Japonica Group]	Phyllostachys edulis cDNA clone: bphyem202a19, full insert sequence
Munro_Bamboo_unigene_BMK_13178	Preprotein translocase subunit Sss1	CELLULAR PROCESSES AND SIGNALING	Os02g0178400; K07342 protein transport protein SEC61 subunit gamma and related proteins	Protein transport protein Sec61 subunit gamma OS=Oryza sativa subsp. japonica GN=Os02g0178400 PE=3 SV=1	Os02g0178400 protein OS=Oryza sativa subsp. japonica GN=Os02g0178400 PE=4 SV=1	Os02g0178400 [Oryza sativa Japonica Group] sp|P38385.1|SC61G_ORYSJ RecName: Full=Protein transport protein Sec61 subunit gamma dbj|BAD27997.1| transport protein SEC61 [Oryza sativa Japonica Group] dbj|BAF07990.1| Os02g0178400 [Oryza sativa Japonica Group] gb|EAY84716.1| hypothetical protein OsI_06084 [Oryza sativa Indica Group] gb|EAZ21956.1| hypothetical protein OsJ_05608 [Oryza sativa Japonica Group] gb|ABR26051.1| protein transport protein sec61 gamma subunit [Oryza sativa Indica Group] dbj|BAG88874.1| unnamed protein product [Oryza sativa Japonica Group] dbj|BAH00530.1| unnamed protein product [Oryza sativa Japonica Group]	Phyllostachys edulis cDNA clone: bphyem002k08, full insert sequence
Munro_Bamboo_unigene_BMK_132	Nucleoside-diphosphate-sugar pyrophosphorylase involved in lipopolysaccharide biosynthesis/translation initiation factor 2B, gamma/epsilon subunits (eIF-2Bgamma/eIF-2Bepsilon)	--	hypothetical protein LOC100382117; K03262 translation initiation factor eIF-5	Eukaryotic translation initiation factor 5 OS=Zea mays GN=EIF5 PE=2 SV=1	Translation initiation factor eIF5 OS=Triticum aestivum PE=2 SV=1	translation initiation factor eIF5 [Triticum aestivum]	Phyllostachys edulis cDNA clone: bphyem213j08, full insert sequence
Munro_Bamboo_unigene_BMK_13209		
Munro_Bamboo_unigene_BMK_13251	Malate/lactate dehydrogenases	METABOLISM	mdh5; malate dehydrogenase5 (EC:1.1.1.37); K00025 malate dehydrogenase [EC:1.1.1.37]	Malate dehydrogenase, cytoplasmic OS=Zea mays PE=2 SV=2	Malate dehydrogenase OS=Zea mays PE=2 SV=1	malate dehydrogenase, cytoplasmic [Zea mays] sp|Q08062.2|MDHC_MAIZE RecName: Full=Malate dehydrogenase, cytoplasmic gb|AAB64290.1| cytoplasmic malate dehydrogenase [Zea mays] gb|ACR34469.1| unknown [Zea mays]	Phyllostachys edulis cDNA clone: bphylf025k07, full insert sequence
Munro_Bamboo_unigene_BMK_133			Uncharacterized protein At4g06744 OS=Arabidopsis thaliana GN=At4g06744 PE=2 SV=1	Putative uncharacterized protein Sb04g026020 OS=Sorghum bicolor GN=Sb04g026020 PE=4 SV=1	hypothetical protein SORBIDRAFT_04g026020 [Sorghum bicolor] gb|EES05426.1| hypothetical protein SORBIDRAFT_04g026020 [Sorghum bicolor]	Triticum aestivum cDNA, clone: SET6_O08, cultivar: Chinese Spring
Munro_Bamboo_unigene_BMK_13370	Ran GTPase-activating protein (RanGAP) involved in mRNA processing and transport	--	Os05g0543200; K14319 Ran GTPase-activating protein 1	RAN GTPase-activating protein 1 OS=Arabidopsis thaliana GN=RANGAP1 PE=1 SV=1	Putative uncharacterized protein OS=Oryza sativa subsp. indica GN=OsI_20842 PE=4 SV=1	hypothetical protein OsI_20842 [Oryza sativa Indica Group]	Oryza sativa Japonica Group Os05g0543200 (Os05g0543200) mRNA, complete cds
Munro_Bamboo_unigene_BMK_13388	Malate/lactate dehydrogenases	METABOLISM	Os12g0632700; K00026 malate dehydrogenase [EC:1.1.1.37]	Malate dehydrogenase, glyoxysomal OS=Oryza sativa subsp. japonica GN=Os12g0632700 PE=1 SV=3	Malate dehydrogenase OS=Bambusa oldhamii GN=MDH PE=2 SV=1	malate dehydrogenase [Bambusa oldhamii]	Bambusa oldhamii malate dehydrogenase (MDH) mRNA, complete cds
Munro_Bamboo_unigene_BMK_13395			Syntaxin-132 OS=Arabidopsis thaliana GN=SYP132 PE=1 SV=1	Putative syntaxin-related protein OS=Triticum aestivum PE=2 SV=1	putative syntaxin-related protein [Triticum aestivum]	Phyllostachys edulis cDNA clone: bphylf025k22, full insert sequence
Munro_Bamboo_unigene_BMK_134			Putative phagocytic receptor 1b OS=Dictyostelium discoideum GN=phg1b PE=2 SV=1	Endomembrane protein 70 containing protein, expressed OS=Oryza sativa subsp. japonica GN=OJ1081D05.4 PE=2 SV=1	Os03g0237000 [Oryza sativa Japonica Group] gb|AAO06970.1| Putative endosomal protein [Oryza sativa Japonica Group] gb|ABF94848.1| Endomembrane protein 70 containing protein, expressed [Oryza sativa Japonica Group] dbj|BAF11406.1| Os03g0237000 [Oryza sativa Japonica Group] gb|EAZ26202.1| hypothetical protein OsJ_10070 [Oryza sativa Japonica Group] dbj|BAG89207.1| unnamed protein product [Oryza sativa Japonica Group]	Phyllostachys edulis cDNA clone: bphylf047f17, full insert sequence
Munro_Bamboo_unigene_BMK_13424			Expressed protein OS=Oryza sativa subsp. japonica GN=LOC_Os12g31440 PE=4 SV=1	expressed protein [Oryza sativa Japonica Group]	Phyllostachys edulis cDNA clone: bphyem207i01, full insert sequence
Munro_Bamboo_unigene_BMK_13470			Prolyl 4-hydroxylase subunit alpha-1 OS=Rattus norvegicus GN=P4ha1 PE=2 SV=2	Putative uncharacterized protein Sb01g022150 OS=Sorghum bicolor GN=Sb01g022150 PE=4 SV=1	hypothetical protein SORBIDRAFT_01g022150 [Sorghum bicolor] gb|EER94254.1| hypothetical protein SORBIDRAFT_01g022150 [Sorghum bicolor]	Phyllostachys edulis cDNA clone: bphylf056j16, full insert sequence
Munro_Bamboo_unigene_BMK_135	FAD/FMN-containing dehydrogenases	METABOLISM	DWF1; brassinosteroid biosynthesis-like protein; K09828 delta24-sterol reductase [EC:1.3.1.72]	Delta(24)-sterol reductase OS=Arabidopsis thaliana GN=DIM PE=1 SV=2	Cell elongation protein DIMINUTO, putative, expressed OS=Oryza sativa subsp. japonica GN=OSJNBb0058B20.18 PE=4 SV=1	Putative Cell elongation protein DIMINUTO (Cell elongation protein Dwarf1) [Oryza sativa Japonica Group] gb|AAP53615.1| Cell elongation protein DIMINUTO, putative, expressed [Oryza sativa Japonica Group] gb|ABG66069.1| Cell elongation protein DIMINUTO, putative, expressed [Oryza sativa Japonica Group] gb|EAY78373.1| hypothetical protein OsI_33459 [Oryza sativa Indica Group] gb|EAZ15983.1| hypothetical protein OsJ_31428 [Oryza sativa Japonica Group]	Oryza sativa (japonica cultivar-group) cultivar Nipponbare clone OSJNBb0058B20 from chromosome 10, complete sequence
Munro_Bamboo_unigene_BMK_13511	Carboxypeptidase C (cathepsin A)	METABOLISM	hypothetical protein LOC100279978	Serine carboxypeptidase II-2 (Fragment) OS=Hordeum vulgare GN=CXP;2-2 PE=1 SV=1	Putative uncharacterized protein OS=Zea mays PE=2 SV=1	RecName: Full=Serine carboxypeptidase II-2; AltName: Full=CP-MII.2; Contains: RecName: Full=Serine carboxypeptidase II-2 chain A; Contains: RecName: Full=Serine carboxypeptidase II-2 chain B; Flags: Precursor gb|AAB31590.1| CP-MII.2=serine carboxypeptidase [Hordeum vulgare=barley, cv. Alexis, aleurone, Peptide, 436 aa] emb|CAB59202.1| serine carboxylase II-2 [Hordeum vulgare subsp. vulgare]	Hordeum vulgare L. (Alexis) mRNA for serine carboxypeptidase II-2
Munro_Bamboo_unigene_BMK_13522			Lamin-like protein OS=Arabidopsis thaliana GN=At5g15350 PE=1 SV=1	Blue copper-binding protein-like OS=Oryza sativa subsp. japonica GN=OJ1118_G09.114 PE=2 SV=1	Os07g0112700 [Oryza sativa Japonica Group] dbj|BAC22293.2| blue copper-binding protein-like [Oryza sativa Japonica Group] dbj|BAD31225.1| blue copper-binding protein-like [Oryza sativa Japonica Group] dbj|BAF20659.1| Os07g0112700 [Oryza sativa Japonica Group] dbj|BAG93298.1| unnamed protein product [Oryza sativa Japonica Group] gb|EEC81410.1| hypothetical protein OsI_24651 [Oryza sativa Indica Group] gb|EEE66458.1| hypothetical protein OsJ_22853 [Oryza sativa Japonica Group]	Phyllostachys edulis cDNA clone: bphyst007f24, full insert sequence
Munro_Bamboo_unigene_BMK_13523			Os01g0805200 protein OS=Oryza sativa subsp. japonica GN=P0034E02.54 PE=4 SV=1	Os01g0805200 [Oryza sativa Japonica Group] dbj|BAB92268.1| unknown protein [Oryza sativa Japonica Group] dbj|BAF06472.1| Os01g0805200 [Oryza sativa Japonica Group] gb|EAZ13872.1| hypothetical protein OsJ_03796 [Oryza sativa Japonica Group]	Oryza sativa Japonica Group Os01g0805200 (Os01g0805200) mRNA, complete cds
Munro_Bamboo_unigene_BMK_13607	3-dehydroquinate synthetase	METABOLISM	Os09g0539100; K01735 3-dehydroquinate synthase [EC:4.2.3.4]	3-dehydroquinate synthase OS=Pseudomonas aeruginosa GN=aroB PE=3 SV=2	Putative uncharacterized protein OS=Oryza sativa subsp. indica GN=OsI_32204 PE=3 SV=1	hypothetical protein OsI_32204 [Oryza sativa Indica Group]	Oryza sativa Japonica Group Os09g0539100 (Os09g0539100) mRNA, complete cds
Munro_Bamboo_unigene_BMK_13611			Cortical cell-delineating protein OS=Zea mays PE=2 SV=1	Putative uncharacterized protein OS=Oryza sativa subsp. indica GN=OsI_16928 PE=4 SV=1	hypothetical protein OsI_16928 [Oryza sativa Indica Group]	Phyllostachys edulis cDNA clone: bphyst010n16, full insert sequence
Munro_Bamboo_unigene_BMK_13639		
Munro_Bamboo_unigene_BMK_13667			Annexin D2 OS=Arabidopsis thaliana GN=ANN2 PE=2 SV=1	Putative uncharacterized protein OS=Oryza sativa subsp. indica GN=OsI_22198 PE=3 SV=1	hypothetical protein OsI_22198 [Oryza sativa Indica Group]	Phyllostachys edulis cDNA clone: bphyst020f09, full insert sequence
Munro_Bamboo_unigene_BMK_13673			Photosystem II 10 kDa polypeptide, chloroplastic OS=Hordeum vulgare GN=PSBR PE=3 SV=1	Os07g0147500 protein OS=Oryza sativa subsp. japonica GN=OJ1470_H06.117 PE=2 SV=1	Os07g0147500 [Oryza sativa Japonica Group] dbj|BAC15975.1| putative photosystem II 10 kD polypeptide [Oryza sativa Japonica Group] dbj|BAD30534.1| putative photosystem II 10 kD polypeptide [Oryza sativa Japonica Group] dbj|BAF20800.1| Os07g0147500 [Oryza sativa Japonica Group] dbj|BAG88237.1| unnamed protein product [Oryza sativa Japonica Group] gb|EEC81513.1| hypothetical protein OsI_24891 [Oryza sativa Indica Group]	Phyllostachys edulis cDNA clone: bphyst011n17, full insert sequence
Munro_Bamboo_unigene_BMK_13690	Cullin, a subunit of E3 ubiquitin ligase	CELLULAR PROCESSES AND SIGNALING	hypothetical protein; K10609 cullin 4	Cullin-4 OS=Arabidopsis thaliana GN=CUL4 PE=1 SV=1	Putative uncharacterized protein Sb01g005920 OS=Sorghum bicolor GN=Sb01g005920 PE=3 SV=1	hypothetical protein SORBIDRAFT_01g005920 [Sorghum bicolor] gb|EER93338.1| hypothetical protein SORBIDRAFT_01g005920 [Sorghum bicolor]	Sorghum bicolor hypothetical protein, mRNA
Munro_Bamboo_unigene_BMK_137			Probable methyltransferase PMT18 OS=Arabidopsis thaliana GN=At1g33170 PE=2 SV=1	Dehydration-responsive family protein, putative, expressed OS=Oryza sativa subsp. japonica GN=OSJNBa0005K07.2 PE=2 SV=1	unknown [Zea mays] gb|ACN35003.1| unknown [Zea mays]	Oryza sativa Japonica Group Os10g0510400 (Os10g0510400) mRNA, complete cds
Munro_Bamboo_unigene_BMK_13712	Thiol-disulfide isomerase and thioredoxins	--	pco104916; LOC100282486; K12859 U5 snRNP protein, DIM1 family	Thioredoxin-like protein 4A OS=Mus musculus GN=Txnl4a PE=2 SV=1	Putative uncharacterized protein OS=Oryza sativa subsp. indica GN=OsI_34094 PE=4 SV=1	hypothetical protein OsI_34094 [Oryza sativa Indica Group]	Phyllostachys edulis cDNA clone: bphyst011f01, full insert sequence
Munro_Bamboo_unigene_BMK_13716			G-box binding protein OS=Oryza sativa subsp. japonica GN=OJ1136_C11.3 PE=4 SV=1	Os06g0246000 [Oryza sativa Japonica Group] gb|AAB65433.1| HvB12D homolog [Oryza sativa] gb|AAL76334.1| putative G-box binding protein [Oryza sativa] dbj|BAD45657.1| G-box binding protein-like [Oryza sativa Japonica Group] dbj|BAF19194.1| Os06g0246000 [Oryza sativa Japonica Group] gb|ABR25364.1| senescence associated protein [Oryza sativa Indica Group] gb|ACJ54927.1| G-box binding protein [Oryza sativa Japonica Group] dbj|BAG94133.1| unnamed protein product [Oryza sativa Japonica Group] dbj|BAG99740.1| unnamed protein product [Oryza sativa Japonica Group] dbj|BAH00561.1| unnamed protein product [Oryza sativa Japonica Group] gb|EEC80316.1| hypothetical protein OsI_22358 [Oryza sativa Indica Group] gb|EEE65438.1| hypothetical protein OsJ_20800 [Oryza sativa Japonica Group]	Phyllostachys edulis cDNA clone: bbasst002k15, full insert sequence
Munro_Bamboo_unigene_BMK_13740		
Munro_Bamboo_unigene_BMK_13746			Coiled-coil domain-containing protein 94 OS=Homo sapiens GN=CCDC94 PE=1 SV=1	Os01g0588700 protein OS=Oryza sativa subsp. japonica GN=Os01g0588700 PE=2 SV=1	Os01g0588700 [Oryza sativa Japonica Group] dbj|BAF05351.1| Os01g0588700 [Oryza sativa Japonica Group] dbj|BAG92751.1| unnamed protein product [Oryza sativa Japonica Group]	Triticum aestivum cDNA, clone: WT003_A13, cultivar: Chinese Spring
Munro_Bamboo_unigene_BMK_13756			Heat shock 70 kDa protein, mitochondrial OS=Phaseolus vulgaris PE=2 SV=1	Putative heat shock 70 KD protein, mitochondrial OS=Oryza sativa subsp. japonica GN=OSJNBa0090O10.7 PE=3 SV=1	hypothetical protein OsI_09713 [Oryza sativa Indica Group]	Oryza sativa Japonica Group clone KCS242F11 70 kDa heat shock protein mRNA, complete cds
Munro_Bamboo_unigene_BMK_13792			Actin-depolymerizing factor 7 OS=Oryza sativa subsp. japonica GN=ADF7 PE=3 SV=2	Putative uncharacterized protein Sb01g039300 OS=Sorghum bicolor GN=Sb01g039300 PE=4 SV=1	hypothetical protein SORBIDRAFT_01g039300 [Sorghum bicolor] gb|EER95084.1| hypothetical protein SORBIDRAFT_01g039300 [Sorghum bicolor]	Phyllostachys edulis cDNA clone: bphylf037j04, full insert sequence
Munro_Bamboo_unigene_BMK_138			Probable methyltransferase PMT18 OS=Arabidopsis thaliana GN=At1g33170 PE=2 SV=1	Putative uncharacterized protein OS=Zea mays PE=2 SV=1	unknown [Zea mays] gb|ACN35003.1| unknown [Zea mays]	Oryza sativa Japonica Group Os10g0510400 (Os10g0510400) mRNA, complete cds
Munro_Bamboo_unigene_BMK_13835			Putative uncharacterized protein OS=Zea mays PE=2 SV=1	hypothetical protein [Zea mays]	Phyllostachys edulis cDNA clone: bphyst012p09, full insert sequence
Munro_Bamboo_unigene_BMK_13844			Putative uncharacterized protein OS=Zea mays PE=2 SV=1	hypothetical protein [Zea mays]	Oryza sativa Japonica Group Os09g0372400 (Os09g0372400) mRNA, complete cds
Munro_Bamboo_unigene_BMK_13868	Ferredoxin	METABOLISM	hypothetical protein; K02639 ferredoxin	Ferredoxin, chloroplastic OS=Triticum aestivum GN=PETF PE=1 SV=2	Putative uncharacterized protein Sb07g000610 OS=Sorghum bicolor GN=Sb07g000610 PE=4 SV=1	RecName: Full=Ferredoxin, chloroplastic; Flags: Precursor emb|CAA52980.1| ferredoxin [Triticum aestivum]	Phyllostachys edulis cDNA clone: bphylf002g06, full insert sequence
Munro_Bamboo_unigene_BMK_13874	Valyl-tRNA synthetase	INFORMATION STORAGE AND PROCESSING	Os10g0536500	Thylakoid membrane phosphoprotein 14 kDa, chloroplastic OS=Arabidopsis thaliana GN=TMP14 PE=1 SV=2	Expressed protein OS=Oryza sativa subsp. japonica GN=OSJNBb0060I05.14 PE=2 SV=1	hypothetical protein OsI_34473 [Oryza sativa Indica Group]	Phyllostachys edulis cDNA clone: bphylf033n02, full insert sequence
Munro_Bamboo_unigene_BMK_13888	Truncated hemoglobins	POORLY CHARACTERIZED	hypothetical protein	Group 2 truncated hemoglobin yjbI OS=Bacillus subtilis GN=yjbI PE=1 SV=1	2-on-2 hemoglobin OS=Hordeum vulgare GN=GLB3 PE=2 SV=1	truncated hemoglobin Hb2b [Triticum aestivum]	Triticum aestivum truncated hemoglobin Hb2b mRNA, complete cds
Munro_Bamboo_unigene_BMK_139			B2 protein OS=Daucus carota PE=2 SV=1	Putative uncharacterized protein OS=Oryza sativa subsp. indica GN=OsI_02376 PE=4 SV=1	hypothetical protein OsI_02376 [Oryza sativa Indica Group]	Phyllostachys edulis cDNA clone: bphylf052d05, full insert sequence
Munro_Bamboo_unigene_BMK_13910		
Munro_Bamboo_unigene_BMK_13935	NTP pyrophosphohydrolases containing a Zn-finger, probably nucleic-acid-binding	INFORMATION STORAGE AND PROCESSING	hydrolase, NUDIX family protein; K03426 NAD+ diphosphatase [EC:3.6.1.22]	Nudix hydrolase 19, chloroplastic OS=Arabidopsis thaliana GN=NUDT19 PE=1 SV=1	Putative uncharacterized protein Sb10g002780 OS=Sorghum bicolor GN=Sb10g002780 PE=4 SV=1	hypothetical protein SORBIDRAFT_10g002780 [Sorghum bicolor] gb|EER89166.1| hypothetical protein SORBIDRAFT_10g002780 [Sorghum bicolor]	Oryza sativa Japonica Group Os06g0141100 (Os06g0141100) mRNA, complete cds
Munro_Bamboo_unigene_BMK_13954	SAM-dependent methyltransferases	--	Os11g0306400	O-methyltransferase ZRP4 OS=Zea mays GN=ZRP4 PE=2 SV=1	O-methyltransferase OS=Triticum aestivum PE=4 SV=1	O-methyltransferase [Triticum aestivum]	Phyllostachys edulis cDNA clone: bphyem203d12, full insert sequence
Munro_Bamboo_unigene_BMK_140			B2 protein OS=Daucus carota PE=2 SV=1	Putative uncharacterized protein Sb03g025160 OS=Sorghum bicolor GN=Sb03g025160 PE=4 SV=1	hypothetical protein SORBIDRAFT_03g025160 [Sorghum bicolor] gb|EES00901.1| hypothetical protein SORBIDRAFT_03g025160 [Sorghum bicolor]	Phyllostachys edulis cDNA clone: bphylf044d09, full insert sequence
Munro_Bamboo_unigene_BMK_14008		
Munro_Bamboo_unigene_BMK_14009	6-phosphogluconate dehydrogenase	METABOLISM	Os06g0111500; K00033 6-phosphogluconate dehydrogenase [EC:1.1.1.44]	6-phosphogluconate dehydrogenase, decarboxylating OS=Synechococcus elongatus (strain PCC 7942) GN=gnd PE=1 SV=4	6-phosphogluconate dehydrogenase, decarboxylating OS=Oryza sativa subsp. japonica GN=P0029D06.14-1 PE=2 SV=1	Os06g0111500 [Oryza sativa Japonica Group] gb|AAL92029.1|AF486280_1 cytosolic 6-phosphogluconate dehydrogenase [Oryza sativa Japonica Group] dbj|BAA93024.1| putative phosphogluconate dehydrogenase [Oryza sativa Japonica Group] dbj|BAF18500.1| Os06g0111500 [Oryza sativa Japonica Group] gb|EAZ35578.1| hypothetical protein OsJ_19864 [Oryza sativa Japonica Group] dbj|BAG89736.1| unnamed protein product [Oryza sativa Japonica Group]	Oryza sativa Japonica Group Os06g0111500 (Os06g0111500) mRNA, complete cds
Munro_Bamboo_unigene_BMK_14025			OSJNBa0027P08.19 protein OS=Oryza sativa subsp. japonica GN=OSJNBa0027P08.19 PE=4 SV=2	Os04g0446200 [Oryza sativa Japonica Group] dbj|BAF14822.2| Os04g0446200 [Oryza sativa Japonica Group]	Oryza sativa Japonica Group Os04g0446200 (Os04g0446200) mRNA, partial cds
Munro_Bamboo_unigene_BMK_14040			Major facilitator superfamily domain-containing protein 5 OS=Pongo abelii GN=MFSD5 PE=2 SV=1	Expressed protein OS=Oryza sativa subsp. japonica GN=OSJNBa0090O10.18 PE=2 SV=1	Os03g0114800 [Oryza sativa Japonica Group] gb|AAO17028.1| Putative transporter [Oryza sativa Japonica Group] gb|ABF93636.1| expressed protein [Oryza sativa Japonica Group] dbj|BAF10660.1| Os03g0114800 [Oryza sativa Japonica Group] gb|EAZ25346.1| hypothetical protein OsJ_09160 [Oryza sativa Japonica Group] dbj|BAG89502.1| unnamed protein product [Oryza sativa Japonica Group]	Oryza sativa Japonica Group Os03g0114800 (Os03g0114800) mRNA, complete cds
Munro_Bamboo_unigene_BMK_14049			Hexon-associated protein 27 kDa OS=Human adenovirus C serotype 1 GN=pVI PE=4 SV=1	VI minor core 27.0 kDa protein [Human adenovirus 57]	Human adenovirus 6 isolate Tonsil 99, complete genome
Munro_Bamboo_unigene_BMK_14055			Os06g0130800 protein OS=Oryza sativa subsp. japonica GN=P0493C11.9 PE=2 SV=1	Os06g0130800 [Oryza sativa Japonica Group] dbj|BAA84793.1| putative histone H1 [Oryza sativa Japonica Group] dbj|BAF18606.1| Os06g0130800 [Oryza sativa Japonica Group] gb|EAY99519.1| hypothetical protein OsI_21489 [Oryza sativa Indica Group] gb|EAZ35709.1| hypothetical protein OsJ_19998 [Oryza sativa Japonica Group] dbj|BAG91645.1| unnamed protein product [Oryza sativa Japonica Group]
Munro_Bamboo_unigene_BMK_14067	Ubiquitin-protein ligase	CELLULAR PROCESSES AND SIGNALING	hypothetical protein; K10704 ubiquitin-conjugating enzyme E2 variant	Ubiquitin-conjugating enzyme E2 variant 1C OS=Arabidopsis thaliana GN=UEV1C PE=1 SV=1	Putative uncharacterized protein Sb04g011270 OS=Sorghum bicolor GN=Sb04g011270 PE=4 SV=1	hypothetical protein SORBIDRAFT_04g011270 [Sorghum bicolor] gb|EES06699.1| hypothetical protein SORBIDRAFT_04g011270 [Sorghum bicolor]	Phyllostachys edulis cDNA clone: bphyem108e14, full insert sequence
Munro_Bamboo_unigene_BMK_14072			RuBisCO large subunit-binding protein subunit beta, chloroplastic (Fragment) OS=Secale cereale GN=CPN60 PE=2 SV=1	Os06g0114000 protein OS=Oryza sativa subsp. japonica GN=P0541H01.20 PE=2 SV=1	hypothetical protein OsJ_19883 [Oryza sativa Japonica Group]	TSA: Zea mays contig44497, mRNA sequence
Munro_Bamboo_unigene_BMK_14075			Ferritin-1, chloroplastic OS=Zea mays GN=FER1 PE=1 SV=2	Phyllostachys edulis cDNA clone: bphylf034p17, full insert sequence
Munro_Bamboo_unigene_BMK_14080			60S ribosomal protein L29-2 OS=Arabidopsis thaliana GN=RPL29B PE=2 SV=2	Os01g0304000 protein OS=Oryza sativa subsp. japonica GN=P0475H04.12 PE=1 SV=1	Os01g0304000 [Oryza sativa Japonica Group] ref|NP_001055291.1| Os05g0355500 [Oryza sativa Japonica Group] pdb|3IZ5|DD Chain d, Localization Of The Large Subunit Ribosomal Proteins Into A 5.5 A Cryo-Em Map Of Triticum Aestivum Translating 80s Ribosome pdb|3IZR|DD Chain d, Localization Of The Large Subunit Ribosomal Proteins Into A 5.5 A Cryo-Em Map Of Triticum Aestivum Translating 80s Ribosome dbj|BAB20645.1| putative ribosomal protein L29 [Oryza sativa Japonica Group] gb|AAV43940.1| putative 60S ribosomal protein L29 [Oryza sativa Japonica Group] dbj|BAF04750.1| Os01g0304000 [Oryza sativa Japonica Group] dbj|BAF17205.1| Os05g0355500 [Oryza sativa Japonica Group] gb|EAY73678.1| hypothetical protein OsI_01562 [Oryza sativa Indica Group] gb|EAY97683.1| hypothetical protein OsI_19605 [Oryza sativa Indica Group] gb|EAZ11591.1| hypothetical protein OsJ_01455 [Oryza sativa Japonica Group] dbj|BAG97083.1| unnamed protein product [Oryza sativa Japonica Group] dbj|BAH00631.1| unnamed protein product [Oryza sativa Japonica Group] gb|EEE63387.1| hypothetical protein OsJ_18199 [Oryza sativa Japonica Group]	Phyllostachys edulis cDNA clone: bphyst017n08, full insert sequence
Munro_Bamboo_unigene_BMK_141	Ribosomal protein L32E	INFORMATION STORAGE AND PROCESSING	Os08g0524600; K02912 large subunit ribosomal protein L32e	60S ribosomal protein L32-1 OS=Arabidopsis thaliana GN=RPL32A PE=2 SV=2	Os08g0524600 protein (Fragment) OS=Oryza sativa subsp. japonica GN=Os08g0524600 PE=4 SV=1	Os08g0524600 [Oryza sativa Japonica Group] dbj|BAF24202.2| Os08g0524600 [Oryza sativa Japonica Group]	Phyllostachys edulis cDNA clone: bphyst005m15, full insert sequence
Munro_Bamboo_unigene_BMK_14104			PHD finger protein At5g26210 OS=Arabidopsis thaliana GN=At5g26210 PE=1 SV=2	Putative uncharacterized protein Sb05g007010 OS=Sorghum bicolor GN=Sb05g007010 PE=4 SV=1	hypothetical protein SORBIDRAFT_05g007010 [Sorghum bicolor] gb|EES08261.1| hypothetical protein SORBIDRAFT_05g007010 [Sorghum bicolor]	Phyllostachys edulis cDNA clone: bphylf027k17, full insert sequence
Munro_Bamboo_unigene_BMK_14110	Serine/threonine protein kinase	--	hypothetical protein	Probable serine/threonine-protein kinase At1g01540 OS=Arabidopsis thaliana GN=At1g01540 PE=1 SV=2	Protein kinase domain containing protein, expressed OS=Oryza sativa subsp. japonica GN=LOC_Os03g03410 PE=4 SV=1	Protein kinase domain containing protein, expressed [Oryza sativa Japonica Group] gb|EAY88346.1| hypothetical protein OsI_09804 [Oryza sativa Indica Group]	Oryza sativa Japonica Group cDNA, clone: J100084O08, full insert sequence
Munro_Bamboo_unigene_BMK_14140	Ca2+-binding protein (EF-Hand superfamily)	--	TIDP2761; LOC100217114	Calmodulin OS=Hordeum vulgare GN=CAM PE=2 SV=2	Auxin-regulated calmodulin OS=Vigna radiata PE=2 SV=1	hypothetical protein SORBIDRAFT_02g043510 [Sorghum bicolor] gb|EER97768.1| hypothetical protein SORBIDRAFT_02g043510 [Sorghum bicolor]	Triticum aestivum calmodulin TaCaM1-3 mRNA, complete cds
Munro_Bamboo_unigene_BMK_14195	Small nuclear ribonucleoprotein (snRNP) homolog	INFORMATION STORAGE AND PROCESSING	Os08g0177700; K12626 U6 snRNA-associated Sm-like protein LSm7	U6 snRNA-associated Sm-like protein LSm7 OS=Homo sapiens GN=LSM7 PE=1 SV=1	Os08g0177700 protein OS=Oryza sativa subsp. japonica GN=P0583B06.25 PE=4 SV=1	Os08g0177700 [Oryza sativa Japonica Group] dbj|BAD03046.1| putative snRNP splicing factor -related [Oryza sativa Japonica Group] dbj|BAD03242.1| putative snRNP splicing factor -related [Oryza sativa Japonica Group] dbj|BAF23038.1| Os08g0177700 [Oryza sativa Japonica Group] gb|EEC82992.1| hypothetical protein OsI_28028 [Oryza sativa Indica Group]	Phyllostachys edulis cDNA clone: bphyst001m12, full insert sequence
Munro_Bamboo_unigene_BMK_142	Ribosomal protein L32E	INFORMATION STORAGE AND PROCESSING	Os08g0524600; K02912 large subunit ribosomal protein L32e	60S ribosomal protein L32-1 OS=Arabidopsis thaliana GN=RPL32A PE=2 SV=2	Os08g0524600 protein (Fragment) OS=Oryza sativa subsp. japonica GN=Os08g0524600 PE=4 SV=1	Os08g0524600 [Oryza sativa Japonica Group] dbj|BAF24202.2| Os08g0524600 [Oryza sativa Japonica Group]	Phyllostachys edulis cDNA clone: bphyst005m15, full insert sequence
Munro_Bamboo_unigene_BMK_14224			Expressed protein OS=Oryza sativa subsp. japonica GN=LOC_Os11g17930 PE=4 SV=1	Os11g0282300 [Oryza sativa Japonica Group] dbj|BAF28056.2| Os11g0282300 [Oryza sativa Japonica Group]	Triticum aestivum cDNA, clone: SET4_P24, cultivar: Chinese Spring
Munro_Bamboo_unigene_BMK_14228			Os07g0673900 protein (Fragment) OS=Oryza sativa subsp. japonica GN=Os07g0673900 PE=4 SV=2	Os07g0673900 [Oryza sativa Japonica Group] dbj|BAF22525.2| Os07g0673900 [Oryza sativa Japonica Group]	Oryza sativa (indica cultivar-group) cDNA clone:OSIGCRA207A01, full insert sequence
Munro_Bamboo_unigene_BMK_14247			Expressed protein OS=Oryza sativa subsp. japonica GN=Os11g0448700 PE=4 SV=1	Os11g0448700 [Oryza sativa Japonica Group] gb|AAX96174.1| expressed protein [Oryza sativa Japonica Group] gb|ABA93408.1| expressed protein [Oryza sativa Japonica Group] dbj|BAF28196.1| Os11g0448700 [Oryza sativa Japonica Group] gb|EAY92978.1| hypothetical protein OsI_14773 [Oryza sativa Indica Group] gb|EAZ29681.1| hypothetical protein OsJ_13742 [Oryza sativa Japonica Group] dbj|BAG91014.1| unnamed protein product [Oryza sativa Japonica Group]	Phyllostachys edulis cDNA clone: bphyem125h24, full insert sequence
Munro_Bamboo_unigene_BMK_14252		
Munro_Bamboo_unigene_BMK_143		
Munro_Bamboo_unigene_BMK_14322	Signal transduction histidine kinase	CELLULAR PROCESSES AND SIGNALING	Os07g0637300; K00898 pyruvate dehydrogenase kinase [EC:2.7.11.2]	[Pyruvate dehydrogenase [lipoamide]] kinase, mitochondrial OS=Drosophila melanogaster GN=Pdk PE=2 SV=2	Pyruvate dehydrogenase kinase OS=Oryza sativa subsp. indica GN=PDHK PE=2 SV=1	Os07g0637300 [Oryza sativa Japonica Group] gb|AAK01947.1| pyruvate dehydrogenase kinase 1 [Oryza sativa Indica Group] dbj|BAC16404.1| pyruvate dehydrogenase kinase 1 [Oryza sativa Japonica Group] gb|AAX22104.1| pyruvate dehydrogenase kinase [Oryza sativa Indica Group] gb|AAX22105.1| pyruvate dehydrogenase kinase [Oryza sativa Indica Group] dbj|BAF22315.1| Os07g0637300 [Oryza sativa Japonica Group]	Phyllostachys edulis cDNA clone: bphylf044k07, full insert sequence
Munro_Bamboo_unigene_BMK_14337			Fasciclin-like arabinogalactan protein 2 OS=Arabidopsis thaliana GN=FLA2 PE=1 SV=1	Os08g0321000 protein OS=Oryza sativa subsp. japonica GN=P0005C02.108 PE=2 SV=2	Os08g0321000 [Oryza sativa Japonica Group] dbj|BAD01728.1| putative fasciclin-like arabinogalactan-protein [Oryza sativa Japonica Group] dbj|BAD03337.1| putative fasciclin-like arabinogalactan-protein [Oryza sativa Japonica Group] dbj|BAF23446.1| Os08g0321000 [Oryza sativa Japonica Group] gb|EAZ06523.1| hypothetical protein OsI_28769 [Oryza sativa Indica Group] dbj|BAG90756.1| unnamed protein product [Oryza sativa Japonica Group] dbj|BAG96652.1| unnamed protein product [Oryza sativa Japonica Group] dbj|BAG99705.1| unnamed protein product [Oryza sativa Japonica Group] dbj|BAG99706.1| unnamed protein product [Oryza sativa Japonica Group] dbj|BAI39894.1| fasciclin-like arabinogalactan-protein-like [Oryza sativa Indica Group]	Phyllostachys edulis cDNA clone: bphylf026h19, full insert sequence
Munro_Bamboo_unigene_BMK_14385			60S ribosomal protein L29-1 OS=Arabidopsis thaliana GN=RPL29A PE=1 SV=1	Os01g0304000 protein OS=Oryza sativa subsp. japonica GN=P0475H04.12 PE=1 SV=1	Os01g0304000 [Oryza sativa Japonica Group] ref|NP_001055291.1| Os05g0355500 [Oryza sativa Japonica Group] pdb|3IZ5|DD Chain d, Localization Of The Large Subunit Ribosomal Proteins Into A 5.5 A Cryo-Em Map Of Triticum Aestivum Translating 80s Ribosome pdb|3IZR|DD Chain d, Localization Of The Large Subunit Ribosomal Proteins Into A 5.5 A Cryo-Em Map Of Triticum Aestivum Translating 80s Ribosome dbj|BAB20645.1| putative ribosomal protein L29 [Oryza sativa Japonica Group] gb|AAV43940.1| putative 60S ribosomal protein L29 [Oryza sativa Japonica Group] dbj|BAF04750.1| Os01g0304000 [Oryza sativa Japonica Group] dbj|BAF17205.1| Os05g0355500 [Oryza sativa Japonica Group] gb|EAY73678.1| hypothetical protein OsI_01562 [Oryza sativa Indica Group] gb|EAY97683.1| hypothetical protein OsI_19605 [Oryza sativa Indica Group] gb|EAZ11591.1| hypothetical protein OsJ_01455 [Oryza sativa Japonica Group] dbj|BAG97083.1| unnamed protein product [Oryza sativa Japonica Group] dbj|BAH00631.1| unnamed protein product [Oryza sativa Japonica Group] gb|EEE63387.1| hypothetical protein OsJ_18199 [Oryza sativa Japonica Group]	Phyllostachys edulis cDNA clone: bphyst021a12, full insert sequence
Munro_Bamboo_unigene_BMK_14388	Histone H2A	INFORMATION STORAGE AND PROCESSING	Os03g0162200; K11251 histone H2A	Probable histone H2A variant 1 OS=Oryza sativa subsp. japonica GN=Os03g0162200 PE=2 SV=1	Histone H2A OS=Oryza sativa subsp. japonica GN=Os03g0162200 PE=2 SV=1	Os03g0162200 [Oryza sativa Japonica Group] sp|Q8H7Y8.1|H2AV1_ORYSJ RecName: Full=Probable histone H2A variant 1 gb|AAN06860.1| Putative histone H2A [Oryza sativa Japonica Group] gb|ABF94121.1| Histone H2A.Z, putative, expressed [Oryza sativa Japonica Group] dbj|BAF10963.1| Os03g0162200 [Oryza sativa Japonica Group] gb|EAY88652.1| hypothetical protein OsI_10126 [Oryza sativa Indica Group] gb|EAZ25680.1| hypothetical protein OsJ_09510 [Oryza sativa Japonica Group] dbj|BAG88035.1| unnamed protein product [Oryza sativa Japonica Group] dbj|BAH00539.1| unnamed protein product [Oryza sativa Japonica Group]	Phyllostachys edulis cDNA clone: bphyst031b11, full insert sequence
Munro_Bamboo_unigene_BMK_14391	Glutamate synthase domain 3	METABOLISM	Os07g0658400; K00284 glutamate synthase (ferredoxin) [EC:1.4.7.1]	Ferredoxin-dependent glutamate synthase, chloroplastic OS=Oryza sativa subsp. japonica GN=GLU PE=2 SV=2	Fd-GOGAT protein (Fragment) OS=Oryza sativa PE=2 SV=1	hypothetical protein OsJ_25434 [Oryza sativa Japonica Group]	Oryza sativa mRNA for ferredoxin-dependent glutamate synthase precursor, complete cds
Munro_Bamboo_unigene_BMK_14414			Osmotin-like protein OS=Solanum lycopersicum PE=1 SV=1	Putative uncharacterized protein OS=Oryza sativa subsp. indica GN=OsI_37053 PE=4 SV=1	hypothetical protein OsI_37053 [Oryza sativa Indica Group] gb|EAY81892.1| hypothetical protein OsI_37057 [Oryza sativa Indica Group]	Triticum aestivum cDNA, clone: WT002_K05, cultivar: Chinese Spring
Munro_Bamboo_unigene_BMK_14460	Serine/threonine protein kinase	--	Os04g0685900	Probable receptor protein kinase TMK1 OS=Arabidopsis thaliana GN=TMK1 PE=1 SV=1	Receptor-like protein kinase-like protein (Fragment) OS=Oryza sativa subsp. japonica PE=2 SV=1	receptor-like protein kinase-like protein [Oryza sativa Japonica Group]	Oryza sativa Japonica Group Os04g0685900 (Os04g0685900) mRNA, complete cds
Munro_Bamboo_unigene_BMK_14519			Acyl-CoA-binding protein OS=Ricinus communis PE=3 SV=1	Acyl-CoA-binding protein, putative OS=Oryza sativa subsp. japonica GN=LOC_Os03g37960 PE=4 SV=1	Os03g0576600 [Oryza sativa Japonica Group] dbj|BAF12450.2| Os03g0576600 [Oryza sativa Japonica Group]	Phyllostachys edulis cDNA clone: bphyst014j18, full insert sequence
Munro_Bamboo_unigene_BMK_14536	Thiol-disulfide isomerase and thioredoxins	--	Os03g0800700; K03671 thioredoxin 1	Thioredoxin H2-2 OS=Oryza sativa subsp. japonica GN=Os03g0800700 PE=2 SV=1	Thioredoxin h OS=Triticum aestivum PE=2 SV=1	thioredoxin h [Triticum aestivum]	Phyllostachys edulis cDNA clone: bphyem002g01, full insert sequence
Munro_Bamboo_unigene_BMK_14566	3-methyladenine DNA glycosylase	INFORMATION STORAGE AND PROCESSING	Os01g0799500; K01246 DNA-3-methyladenine glycosylase I [EC:3.2.2.20]	Probable GMP synthase [glutamine-hydrolyzing] OS=Helicobacter hepaticus GN=guaA PE=3 SV=1	Os01g0799500 protein OS=Oryza sativa subsp. japonica GN=P0691E06.23 PE=2 SV=1	hypothetical protein OsI_04083 [Oryza sativa Indica Group]	Phyllostachys edulis cDNA clone: bphylf003f17, full insert sequence
Munro_Bamboo_unigene_BMK_14574			Serine/arginine repetitive matrix protein 1 OS=Pongo abelii GN=SRRM1 PE=2 SV=1	OSJNBa0091C12.3 protein OS=Oryza sativa subsp. japonica GN=OSJNBa0091C12.3 PE=2 SV=2	Os04g0244800 [Oryza sativa Japonica Group] emb|CAD39925.2| OSJNBa0091C12.3 [Oryza sativa Japonica Group] dbj|BAF14218.1| Os04g0244800 [Oryza sativa Japonica Group] emb|CAH67932.1| H0211F06-OSIGBa0153M17.4 [Oryza sativa Indica Group] gb|EAY93265.1| hypothetical protein OsI_15073 [Oryza sativa Indica Group] gb|EAZ29967.1| hypothetical protein OsJ_14023 [Oryza sativa Japonica Group] gb|EAZ29969.1| hypothetical protein OsJ_14025 [Oryza sativa Japonica Group] dbj|BAH00518.1| unnamed protein product [Oryza sativa Japonica Group]	Phyllostachys edulis cDNA clone: bphyst022p09, full insert sequence
Munro_Bamboo_unigene_BMK_14576			Probable polyamine oxidase 4 OS=Arabidopsis thaliana GN=PAO4 PE=1 SV=1	H0624F09.10 protein OS=Oryza sativa GN=H0624F09.10 PE=4 SV=1	Os04g0671300 [Oryza sativa Japonica Group] emb|CAH67702.1| H0624F09.10 [Oryza sativa Indica Group] dbj|BAF16133.1| Os04g0671300 [Oryza sativa Japonica Group] dbj|BAG92960.1| unnamed protein product [Oryza sativa Japonica Group] gb|EEC78228.1| hypothetical protein OsI_17871 [Oryza sativa Indica Group] gb|EEE61884.1| hypothetical protein OsJ_16579 [Oryza sativa Japonica Group]	Oryza sativa (indica cultivar-group) cDNA clone:OSIGCEA039L14, full insert sequence
Munro_Bamboo_unigene_BMK_14587	Histones H3 and H4	INFORMATION STORAGE AND PROCESSING	similar to Histone H4 replacement CG3379-PC; K11254 histone H4	Histone H4 OS=Glycine max PE=3 SV=1	Histone H4 OS=Zea mays PE=2 SV=1	PREDICTED: histone cluster 1, H2ag-like [Oryctolagus cuniculus]	Phyllostachys edulis cDNA clone: bbasst002k05, full insert sequence
Munro_Bamboo_unigene_BMK_14594	Cu/Zn superoxide dismutase	METABOLISM	sod4, SODCC.2, sod4ap; superoxide dismutase4 (EC:1.15.1.1); K04565 Cu/Zn superoxide dismutase [EC:1.15.1.1]	Superoxide dismutase [Cu-Zn] 4A OS=Zea mays GN=SODCC.3 PE=2 SV=2	Superoxide dismutase [Cu-Zn] OS=Bambusa oldhamii GN=CSD1 PE=2 SV=1	copper/zinc-superoxide dismutase [Bambusa oldhamii]	Bambusa oldhamii copper/zinc-superoxide dismutase (CSD1) mRNA, complete cds
Munro_Bamboo_unigene_BMK_14603		
Munro_Bamboo_unigene_BMK_14618	Ca2+-dependent lipid-binding protein, contains C2 domain	POORLY CHARACTERIZED	Os07g0500300	Probable ADP-ribosylation factor GTPase-activating protein AGD11 OS=Arabidopsis thaliana GN=AGD11 PE=2 SV=1	Putative uncharacterized protein OS=Sporobolus stapfianus PE=2 SV=1	hypothetical protein [Sporobolus stapfianus]	Phyllostachys edulis cDNA clone: bphyst039a15, full insert sequence
Munro_Bamboo_unigene_BMK_14632		
Munro_Bamboo_unigene_BMK_147	Beta-galactosidase	METABOLISM	hypothetical protein	Beta-galactosidase 9 OS=Oryza sativa subsp. japonica GN=Os06g0573600 PE=2 SV=1	Beta-galactosidase OS=Sorghum bicolor GN=Sb10g022620 PE=3 SV=1	hypothetical protein SORBIDRAFT_10g022620 [Sorghum bicolor] gb|EER88554.1| hypothetical protein SORBIDRAFT_10g022620 [Sorghum bicolor]	Sorghum bicolor hypothetical protein, mRNA
Munro_Bamboo_unigene_BMK_14709	Periplasmic protein TonB, links inner and outer membranes	CELLULAR PROCESSES AND SIGNALING	Os03g0276700	Proline-rich protein 12 OS=Homo sapiens GN=PRR12 PE=1 SV=2	Expressed protein OS=Oryza sativa subsp. japonica GN=Os03g0276700 PE=4 SV=1	Os03g0276700 [Oryza sativa Japonica Group] gb|ABF95261.1| expressed protein [Oryza sativa Japonica Group] dbj|BAF11628.1| Os03g0276700 [Oryza sativa Japonica Group] dbj|BAG88901.1| unnamed protein product [Oryza sativa Japonica Group] gb|EEE58794.1| hypothetical protein OsJ_10331 [Oryza sativa Japonica Group]	Phyllostachys edulis cDNA clone: bphyst012n21, full insert sequence
Munro_Bamboo_unigene_BMK_14753	Ribosomal protein HS6-type (S12/L30/L7a)	INFORMATION STORAGE AND PROCESSING	Os07g0150200; K02951 small subunit ribosomal protein S12e	40S ribosomal protein S12 OS=Hordeum vulgare GN=RPS12 PE=2 SV=1	40S ribosomal protein S12 (Fragment) OS=Oryza sativa subsp. japonica GN=Os07g0150200 PE=3 SV=1	Os07g0150200 [Oryza sativa Japonica Group] dbj|BAF20813.2| Os07g0150200 [Oryza sativa Japonica Group]	Phyllostachys edulis cDNA clone: bbasst002c16, full insert sequence
Munro_Bamboo_unigene_BMK_14782	Peptide chain release factor 1 (eRF1)	INFORMATION STORAGE AND PROCESSING	Os07g0587400; K03265 peptide chain release factor eRF subunit 1	Eukaryotic peptide chain release factor subunit 1-3 OS=Arabidopsis thaliana GN=ERF1-3 PE=2 SV=1	Putative uncharacterized protein OS=Oryza sativa subsp. japonica GN=OsJ_24930 PE=4 SV=1	hypothetical protein OsJ_24930 [Oryza sativa Japonica Group]	Oryza sativa Japonica Group Os07g0587400 (Os07g0587400) mRNA, complete cds
Munro_Bamboo_unigene_BMK_14792	Ribosomal protein L34E	INFORMATION STORAGE AND PROCESSING	60S ribosomal protein L34	60S ribosomal protein L34 OS=Nicotiana tabacum GN=RPL34 PE=2 SV=1	60S ribosomal protein L34 OS=Zea mays PE=2 SV=1	60S ribosomal protein L34 [Zea mays] gb|ACG48648.1| 60S ribosomal protein L34 [Zea mays]	Phyllostachys edulis cDNA clone: bphyst027a23, full insert sequence
Munro_Bamboo_unigene_BMK_14798	Cold shock proteins	INFORMATION STORAGE AND PROCESSING	pco063886; LOC100285240	Glycine-rich protein 2 OS=Nicotiana sylvestris GN=GRP-2 PE=2 SV=1	Glycine-rich protein 2b OS=Zea mays PE=2 SV=1	LOC100285240 [Zea mays] gb|ACG38893.1| glycine-rich protein 2b [Zea mays]	Phyllostachys edulis cDNA clone: bphyem114i13, full insert sequence
Munro_Bamboo_unigene_BMK_14819			Probable protein ABIL5 OS=Oryza sativa subsp. japonica GN=Os01g0760900 PE=2 SV=1	Os01g0760900 protein OS=Oryza sativa subsp. japonica GN=Os01g0760900 PE=2 SV=1	hypothetical protein OsI_03823 [Oryza sativa Indica Group]	Zea mays LOC100277011 (IDP2398), mRNA gb|EU966201.1| Zea mays clone 292518 hypothetical protein mRNA, complete cds
Munro_Bamboo_unigene_BMK_14835			Putative uncharacterized protein DDB_G0277255 OS=Dictyostelium discoideum GN=DDB_G0277255 PE=4 SV=1	Os11g0496500 protein OS=Oryza sativa subsp. japonica GN=Os11g0496500 PE=4 SV=1	Os11g0496500 [Oryza sativa Japonica Group] dbj|BAF28299.1| Os11g0496500 [Oryza sativa Japonica Group] gb|EAY81001.1| hypothetical protein OsI_36184 [Oryza sativa Indica Group] dbj|BAG88505.1| unnamed protein product [Oryza sativa Japonica Group] gb|EEC68208.1| hypothetical protein OsI_36188 [Oryza sativa Indica Group] gb|EEE52133.1| hypothetical protein OsJ_33960 [Oryza sativa Japonica Group]	Zea mays clone 320541 hypothetical protein mRNA, complete cds
Munro_Bamboo_unigene_BMK_14864	Serine/threonine protein kinase	--	Os01g0772600	Casein kinase I homolog hhp1 OS=Schizosaccharomyces pombe GN=hhp1 PE=2 SV=1	Os01g0772600 protein OS=Oryza sativa subsp. japonica GN=P0695H10.21 PE=2 SV=1	Os01g0772600 [Oryza sativa Japonica Group] dbj|BAB89852.1| putative serine/threonine protein kinase [Oryza sativa Japonica Group] dbj|BAF06307.1| Os01g0772600 [Oryza sativa Japonica Group] dbj|BAH00219.1| unnamed protein product [Oryza sativa Japonica Group] gb|EEE55461.1| hypothetical protein OsJ_03624 [Oryza sativa Japonica Group]	Oryza sativa Japonica Group Os01g0772600 (Os01g0772600) mRNA, complete cds
Munro_Bamboo_unigene_BMK_14871			21 kDa protein OS=Daucus carota PE=2 SV=1	Ripening-related protein-like OS=Oryza sativa subsp. japonica GN=OJ1663_H12.15 PE=4 SV=1	Os06g0711800 [Oryza sativa Japonica Group] dbj|BAF20467.1| Os06g0711800 [Oryza sativa Japonica Group] dbj|BAG91533.1| unnamed protein product [Oryza sativa Japonica Group]	Phyllostachys edulis cDNA clone: bphyst010k05, full insert sequence
Munro_Bamboo_unigene_BMK_14886			Protein argonaute 4B OS=Oryza sativa subsp. japonica GN=AGO4B PE=2 SV=1	H0820C10.3 protein OS=Oryza sativa GN=H0820C10.3 PE=4 SV=1	H0820C10.3 [Oryza sativa Indica Group] gb|EEC76718.1| hypothetical protein OsI_14737 [Oryza sativa Indica Group]	Oryza sativa Japonica Group cDNA clone:001-121-C06, full insert sequence
Munro_Bamboo_unigene_BMK_149			Ribulose bisphosphate carboxylase/oxygenase activase, chloroplastic OS=Oryza sativa subsp. japonica GN=RCA PE=1 SV=2	Putative uncharacterized protein OS=Oryza sativa subsp. indica GN=OsI_37096 PE=4 SV=1	Ribulose bisphosphate carboxylase/oxygenase activase, chloroplast precursor, putative, expressed [Oryza sativa Japonica Group]	Phyllostachys edulis cDNA clone: bphylf026a21, full insert sequence
Munro_Bamboo_unigene_BMK_14936			Transcription factor Pur-alpha 1 OS=Arabidopsis thaliana GN=PURA1 PE=1 SV=2	Putative uncharacterized protein OS=Oryza sativa subsp. indica GN=OsI_01264 PE=4 SV=1	hypothetical protein OsI_01264 [Oryza sativa Indica Group]	Phyllostachys edulis cDNA clone: bphylf037b09, full insert sequence
Munro_Bamboo_unigene_BMK_14972	Diaminopimelate decarboxylase	METABOLISM	Os02g0440000; K01586 diaminopimelate decarboxylase [EC:4.1.1.20]	Probable diaminopimelate decarboxylase, chloroplastic OS=Oryza sativa subsp. japonica GN=LYSA PE=2 SV=1	cDNA clone:J013098O07, full insert sequence OS=Oryza sativa subsp. japonica PE=2 SV=1	Os02g0440000 [Oryza sativa Japonica Group] sp|Q6ZG77.1|DCDA_ORYSJ RecName: Full=Probable diaminopimelate decarboxylase, chloroplastic; Short=DAP decarboxylase; Flags: Precursor dbj|BAD16980.1| putative diaminopimelate decarboxylase [Oryza sativa Japonica Group] dbj|BAF08658.1| Os02g0440000 [Oryza sativa Japonica Group] dbj|BAG90268.1| unnamed protein product [Oryza sativa Japonica Group]	Phyllostachys edulis cDNA clone: bphyem203k08, full insert sequence
Munro_Bamboo_unigene_BMK_14988			Mucin-5AC (Fragments) OS=Homo sapiens GN=MUC5AC PE=1 SV=3	Putative uncharacterized protein Sb01g036580 OS=Sorghum bicolor GN=Sb01g036580 PE=4 SV=1	hypothetical protein SORBIDRAFT_01g036580 [Sorghum bicolor] gb|EER92327.1| hypothetical protein SORBIDRAFT_01g036580 [Sorghum bicolor]	Phyllostachys edulis cDNA clone: bphyem213k10, full insert sequence
Munro_Bamboo_unigene_BMK_150	Superfamily II DNA and RNA helicases	--	RH2; RH2 protein-like; K13025 ATP-dependent RNA helicase [EC:3.6.4.13]	DEAD-box ATP-dependent RNA helicase 2 OS=Oryza sativa subsp. japonica GN=Os01g0639100 PE=2 SV=1	Putative RH2 protein OS=Zea mays GN=RH2 PE=2 SV=1	putative RH2 protein [Zea mays] gb|ABC55720.1| putative RH2 protein [Zea mays] gb|ABQ10647.1| RNA helicase 2 [Zea mays] gb|ACF84351.1| unknown [Zea mays]	Phyllostachys edulis cDNA clone: bphylf026m17, full insert sequence
Munro_Bamboo_unigene_BMK_15001	Ubiquitin	CELLULAR PROCESSES AND SIGNALING	Os06g0264300; K10839 UV excision repair protein RAD23	Putative DNA repair protein RAD23-3 OS=Arabidopsis thaliana GN=RAD23-3 PE=2 SV=2	Putative uncharacterized protein OS=Oryza sativa subsp. indica GN=OsI_22453 PE=4 SV=1	hypothetical protein OsI_22453 [Oryza sativa Indica Group]	Phyllostachys edulis cDNA clone: bpst40201c21, full insert sequence
Munro_Bamboo_unigene_BMK_15032			Os01g0888700 protein OS=Oryza sativa subsp. japonica GN=B1099D03.31 PE=2 SV=1	hypothetical protein OsJ_04348 [Oryza sativa Japonica Group]	Oryza sativa Japonica Group Os01g0888700 (Os01g0888700) mRNA, complete cds
Munro_Bamboo_unigene_BMK_15038			Annexin D4 OS=Arabidopsis thaliana GN=ANN4 PE=2 SV=1	Putative uncharacterized protein OSJNBa0088M05.15 OS=Oryza sativa subsp. japonica GN=OSJNBa0088M05.15 PE=4 SV=1	unnamed protein product [Oryza sativa Japonica Group] dbj|BAG96853.1| unnamed protein product [Oryza sativa Japonica Group] dbj|BAG87291.1| unnamed protein product [Oryza sativa Japonica Group] gb|EEC79129.1| hypothetical protein OsI_19777 [Oryza sativa Indica Group]	Phyllostachys edulis cDNA clone: bphylf058n08, full insert sequence
Munro_Bamboo_unigene_BMK_15088			Probable cellulose synthase A catalytic subunit 3 [UDP-forming] OS=Oryza sativa subsp. japonica GN=CESA3 PE=2 SV=1	Cellulose synthase BoCesA6 (Fragment) OS=Bambusa oldhamii PE=2 SV=2	cellulose synthase BoCesA6 [Bambusa oldhamii]	Bambusa oldhamii cellulose synthase BoCesA6 mRNA, partial cds
Munro_Bamboo_unigene_BMK_151			Calvin cycle protein CP12 OS=Chlamydomonas reinhardtii GN=cp12 PE=1 SV=1	Putative uncharacterized protein OS=Oryza sativa subsp. indica GN=OsI_11237 PE=4 SV=1	hypothetical protein OsI_11237 [Oryza sativa Indica Group]	Phyllostachys edulis cDNA clone: bphyst027g05, full insert sequence
Munro_Bamboo_unigene_BMK_15103			Transmembrane 9 superfamily member 4 OS=Rattus norvegicus GN=Tm9sf4 PE=2 SV=1	Putative uncharacterized protein Sb07g016310 OS=Sorghum bicolor GN=Sb07g016310 PE=4 SV=1	hypothetical protein SORBIDRAFT_07g016310 [Sorghum bicolor] gb|EES14906.1| hypothetical protein SORBIDRAFT_07g016310 [Sorghum bicolor]	Triticum aestivum cDNA, clone: WT005_E23, cultivar: Chinese Spring
Munro_Bamboo_unigene_BMK_15112	Small nuclear ribonucleoprotein (snRNP) homolog	INFORMATION STORAGE AND PROCESSING	hypothetical protein; K11087 small nuclear ribonucleoprotein D1	Small nuclear ribonucleoprotein Sm D1 OS=Mus musculus GN=Snrpd1 PE=2 SV=1	Whole genome shotgun sequence of line PN40024, scaffold_104.assembly12x (Fragment) OS=Vitis vinifera GN=VIT_00011117001 PE=4 SV=1	unnamed protein product [Vitis vinifera]	Phyllostachys edulis cDNA clone: bphyst037j24, full insert sequence
Munro_Bamboo_unigene_BMK_15152			Light-regulated protein OS=Oryza sativa subsp. japonica GN=LIR1 PE=2 SV=1	Light-induced protein 1-like OS=Zea mays PE=2 SV=1	light-induced protein 1-like [Zea mays] gb|ACG41909.1| light-induced protein 1-like [Zea mays]	Phyllostachys edulis cDNA clone: bphylf002h14, full insert sequence
Munro_Bamboo_unigene_BMK_15199	Serine/threonine protein kinase	--	Os10g0539600	Calcium-dependent protein kinase isoform 1 OS=Oryza sativa subsp. japonica GN=SPK PE=2 SV=2	Putative uncharacterized protein OS=Oryza sativa subsp. indica GN=OsI_34493 PE=4 SV=1	hypothetical protein OsI_34493 [Oryza sativa Indica Group]	Oryza sativa Japonica Group Os10g0539600 (Os10g0539600) mRNA, complete cds
Munro_Bamboo_unigene_BMK_152			Auxin response factor 7 OS=Oryza sativa subsp. japonica GN=ARF7 PE=2 SV=1	Putative uncharacterized protein OS=Oryza sativa subsp. indica GN=OsI_07659 PE=4 SV=1	hypothetical protein OsI_07659 [Oryza sativa Indica Group]	Oryza sativa Japonica Group Os02g0557200 (Os02g0557200) mRNA, complete cds
Munro_Bamboo_unigene_BMK_15223		
Munro_Bamboo_unigene_BMK_15224			Putative anion transporter OS=Oryza sativa GN=OSJNBa0067N01.6 PE=4 SV=1	transmembrane protein, putative, expressed [Oryza sativa Japonica Group] gb|ABF93972.1| transmembrane protein, putative, expressed [Oryza sativa Japonica Group] gb|ABF93973.1| transmembrane protein, putative, expressed [Oryza sativa Japonica Group] gb|ABF93974.1| transmembrane protein, putative, expressed [Oryza sativa Japonica Group] gb|ABF93975.1| transmembrane protein, putative, expressed [Oryza sativa Japonica Group] gb|ABF93976.1| transmembrane protein, putative, expressed [Oryza sativa Japonica Group] dbj|BAG92517.1| unnamed protein product [Oryza sativa Japonica Group]	Phyllostachys edulis cDNA clone: bphyem203j22, full insert sequence
Munro_Bamboo_unigene_BMK_15281			Uncharacterized protein At4g01150, chloroplastic OS=Arabidopsis thaliana GN=At4g01150 PE=1 SV=1	Putative uncharacterized protein OS=Zea mays PE=2 SV=1	hypothetical protein LOC100276013 [Zea mays] gb|ACF84554.1| unknown [Zea mays] gb|ACG31494.1| hypothetical protein [Zea mays]	Phyllostachys edulis cDNA clone: bphyst018n24, full insert sequence
Munro_Bamboo_unigene_BMK_15286	Aspartate/tyrosine/aromatic aminotransferase	METABOLISM	Os09g0453800	Aminotransferase YbdL OS=Escherichia coli (strain K12) GN=ybdL PE=1 SV=1	Aminotransferase OS=Oryza sativa subsp. japonica GN=P0488D02.27 PE=2 SV=1	hypothetical protein OsJ_29606 [Oryza sativa Japonica Group]	Phyllostachys edulis cDNA clone: bphylf028e12, full insert sequence
Munro_Bamboo_unigene_BMK_15313			Putative uncharacterized protein Sb03g038330 OS=Sorghum bicolor GN=Sb03g038330 PE=4 SV=1	hypothetical protein SORBIDRAFT_03g038330 [Sorghum bicolor] gb|EES01674.1| hypothetical protein SORBIDRAFT_03g038330 [Sorghum bicolor]	Oryza sativa (indica cultivar-group) cDNA clone:OSIGCSN007P01, full insert sequence
Munro_Bamboo_unigene_BMK_15321			NADP-dependent malic enzyme, chloroplastic OS=Oryza sativa subsp. japonica GN=ME6 PE=2 SV=2	Malic enzyme OS=Oryza sativa subsp. japonica GN=Os01g0188400 PE=2 SV=1	NADP-dependent malic enzyme [Oryza sativa]	Phyllostachys edulis cDNA clone: bphyem102n10, full insert sequence
Munro_Bamboo_unigene_BMK_15331	Anthranilate phosphoribosyltransferase	METABOLISM	Os03g0126000; K00766 anthranilate phosphoribosyltransferase [EC:2.4.2.18]	Anthranilate phosphoribosyltransferase, chloroplastic OS=Arabidopsis thaliana GN=PAT1 PE=2 SV=1	Putative uncharacterized protein OS=Oryza sativa subsp. indica GN=OsI_09808 PE=3 SV=1	hypothetical protein OsI_09808 [Oryza sativa Indica Group]	Phyllostachys edulis cDNA clone: bphylf046h20, full insert sequence
Munro_Bamboo_unigene_BMK_15339	Predicted hydrolases of HD superfamily	POORLY CHARACTERIZED	hypothetical protein; K07023 putative hydrolases of HD superfamily	HD domain-containing protein 2 OS=Danio rerio GN=hddc2 PE=2 SV=1	cDNA, clone: J100074E09, full insert sequence OS=Oryza sativa subsp. japonica PE=2 SV=1	unnamed protein product [Oryza sativa Japonica Group]	Phyllostachys edulis cDNA clone: bphylf038p10, full insert sequence
Munro_Bamboo_unigene_BMK_15381			Phospholipase A(1) DAD1, chloroplastic OS=Arabidopsis thaliana GN=DAD1 PE=1 SV=1	Putative uncharacterized protein Sb10g021260 OS=Sorghum bicolor GN=Sb10g021260 PE=4 SV=1	hypothetical protein SORBIDRAFT_10g021260 [Sorghum bicolor] ref|XP_002438518.1| hypothetical protein SORBIDRAFT_10g021270 [Sorghum bicolor] gb|EER88480.1| hypothetical protein SORBIDRAFT_10g021260 [Sorghum bicolor] gb|EER89885.1| hypothetical protein SORBIDRAFT_10g021270 [Sorghum bicolor]	Sorghum bicolor hypothetical protein, mRNA
Munro_Bamboo_unigene_BMK_154	Endoglucanase	METABOLISM	Os08g0509600	Squamosa promoter-binding-like protein 14 OS=Oryza sativa subsp. japonica GN=SPL14 PE=2 SV=1	IPA1 OS=Oryza sativa GN=IPA1 PE=4 SV=1	Os08g0509600 [Oryza sativa Japonica Group] sp|Q7EXZ2.1|SPL14_ORYSJ RecName: Full=Squamosa promoter-binding-like protein 14 dbj|BAD10733.1| putative SBP-domain protein [Oryza sativa Japonica Group] dbj|BAD10674.1| putative SBP-domain protein [Oryza sativa Japonica Group] dbj|BAF24118.1| Os08g0509600 [Oryza sativa Japonica Group] dbj|BAG97990.1| unnamed protein product [Oryza sativa Japonica Group] gb|ADJ19220.1| IPA1 [Oryza sativa]	Oryza sativa Japonica Group Os08g0509600 (Os08g0509600) mRNA, complete cds
Munro_Bamboo_unigene_BMK_15413	Nucleoside-diphosphate-sugar epimerases	--	Os11g0591100	GDP-mannose 3,5-epimerase 2 OS=Oryza sativa subsp. japonica GN=GME-2 PE=2 SV=2	Os11g0591100 protein OS=Oryza sativa subsp. japonica GN=Os11g0591100 PE=4 SV=1	hypothetical protein OsI_19576 [Oryza sativa Indica Group]	Phyllostachys edulis cDNA clone: bphylf060f16, full insert sequence
Munro_Bamboo_unigene_BMK_15439			Os01g0850000 protein OS=Oryza sativa subsp. japonica GN=P0414E03.11 PE=2 SV=1	hypothetical protein OsI_04442 [Oryza sativa Indica Group]	Oryza sativa Japonica Group Os01g0850000 (Os01g0850000) mRNA, complete cds
Munro_Bamboo_unigene_BMK_15451			Putative uncharacterized protein Sb04g037830 OS=Sorghum bicolor GN=Sb04g037830 PE=4 SV=1	hypothetical protein SORBIDRAFT_04g037830 [Sorghum bicolor] gb|EES07782.1| hypothetical protein SORBIDRAFT_04g037830 [Sorghum bicolor]	Phyllostachys edulis cDNA clone: bphyst009d03, full insert sequence
Munro_Bamboo_unigene_BMK_15462		
Munro_Bamboo_unigene_BMK_15473			Uncharacterized mitochondrial protein AtMg00030 OS=Arabidopsis thaliana GN=AtMg00030 PE=4 SV=1	Putative uncharacterized protein OS=Zea mays PE=4 SV=1	unknown [Zea mays]	Bambusa oldhamii mitochondrion, complete genome
Munro_Bamboo_unigene_BMK_15475			Os08g0453200 protein OS=Oryza sativa subsp. japonica GN=OJ1117_F10.33 PE=4 SV=1	Os08g0453200 [Oryza sativa Japonica Group] dbj|BAD08797.1| unknown protein [Oryza sativa Japonica Group] dbj|BAF23869.1| Os08g0453200 [Oryza sativa Japonica Group] dbj|BAG90675.1| unnamed protein product [Oryza sativa Japonica Group]	Phyllostachys edulis cDNA clone: bphyst005f08, full insert sequence
Munro_Bamboo_unigene_BMK_15492			Aspartic proteinase Asp1 OS=Oryza sativa subsp. japonica GN=ASP1 PE=2 SV=1	Os02g0730700 protein OS=Oryza sativa subsp. japonica GN=OSJNBa0072H09.41 PE=2 SV=1	hypothetical protein OsI_08807 [Oryza sativa Indica Group]	Oryza sativa Japonica Group Os02g0730700 (Os02g0730700) mRNA, complete cds
Munro_Bamboo_unigene_BMK_155	Endoglucanase	METABOLISM	Os08g0509600	Squamosa promoter-binding-like protein 14 OS=Oryza sativa subsp. japonica GN=SPL14 PE=2 SV=1	IPA1 OS=Oryza sativa GN=IPA1 PE=4 SV=1	Os08g0509600 [Oryza sativa Japonica Group] sp|Q7EXZ2.1|SPL14_ORYSJ RecName: Full=Squamosa promoter-binding-like protein 14 dbj|BAD10733.1| putative SBP-domain protein [Oryza sativa Japonica Group] dbj|BAD10674.1| putative SBP-domain protein [Oryza sativa Japonica Group] dbj|BAF24118.1| Os08g0509600 [Oryza sativa Japonica Group] dbj|BAG97990.1| unnamed protein product [Oryza sativa Japonica Group] gb|ADJ19220.1| IPA1 [Oryza sativa]	Phyllostachys edulis cDNA clone: bphylf047j05, full insert sequence
Munro_Bamboo_unigene_BMK_15514	Translation elongation factors (GTPases)	INFORMATION STORAGE AND PROCESSING	hypothetical protein; K02355 elongation factor EF-G [EC:3.6.5.3]	Elongation factor G, chloroplastic OS=Glycine max GN=FUSA PE=3 SV=1	Putative uncharacterized protein Sb06g023840 OS=Sorghum bicolor GN=Sb06g023840 PE=3 SV=1	hypothetical protein SORBIDRAFT_06g023840 [Sorghum bicolor] gb|EES12566.1| hypothetical protein SORBIDRAFT_06g023840 [Sorghum bicolor]	Triticum aestivum cDNA, clone: SET5_N22, cultivar: Chinese Spring
Munro_Bamboo_unigene_BMK_15517			Germin-like protein 8-14 OS=Oryza sativa subsp. japonica GN=GER5 PE=1 SV=1	Putative uncharacterized protein OS=Oryza sativa subsp. indica GN=OsI_29484 PE=4 SV=1	Os08g0460000 [Oryza sativa Japonica Group] sp|Q6ZBZ2.1|GL814_ORYSJ RecName: Full=Germin-like protein 8-14; AltName: Full=Germin-like protein 1; AltName: Full=Germin-like protein 5; Short=OsGER5; Flags: Precursor gb|AAC04836.1| germin-like protein 5 [Oryza sativa Japonica Group] dbj|BAB17848.1| germin-like protein 1 [Oryza sativa (japonica cultivar-group)] dbj|BAD09603.1| germin-like protein [Oryza sativa Japonica Group] dbj|BAD09958.1| germin-like protein [Oryza sativa Japonica Group] dbj|BAF23890.1| Os08g0460000 [Oryza sativa Japonica Group] gb|EAZ07240.1| hypothetical protein OsI_29484 [Oryza sativa Indica Group] gb|EAZ42986.1| hypothetical protein OsJ_27575 [Oryza sativa Japonica Group] dbj|BAG89446.1| unnamed protein product [Oryza sativa Japonica Group] dbj|BAG96911.1| unnamed protein product [Oryza sativa Japonica Group]	Phyllostachys edulis cDNA clone: bphylf003l18, full insert sequence
Munro_Bamboo_unigene_BMK_15551	Ubiquitin-protein ligase	CELLULAR PROCESSES AND SIGNALING	csu797(uce); LOC100283749	Ubiquitin-conjugating enzyme E2 2 OS=Medicago sativa GN=UBC2 PE=2 SV=1	Ubiquitin carrier protein OS=Oryza sativa subsp. japonica GN=OsRad6 PE=2 SV=1	ubiquitin-conjugating enzyme E2-17 kDa [Zea mays] ref|NP_001150120.1| LOC100283749 [Zea mays] ref|NP_001149671.1| ubiquitin-conjugating enzyme E2-17 kDa [Zea mays] gb|ACG24050.1| ubiquitin-conjugating enzyme E2-17 kDa [Zea mays] gb|ACG24518.1| ubiquitin-conjugating enzyme E2-17 kDa [Zea mays] gb|ACG36299.1| ubiquitin-conjugating enzyme E2-17 kDa [Zea mays] gb|ACG37916.1| ubiquitin-conjugating enzyme E2-17 kDa [Zea mays] gb|ACN28513.1| unknown [Zea mays]	Phyllostachys edulis cDNA clone: bphyst005d16, full insert sequence
Munro_Bamboo_unigene_BMK_15561			F-box protein PP2-A13 OS=Arabidopsis thaliana GN=PP2A13 PE=1 SV=1	Putative uncharacterized protein OS=Oryza sativa subsp. indica GN=OsI_34365 PE=4 SV=1	hypothetical protein OsI_34365 [Oryza sativa Indica Group]	Zea mays ATPP2-A13 (LOC100283583), mRNA gb|EU965216.1| Zea mays clone 284571 ATPP2-A13 mRNA, complete cds
Munro_Bamboo_unigene_BMK_15565	Co-chaperonin GroES (HSP10)	CELLULAR PROCESSES AND SIGNALING	Os09g0438700	20 kDa chaperonin, chloroplastic OS=Arabidopsis thaliana GN=CPN21 PE=1 SV=2	Os09g0438700 protein OS=Oryza sativa subsp. japonica GN=P0556H01.16 PE=1 SV=1	Os09g0438700 [Oryza sativa Japonica Group] dbj|BAD36074.1| putative chaperonin 21 precursor [Oryza sativa Japonica Group] dbj|BAF25184.1| Os09g0438700 [Oryza sativa Japonica Group] gb|EAZ44868.1| hypothetical protein OsJ_29508 [Oryza sativa Japonica Group] dbj|BAG88139.1| unnamed protein product [Oryza sativa Japonica Group] dbj|BAG93802.1| unnamed protein product [Oryza sativa Japonica Group]	Phyllostachys edulis cDNA clone: bphyem127p24, full insert sequence
Munro_Bamboo_unigene_BMK_15568	Pyruvate decarboxylase and related thiamine pyrophosphate-requiring enzymes	--	hypothetical protein; K01568 pyruvate decarboxylase [EC:4.1.1.1]	Pyruvate decarboxylase isozyme 2 OS=Oryza sativa subsp. indica GN=PDC2 PE=2 SV=2	Putative uncharacterized protein OS=Oryza sativa subsp. indica GN=OsI_11123 PE=3 SV=1	RecName: Full=Pyruvate decarboxylase isozyme 2; Short=PDC gb|EEC75031.1| hypothetical protein OsI_11123 [Oryza sativa Indica Group]	Triticum aestivum cDNA, clone: WT004_C11, cultivar: Chinese Spring
Munro_Bamboo_unigene_BMK_15570	DnaJ-class molecular chaperone	CELLULAR PROCESSES AND SIGNALING	Os09g0493800	Chaperone protein dnaJ 10 OS=Arabidopsis thaliana GN=ATJ10 PE=2 SV=2	Os09g0493800 protein OS=Oryza sativa subsp. japonica GN=Os09g0493800 PE=2 SV=1	Os09g0493800 [Oryza sativa Japonica Group] dbj|BAF25462.1| Os09g0493800 [Oryza sativa Japonica Group] dbj|BAG97230.1| unnamed protein product [Oryza sativa Japonica Group] gb|EEC84814.1| hypothetical protein OsI_31884 [Oryza sativa Indica Group] gb|EEE69976.1| hypothetical protein OsJ_29869 [Oryza sativa Japonica Group]	Oryza sativa Japonica Group Os09g0493800 (Os09g0493800) mRNA, complete cds
Munro_Bamboo_unigene_BMK_15573	Ribosomal protein S10	INFORMATION STORAGE AND PROCESSING	Os10g0170200	40S ribosomal protein S20 OS=Oryza sativa subsp. japonica GN=RPS20 PE=2 SV=2	40S ribosomal protein S20, putative, expressed OS=Oryza sativa subsp. japonica GN=OSJNBa0071I20.6 PE=2 SV=1	Os10g0170200 [Oryza sativa Japonica Group] gb|AAM74244.1|AC074355_6 Putative ribosomal protein S10p/S20e [Oryza sativa Japonica Group] gb|AAP52338.1| 40S ribosomal protein S20, putative, expressed [Oryza sativa Japonica Group] dbj|BAF26146.1| Os10g0170200 [Oryza sativa Japonica Group] gb|EAZ15433.1| hypothetical protein OsJ_30847 [Oryza sativa Japonica Group] dbj|BAH00580.1| unnamed protein product [Oryza sativa Japonica Group]	Phyllostachys edulis cDNA clone: bbasst002p04, full insert sequence
Munro_Bamboo_unigene_BMK_15594			Prolyl 4-hydroxylase subunit alpha-1 OS=Rattus norvegicus GN=P4ha1 PE=2 SV=2	Prolyl 4-hydroxylase alpha-2 subunit OS=Zea mays PE=2 SV=1	prolyl 4-hydroxylase alpha-2 subunit [Zea mays] gb|ACG35031.1| prolyl 4-hydroxylase alpha-2 subunit precursor [Zea mays]	Oryza sativa Japonica Group Os10g0497800 (Os10g0497800) mRNA, complete cds
Munro_Bamboo_unigene_BMK_15619		
Munro_Bamboo_unigene_BMK_15657			Aspartic proteinase oryzasin-1 OS=Oryza sativa subsp. japonica GN=Os05g0567100 PE=2 SV=2	Os01g0663400 protein OS=Oryza sativa subsp. japonica GN=Os01g0663400 PE=2 SV=1	Os01g0663400 [Oryza sativa Japonica Group] dbj|BAF05700.1| Os01g0663400 [Oryza sativa Japonica Group] dbj|BAG92907.1| unnamed protein product [Oryza sativa Japonica Group] gb|EEC71223.1| hypothetical protein OsI_03158 [Oryza sativa Indica Group] gb|EEE55128.1| hypothetical protein OsJ_02912 [Oryza sativa Japonica Group]	Oryza sativa Japonica Group cDNA clone:J023131B07, full insert sequence
Munro_Bamboo_unigene_BMK_15662	Histones H3 and H4	INFORMATION STORAGE AND PROCESSING	hypothetical protein LOC100468944; K11251 histone H2A	Histone H4 OS=Glycine max PE=3 SV=1	Chromosome undetermined SCAF14565, whole genome shotgun sequence OS=Tetraodon nigroviridis GN=GSTENG00016696001 PE=3 SV=1	PREDICTED: hypothetical protein LOC100468944 [Ailuropoda melanoleuca]	Oryza sativa (indica cultivar-group) cDNA clone:OSIGCRA109P05, full insert sequence
Munro_Bamboo_unigene_BMK_15685		
Munro_Bamboo_unigene_BMK_157	26S proteasome regulatory complex component	CELLULAR PROCESSES AND SIGNALING	Os04g0444600; K03036 26S proteasome regulatory subunit N6	26S proteasome non-ATPase regulatory subunit 11 OS=Mus musculus GN=Psmd11 PE=1 SV=3	OSJNBa0027P08.4 protein OS=Oryza sativa subsp. japonica GN=OSJNBa0058G03.7 PE=2 SV=2	Os04g0444600 [Oryza sativa Japonica Group] emb|CAE02442.2| OSJNBa0027P08.4 [Oryza sativa Japonica Group] emb|CAE02431.2| OSJNBa0058G03.7 [Oryza sativa Japonica Group] dbj|BAF14808.1| Os04g0444600 [Oryza sativa Japonica Group] gb|EAZ30861.1| hypothetical protein OsJ_14933 [Oryza sativa Japonica Group] dbj|BAG89206.1| unnamed protein product [Oryza sativa Japonica Group]	Phyllostachys edulis cDNA clone: bphylf048b20, full insert sequence
Munro_Bamboo_unigene_BMK_15717		
Munro_Bamboo_unigene_BMK_15728			Probable protein Pop3 OS=Arabidopsis thaliana GN=At3g17210 PE=1 SV=1	Os01g0516600 protein OS=Oryza sativa subsp. japonica GN=B1108H10.11-1 PE=4 SV=1	Os01g0516600 [Oryza sativa Japonica Group] dbj|BAB92723.1| putative stress-responsive protein [Oryza sativa Japonica Group] dbj|BAF05108.1| Os01g0516600 [Oryza sativa Japonica Group] gb|EEC70761.1| hypothetical protein OsI_02178 [Oryza sativa Indica Group] gb|EEE54688.1| hypothetical protein OsJ_01998 [Oryza sativa Japonica Group]	Phyllostachys edulis cDNA clone: bphyst032g04, full insert sequence
Munro_Bamboo_unigene_BMK_15769			Peroxidase 29 OS=Arabidopsis thaliana GN=PER29 PE=2 SV=2	Putative uncharacterized protein Sb03g010740 OS=Sorghum bicolor GN=Sb03g010740 PE=4 SV=1	hypothetical protein SORBIDRAFT_03g010740 [Sorghum bicolor] gb|EES00554.1| hypothetical protein SORBIDRAFT_03g010740 [Sorghum bicolor]	Sorghum bicolor hypothetical protein, mRNA
Munro_Bamboo_unigene_BMK_15781			Ubiquitin domain-containing protein 2 OS=Danio rerio GN=ubtd2 PE=2 SV=1	Ubiquitin domain containing 1 OS=Zea mays PE=4 SV=1	ubiquitin domain containing 1 [Zea mays] gb|ACG45053.1| ubiquitin domain containing 1 [Zea mays]	Phyllostachys edulis cDNA clone: bphyst037e06, full insert sequence
Munro_Bamboo_unigene_BMK_158	ATP-dependent Zn proteases	CELLULAR PROCESSES AND SIGNALING	pco103778a, FtsH2A; LOC100147734; K03798 cell division protease FtsH [EC:3.4.24.-]	ATP-dependent zinc metalloprotease FTSH 2, chloroplastic OS=Oryza sativa subsp. japonica GN=FTSH2 PE=3 SV=1	Putative uncharacterized protein OS=Oryza sativa subsp. indica GN=OsI_24055 PE=3 SV=1	RecName: Full=ATP-dependent zinc metalloprotease FTSH 2, chloroplastic; Short=OsFTSH2; Flags: Precursor dbj|BAD45446.1| putative FtsH-like protein Pftf precursor [Oryza sativa Japonica Group] gb|EAZ02023.1| hypothetical protein OsI_24055 [Oryza sativa Indica Group] gb|EAZ37962.1| hypothetical protein OsJ_22309 [Oryza sativa Japonica Group]	Oryza sativa Japonica Group cDNA clone:J013000M12, full insert sequence
Munro_Bamboo_unigene_BMK_15802		
Munro_Bamboo_unigene_BMK_15837			RuBisCO large subunit-binding protein subunit beta, chloroplastic (Fragment) OS=Secale cereale GN=CPN60 PE=2 SV=1	Os06g0114000 protein OS=Oryza sativa subsp. japonica GN=P0541H01.20 PE=2 SV=1	hypothetical protein OsJ_19883 [Oryza sativa Japonica Group]	TSA: Zea mays contig44497, mRNA sequence
Munro_Bamboo_unigene_BMK_15889			Metallothionein-like protein 3B OS=Oryza sativa subsp. japonica GN=MT3B PE=2 SV=1	Metallothionein-like protein OS=Oryza officinalis GN=MT2 PE=4 SV=1	metallothionein-like protein [Oryza officinalis]	Phyllostachys edulis cDNA clone: bphyst011l24, full insert sequence
Munro_Bamboo_unigene_BMK_15890			Uncharacterized protein At1g07170/At2g30000 OS=Arabidopsis thaliana GN=At1g07170 PE=2 SV=1	OSJNBa0084K01.16 protein OS=Oryza sativa subsp. japonica GN=OSJNBa0084K01.16 PE=4 SV=2	Os04g0663300 [Oryza sativa Japonica Group] ref|NP_001055334.1| Os05g0367000 [Oryza sativa Japonica Group] ref|XP_002299987.1| predicted protein [Populus trichocarpa] ref|XP_002313249.1| predicted protein [Populus trichocarpa] ref|XP_002277443.1| PREDICTED: similar to translation initiation factor IF-2 [Vitis vinifera] ref|XP_002461532.1| hypothetical protein SORBIDRAFT_02g004290 [Sorghum bicolor] ref|XP_002448706.1| hypothetical protein SORBIDRAFT_06g031860 [Sorghum bicolor] ref|XP_002532111.1| Pre-mRNA-splicing factor ini1 [Ricinus communis] emb|CAE04844.2| OSJNBa0084K01.16 [Oryza sativa Japonica Group] gb|AAT38012.1| unknown protein [Oryza sativa Japonica Group] dbj|BAF16077.1| Os04g0663300 [Oryza sativa Japonica Group] dbj|BAF17248.1| Os05g0367000 [Oryza sativa Japonica Group] emb|CAH66889.1| OSIGBa0099L20.4 [Oryza sativa Indica Group] gb|ABK93014.1| unknown [Populus trichocarpa] gb|ABK94114.1| unknown [Populus trichocarpa] gb|EAY95929.1| hypothetical protein OsI_17797 [Oryza sativa Indica Group] gb|EAY97762.1| hypothetical protein OsI_19674 [Oryza sativa Indica Group] gb|EAZ32308.1| hypothetical protein OsJ_16517 [Oryza sativa Japonica Group] emb|CAN64656.1| hypothetical protein VITISV_003384 [Vitis vinifera] dbj|BAG96120.1| unnamed protein product [Oryza sativa Japonica Group] dbj|BAH01216.1| unnamed protein product [Oryza sativa Japonica Group] gb|EEE63454.1| hypothetical protein OsJ_18267 [Oryza sativa Japonica Group] gb|EEE84792.1| predicted protein [Populus trichocarpa] gb|EEE87204.1| predicted protein [Populus trichocarpa] gb|EEF30273.1| Pre-mRNA-splicing factor ini1 [Ricinus communis] gb|EER98053.1| hypothetical protein SORBIDRAFT_02g004290 [Sorghum bicolor] gb|EES13034.1| hypothetical protein SORBIDRAFT_06g031860 [Sorghum bicolor] gb|ACU13917.1| unknown [Glycine max]	Phyllostachys edulis cDNA clone: bphyem118p05, full insert sequence
Munro_Bamboo_unigene_BMK_15892		
Munro_Bamboo_unigene_BMK_15911			OTU domain-containing protein 5 OS=Rattus norvegicus GN=Otud5 PE=2 SV=2	OJ000126_13.12 protein OS=Oryza sativa subsp. japonica GN=OJ000126_13.12 PE=4 SV=2	unnamed protein product [Oryza sativa Japonica Group]	Triticum aestivum cDNA, clone: WT012_C02, cultivar: Chinese Spring
Munro_Bamboo_unigene_BMK_15914			Putative uncharacterized protein (Fragment) OS=Plasmodium chabaudi GN=PC403819.00.0 PE=4 SV=1	hypothetical protein [Plasmodium chabaudi chabaudi] emb|CAH85743.1| hypothetical protein PC403819.00.0 [Plasmodium chabaudi chabaudi]	Cloning vector pgalK-Kn
Munro_Bamboo_unigene_BMK_15920			Vignain OS=Vigna mungo PE=1 SV=1	Thiol protease SEN102 OS=Zea mays PE=2 SV=1	thiol protease SEN102 [Zea mays] gb|ACG30386.1| thiol protease SEN102 precursor [Zea mays]
Munro_Bamboo_unigene_BMK_15939			Os08g0425800 protein OS=Oryza sativa subsp. japonica GN=P0456B03.121-1 PE=4 SV=1	Os08g0425800 [Oryza sativa Japonica Group] dbj|BAC55749.1| unknown protein [Oryza sativa Japonica Group] dbj|BAF23754.1| Os08g0425800 [Oryza sativa Japonica Group]	Oryza sativa Japonica Group cDNA clone:006-303-C12, full insert sequence
Munro_Bamboo_unigene_BMK_15946			Vegetative cell wall protein gp1 OS=Chlamydomonas reinhardtii GN=GP1 PE=2 SV=1	Putative uncharacterized protein OS=Zea mays PE=4 SV=1	unknown [Zea mays] gb|ACG31495.1| hypothetical protein [Zea mays] gb|ACG38884.1| hypothetical protein [Zea mays] gb|ACN31125.1| unknown [Zea mays]	Phyllostachys edulis cDNA clone: bphyem125i19, full insert sequence
Munro_Bamboo_unigene_BMK_15950	Small nuclear ribonucleoprotein (snRNP) homolog	INFORMATION STORAGE AND PROCESSING	hypothetical protein; K11099 small nuclear ribonucleoprotein G	Probable small nuclear ribonucleoprotein G OS=Arabidopsis thaliana GN=At2g23930 PE=2 SV=1	Putative uncharacterized protein Sb01g032730 OS=Sorghum bicolor GN=Sb01g032730 PE=4 SV=1	hypothetical protein SORBIDRAFT_01g032730 [Sorghum bicolor] gb|EER94701.1| hypothetical protein SORBIDRAFT_01g032730 [Sorghum bicolor]	Phyllostachys edulis cDNA clone: bphyst002o12, full insert sequence
Munro_Bamboo_unigene_BMK_15986		
Munro_Bamboo_unigene_BMK_15987	ABC-type transport system involved in Fe-S cluster assembly, permease component	CELLULAR PROCESSES AND SIGNALING	hypothetical protein	UPF0051 protein ABCI8, chloroplastic OS=Arabidopsis thaliana GN=ABCI8 PE=2 SV=1	Putative uncharacterized protein Sb03g038740 OS=Sorghum bicolor GN=Sb03g038740 PE=4 SV=1	hypothetical protein SORBIDRAFT_03g038740 [Sorghum bicolor] gb|EES03828.1| hypothetical protein SORBIDRAFT_03g038740 [Sorghum bicolor]	Triticum aestivum cDNA, clone: WT006_K03, cultivar: Chinese Spring
Munro_Bamboo_unigene_BMK_15993			Cell wall protein DAN4 OS=Saccharomyces cerevisiae GN=DAN4 PE=2 SV=1	Putative uncharacterized protein Sb02g043230 OS=Sorghum bicolor GN=Sb02g043230 PE=4 SV=1	hypothetical protein SORBIDRAFT_02g043230 [Sorghum bicolor] gb|EER97751.1| hypothetical protein SORBIDRAFT_02g043230 [Sorghum bicolor]	Phyllostachys edulis cDNA clone: bphyem213k10, full insert sequence
Munro_Bamboo_unigene_BMK_15994	Putative dehydrogenase domain of multifunctional non-ribosomal peptide synthetases and related enzymes	METABOLISM	Os03g0167600	Fatty acyl-CoA reductase 2 OS=Arabidopsis thaliana GN=FAR2 PE=2 SV=2	Putative uncharacterized protein OS=Oryza sativa subsp. indica GN=OsI_10168 PE=4 SV=1	hypothetical protein OsI_10168 [Oryza sativa Indica Group]	Oryza sativa Japonica Group Os03g0167600 (Os03g0167600) mRNA, complete cds
Munro_Bamboo_unigene_BMK_16034			Leucine-rich repeat extensin-like protein 3 OS=Arabidopsis thaliana GN=LRX3 PE=1 SV=1	Putative uncharacterized protein OS=Zea mays PE=2 SV=1	unknown [Zea mays]	Drosophila virilis GJ21264 (Dvir\GJ21264), mRNA
Munro_Bamboo_unigene_BMK_16081	Molecular chaperone	CELLULAR PROCESSES AND SIGNALING	Os01g0180800; K09489 heat shock 70kDa protein 4	Heat shock protein homolog pss1 OS=Schizosaccharomyces pombe GN=pss1 PE=1 SV=2	70 kDa heat shock protein OS=Oryza sativa subsp. japonica GN=OJ1174_D05.17 PE=2 SV=1	Os01g0180800 [Oryza sativa Japonica Group] dbj|BAB32902.1| putative heat shock protein [Oryza sativa Japonica Group] dbj|BAB33024.1| putative heat shock protein [Oryza sativa Japonica Group] dbj|BAF04124.1| Os01g0180800 [Oryza sativa Japonica Group] gb|EAZ10794.1| hypothetical protein OsJ_00630 [Oryza sativa Japonica Group] gb|ADR66977.1| 70 kDa heat shock protein [Oryza sativa Japonica Group]	Oryza sativa Japonica Group clone KCB704D03 70 kDa heat shock protein mRNA, complete cds
Munro_Bamboo_unigene_BMK_16092	Predicted O-methyltransferase	POORLY CHARACTERIZED	Os08g0498100	Caffeoyl-CoA O-methyltransferase 2 OS=Zea mays GN=CCOAOMT2 PE=2 SV=1	Caffeoyl-CoA 3-O-methyltransferase OS=Oryza sativa subsp. japonica GN=P0026F07.24 PE=2 SV=1	Os08g0498100 [Oryza sativa Japonica Group] dbj|BAA81774.1| putative caffeoyl-CoA O-methyltransferase 1 [Oryza sativa Japonica Group] dbj|BAC78560.1| caffeoyl-CoA 3-O-methyltransferase [Oryza sativa Japonica Group] gb|AAT68023.1| caffeoyl-CoA O-methyltransferase [Oryza sativa Japonica Group] dbj|BAF24056.1| Os08g0498100 [Oryza sativa Japonica Group] gb|EAZ07492.1| hypothetical protein OsI_29750 [Oryza sativa Indica Group] dbj|BAG92518.1| unnamed protein product [Oryza sativa Japonica Group] dbj|BAG96600.1| unnamed protein product [Oryza sativa Japonica Group] dbj|BAG96961.1| unnamed protein product [Oryza sativa Japonica Group]	Phyllostachys edulis cDNA clone: bphyem114n09, full insert sequence
Munro_Bamboo_unigene_BMK_161	Ribosomal protein S8E	INFORMATION STORAGE AND PROCESSING	RPS8; ribosomal protein S8; K02995 small subunit ribosomal protein S8e	40S ribosomal protein S8 OS=Oryza sativa subsp. japonica GN=RPS8 PE=2 SV=2	40S ribosomal protein S8 (Fragment) OS=Prunus dulcis PE=2 SV=1	putative 40S ribosomal protein S8 [Prunus dulcis]	Phyllostachys edulis cDNA clone: bphyst008j22, full insert sequence
Munro_Bamboo_unigene_BMK_16121	FOG: TPR repeat	POORLY CHARACTERIZED	Os02g0109800	Nephrocystin-3 OS=Homo sapiens GN=NPHP3 PE=1 SV=1	Putative uncharacterized protein OS=Oryza sativa subsp. japonica GN=OsJ_05056 PE=4 SV=1	hypothetical protein OsJ_05056 [Oryza sativa Japonica Group]	Oryza sativa Japonica Group Os02g0109800 (Os02g0109800) mRNA, complete cds
Munro_Bamboo_unigene_BMK_16136		
Munro_Bamboo_unigene_BMK_16163	Serine/threonine protein kinase	--	Os03g0319400	CBL-interacting protein kinase 31 OS=Oryza sativa subsp. japonica GN=CIPK31 PE=1 SV=1	CBL-interacting protein kinase 3 OS=Oryza sativa subsp. japonica GN=CIPK3 PE=2 SV=1	Os03g0319400 [Oryza sativa Japonica Group] sp|Q6X4A2.1|CIPKV_ORYSJ RecName: Full=CBL-interacting protein kinase 31; AltName: Full=OsCIPK31; Short=OsCK1 gb|AAP82174.1| CIPK-like protein [Oryza sativa Japonica Group] gb|ABF95647.1| CIPK-like protein 1, putative, expressed [Oryza sativa Japonica Group] dbj|BAF11863.1| Os03g0319400 [Oryza sativa Japonica Group] gb|ACD76975.1| CBL-interacting protein kinase 3 [Oryza sativa Japonica Group] dbj|BAG99485.1| unnamed protein product [Oryza sativa Japonica Group] gb|EEE58958.1| hypothetical protein OsJ_10642 [Oryza sativa Japonica Group]	Oryza sativa Japonica Group Os03g0319400 (Os03g0319400) mRNA, complete cds
Munro_Bamboo_unigene_BMK_16166	Ca2+-binding protein (EF-Hand superfamily)	--	Os01g0135700	Probable calcium-binding protein CML16 OS=Oryza sativa subsp. japonica GN=CML16 PE=2 SV=1	Putative uncharacterized protein OS=Oryza sativa subsp. indica GN=OsI_00281 PE=4 SV=1	Os01g0135700 [Oryza sativa Japonica Group] sp|Q5ZCK5.1|CML16_ORYSJ RecName: Full=Probable calcium-binding protein CML16; AltName: Full=Calmodulin-like protein 16 dbj|BAD52815.1| putative calcium binding protein [Oryza sativa Japonica Group] gb|EAY72427.1| hypothetical protein OsI_00281 [Oryza sativa Indica Group] gb|EAZ10442.1| hypothetical protein OsJ_00275 [Oryza sativa Japonica Group] dbj|BAG88421.1| unnamed protein product [Oryza sativa Japonica Group] dbj|BAF03864.2| Os01g0135700 [Oryza sativa Japonica Group]	Phyllostachys edulis cDNA clone: bphyem203d03, full insert sequence
Munro_Bamboo_unigene_BMK_16183			Subtilisin-chymotrypsin inhibitor-2A OS=Hordeum vulgare PE=1 SV=2	Putative uncharacterized protein OS=Oryza sativa subsp. indica GN=OsI_38644 PE=4 SV=1	hypothetical protein OsI_38644 [Oryza sativa Indica Group]	Phyllostachys edulis cDNA clone: bphylf003l16, full insert sequence
Munro_Bamboo_unigene_BMK_16191			Extended synaptotagmin-2-B OS=Xenopus laevis GN=esyt2-b PE=2 SV=1	Os02g0448400 protein OS=Oryza sativa subsp. japonica GN=OJ1538_H05.7 PE=4 SV=1	Os02g0448400 [Oryza sativa Japonica Group] dbj|BAD28096.1| putative CLB1 protein [Oryza sativa Japonica Group] dbj|BAF08669.1| Os02g0448400 [Oryza sativa Japonica Group]	Oryza sativa (indica cultivar-group) cDNA clone:OSIGCRA119H18, full insert sequence
Munro_Bamboo_unigene_BMK_16193	Glycosyltransferase	CELLULAR PROCESSES AND SIGNALING	Os06g0194900; K00695 sucrose synthase [EC:2.4.1.13]	Sucrose synthase 2 OS=Oryza sativa subsp. japonica GN=SUS2 PE=1 SV=2	Sucrose synthase OS=Bambusa oldhamii PE=2 SV=2	sucrose synthase [Bambusa oldhamii]	Bambusa oldhamii clone BoSUS4 sucrose synthase mRNA, complete cds
Munro_Bamboo_unigene_BMK_162	NAD-dependent aldehyde dehydrogenases	METABOLISM	succinate semialdehyde dehydrogenase; K00135 succinate-semialdehyde dehydrogenase (NADP+) [EC:1.2.1.16]	Succinate-semialdehyde dehydrogenase, mitochondrial OS=Oryza sativa subsp. japonica GN=ALDH5F1 PE=2 SV=1	Putative uncharacterized protein OS=Oryza sativa subsp. indica GN=OsI_06045 PE=3 SV=1	RecName: Full=Succinate-semialdehyde dehydrogenase, mitochondrial; AltName: Full=Aldehyde dehydrogenase family 5 member F1; AltName: Full=NAD(+)-dependent succinic semialdehyde dehydrogenase; Flags: Precursor gb|EEE56414.1| hypothetical protein OsJ_05574 [Oryza sativa Japonica Group]	Phyllostachys edulis cDNA clone: bphyem209f21, full insert sequence
Munro_Bamboo_unigene_BMK_16246	Serine/threonine protein kinase	--	Glycogen synthase kinase-3 beta, putative (EC:2.7.11.26)	Shaggy-related protein kinase NtK-1 OS=Nicotiana tabacum GN=NTK-1 PE=2 SV=1	Glycogen synthase kinase-3 beta, putative OS=Ricinus communis GN=RCOM_1345100 PE=4 SV=1	Glycogen synthase kinase-3 beta, putative [Ricinus communis] gb|EEF47202.1| Glycogen synthase kinase-3 beta, putative [Ricinus communis]	Triticum aestivum cDNA, clone: SET5_I09, cultivar: Chinese Spring
Munro_Bamboo_unigene_BMK_16249	RNA-binding proteins (RRM domain)	POORLY CHARACTERIZED	pco082380(357); LOC100282268	MKI67 FHA domain-interacting nucleolar phosphoprotein-like OS=Xenopus tropicalis GN=mki67ipl PE=2 SV=1	Os08g0412200 protein OS=Oryza sativa subsp. japonica GN=OSJNBa0007M04.13 PE=2 SV=1	LOC100282268 [Zea mays] gb|ACF82885.1| unknown [Zea mays] gb|ACG32390.1| MKI67 FHA domain-interacting nucleolar phosphoprotein-like [Zea mays]	Phyllostachys edulis cDNA clone: bphyst004i24, full insert sequence
Munro_Bamboo_unigene_BMK_16260	ATP-dependent 26S proteasome regulatory subunit	CELLULAR PROCESSES AND SIGNALING	Os02g0325100; K03063 26S proteasome regulatory subunit T3	26S protease regulatory subunit 6B homolog OS=Helianthus annuus PE=1 SV=1	26S proteasome regulatory particle triple-A ATPase subunit3 (Fragment) OS=Oryza sativa subsp. japonica GN=OsRPT3 PE=2 SV=1	Os02g0325100 [Oryza sativa Japonica Group] dbj|BAD15686.1| putative 26S proteasome regulatory particle triple-A ATPase subunit3 [Oryza sativa Japonica Group] dbj|BAF08614.1| Os02g0325100 [Oryza sativa Japonica Group] dbj|BAG92514.1| unnamed protein product [Oryza sativa Japonica Group]	Phyllostachys edulis cDNA clone: bphyem208k02, full insert sequence
Munro_Bamboo_unigene_BMK_16268			Small heat shock protein, chloroplastic OS=Triticum aestivum GN=HSP21 PE=2 SV=1	Hsp20/alpha crystallin family protein, expressed OS=Oryza sativa subsp. japonica GN=OSJNBa0050E08.7 PE=2 SV=1	hypothetical protein OsI_32806 [Oryza sativa Indica Group]	Phyllostachys edulis cDNA clone: bphyst002g22, full insert sequence
Munro_Bamboo_unigene_BMK_16272	Threonine dehydrogenase and related Zn-dependent dehydrogenases	--	Os08g0545200; K00008 L-iditol 2-dehydrogenase [EC:1.1.1.14]	L-idonate 5-dehydrogenase OS=Vitis vinifera GN=GSVIVT00012394001 PE=1 SV=2	Putative uncharacterized protein OS=Oryza sativa subsp. indica GN=OsI_30129 PE=3 SV=1	hypothetical protein OsI_30129 [Oryza sativa Indica Group]	Phyllostachys edulis cDNA clone: bphyem125c13, full insert sequence
Munro_Bamboo_unigene_BMK_16300	Pyruvate kinase	METABOLISM	Os07g0181000; K00873 pyruvate kinase [EC:2.7.1.40]	Pyruvate kinase isozyme A, chloroplastic OS=Ricinus communis PE=1 SV=1	Pyruvate kinase OS=Oryza sativa subsp. japonica GN=OJ1014_E09.29-1 PE=3 SV=1	hypothetical protein OsI_25125 [Oryza sativa Indica Group]	Oryza sativa Japonica Group Os07g0181000 (Os07g0181000) mRNA, partial cds
Munro_Bamboo_unigene_BMK_16301	Histones H3 and H4	INFORMATION STORAGE AND PROCESSING	Hist1h2ai, RGD1562827; histone cluster 1, H2ai; K11251 histone H2A	Histone H4 OS=Glycine max PE=3 SV=1	Histone H4 OS=Oryza sativa subsp. japonica GN=OSJNBa0088A01.17 PE=3 SV=2	PREDICTED: histone cluster 1, H2ae-like [Rattus norvegicus]	Phyllostachys edulis cDNA clone: bphyst012l03, full insert sequence
Munro_Bamboo_unigene_BMK_16314			Thylakoid lumenal 29 kDa protein, chloroplastic OS=Solanum lycopersicum GN=CLEB3J9 PE=3 SV=1	Os04g0602100 protein OS=Oryza sativa subsp. japonica GN=Os04g0602100 PE=2 SV=1	Os04g0602100 [Oryza sativa Japonica Group] dbj|BAF15683.1| Os04g0602100 [Oryza sativa Japonica Group] dbj|BAG91630.1| unnamed protein product [Oryza sativa Japonica Group] gb|EEC77930.1| hypothetical protein OsI_17267 [Oryza sativa Indica Group] gb|EEE61619.1| hypothetical protein OsJ_16043 [Oryza sativa Japonica Group]	Oryza sativa (indica cultivar-group) cDNA clone:OSIGCPI202A02, full insert sequence
Munro_Bamboo_unigene_BMK_1633	Methionine aminopeptidase	INFORMATION STORAGE AND PROCESSING	Os10g0508400; K01265 methionyl aminopeptidase [EC:3.4.11.18]	Methionine aminopeptidase 1A OS=Arabidopsis thaliana GN=MAP1A PE=2 SV=1	Methionine aminopeptidase OS=Oryza sativa subsp. japonica GN=LOC_Os10g36470 PE=3 SV=1	hypothetical protein OsJ_32109 [Oryza sativa Japonica Group]	Hordeum vulgare subsp. vulgare cDNA clone: FLbaf160i23, mRNA sequence
Munro_Bamboo_unigene_BMK_16334	Peroxiredoxin	CELLULAR PROCESSES AND SIGNALING	Os02g0537700; K03386 peroxiredoxin (alkyl hydroperoxide reductase subunit C) [EC:1.11.1.15]	2-Cys peroxiredoxin BAS1, chloroplastic OS=Oryza sativa subsp. japonica GN=BAS1 PE=1 SV=1	Putative uncharacterized protein OS=Oryza sativa subsp. indica GN=OsI_07554 PE=4 SV=1	hypothetical protein OsI_07554 [Oryza sativa Indica Group]	Phyllostachys edulis cDNA clone: bphyst002g07, full insert sequence
Munro_Bamboo_unigene_BMK_16351		
Munro_Bamboo_unigene_BMK_16355			36.4 kDa proline-rich protein OS=Solanum lycopersicum GN=TPRP-F1 PE=2 SV=1	Os06g0168700 protein OS=Oryza sativa subsp. japonica GN=OSJNBa0033B09.20 PE=2 SV=1	hypothetical protein OsI_30410 [Oryza sativa Indica Group]	Oryza sativa Japonica Group Os06g0168700 (Os06g0168700) mRNA, complete cds
Munro_Bamboo_unigene_BMK_16397			Multiple C2 and transmembrane domain-containing protein 1 OS=Homo sapiens GN=MCTP1 PE=2 SV=2	OSJNBa0088H09.3 protein OS=Oryza sativa subsp. japonica GN=OSJNBa0088H09.3 PE=2 SV=1	Os04g0683800 [Oryza sativa Japonica Group] emb|CAE03445.1| OSJNBa0088H09.3 [Oryza sativa Japonica Group] dbj|BAF16219.1| Os04g0683800 [Oryza sativa Japonica Group] dbj|BAG95778.1| unnamed protein product [Oryza sativa Japonica Group]	Oryza sativa genomic DNA, chromosome 4, BAC clone: H0306F12, complete sequence
Munro_Bamboo_unigene_BMK_164			Cellulose synthase A catalytic subunit 4 [UDP-forming] OS=Oryza sativa subsp. japonica GN=CESA4 PE=2 SV=1	cDNA clone:J023093O20, full insert sequence OS=Oryza sativa subsp. japonica PE=2 SV=1	RecName: Full=Cellulose synthase A catalytic subunit 4 [UDP-forming]; AltName: Full=OsCesA4 gb|EEC71479.1| hypothetical protein OsI_03742 [Oryza sativa Indica Group]	Oryza sativa Japonica Group Os01g0750300 (Os01g0750300) mRNA, complete cds
Munro_Bamboo_unigene_BMK_16401	UDP-glucose 4-epimerase	CELLULAR PROCESSES AND SIGNALING	hypothetical protein; K01784 UDP-glucose 4-epimerase [EC:5.1.3.2]	UDP-glucose 4-epimerase GEPI48 OS=Cyamopsis tetragonoloba PE=2 SV=1	Putative uncharacterized protein Sb01g035380 OS=Sorghum bicolor GN=Sb01g035380 PE=3 SV=1	hypothetical protein SORBIDRAFT_01g035380 [Sorghum bicolor] gb|EER94859.1| hypothetical protein SORBIDRAFT_01g035380 [Sorghum bicolor]	Phyllostachys edulis cDNA clone: bphyem202a14, full insert sequence
Munro_Bamboo_unigene_BMK_16437	Methionyl-tRNA synthetase	INFORMATION STORAGE AND PROCESSING	hypothetical protein; K01874 methionyl-tRNA synthetase [EC:6.1.1.10]	Probable methionyl-tRNA synthetase OS=Oryza sativa subsp. japonica GN=Os06g0508700 PE=2 SV=2	Putative uncharacterized protein OS=Oryza sativa subsp. indica GN=OsI_23153 PE=3 SV=1	hypothetical protein OsI_23153 [Oryza sativa Indica Group]	Oryza sativa methionyl-tRNA synthetase mRNA, complete cds
Munro_Bamboo_unigene_BMK_16450	Nucleoside-diphosphate-sugar epimerases	--	Os12g0420200	Uncharacterized protein At1g09340, chloroplastic OS=Arabidopsis thaliana GN=At1g09340 PE=1 SV=1	Os12g0420200 protein OS=Oryza sativa subsp. japonica GN=Os12g0420200 PE=4 SV=2	Os12g0420200 [Oryza sativa Japonica Group] gb|ABA97622.2| RNA binding protein, putative, expressed [Oryza sativa Japonica Group] dbj|BAF29676.1| Os12g0420200 [Oryza sativa Japonica Group] gb|EEE53110.1| hypothetical protein OsJ_35887 [Oryza sativa Japonica Group]	Phyllostachys edulis cDNA clone: bphyem211d14, full insert sequence
Munro_Bamboo_unigene_BMK_16454	Phosphopantothenoylcysteine synthetase/decarboxylase	METABOLISM	zinc finger protein hangover	Uncharacterized protein DDB_G0271670 OS=Dictyostelium discoideum GN=DDB_G0271670 PE=4 SV=1	Putative uncharacterized protein OS=Oryza sativa subsp. japonica GN=OsJ_30296 PE=4 SV=1	hypothetical protein OsJ_30296 [Oryza sativa Japonica Group]	Phyllostachys edulis cDNA clone: bphylf045p16, full insert sequence
Munro_Bamboo_unigene_BMK_16462			Putative uncharacterized protein Sb05g006960 OS=Sorghum bicolor GN=Sb05g006960 PE=4 SV=1	hypothetical protein SORBIDRAFT_05g006960 [Sorghum bicolor] gb|EES08254.1| hypothetical protein SORBIDRAFT_05g006960 [Sorghum bicolor]	Zea mays clone 304431 protein kinase Kelch repeat:Kelch mRNA, complete cds
Munro_Bamboo_unigene_BMK_16468	Serine/threonine protein kinase	--	hypothetical protein; K07198 5'-AMP-activated protein kinase, catalytic alpha subunit [EC:2.7.11.11]	SNF1-related protein kinase catalytic subunit alpha KIN10 OS=Arabidopsis thaliana GN=KIN10 PE=1 SV=2	Putative uncharacterized protein Sb03g033530 OS=Sorghum bicolor GN=Sb03g033530 PE=4 SV=1	hypothetical protein SORBIDRAFT_03g033530 [Sorghum bicolor] gb|EES01406.1| hypothetical protein SORBIDRAFT_03g033530 [Sorghum bicolor]	Phyllostachys edulis cDNA clone: bphylf055b07, full insert sequence
Munro_Bamboo_unigene_BMK_165	Ca2+-binding protein (EF-Hand superfamily)	--	Os05g0467000; K13412 calcium-dependent protein kinase [EC:2.7.11.1]	Calcium-dependent protein kinase 13 OS=Arabidopsis thaliana GN=CPK13 PE=1 SV=2	Os05g0467000 protein OS=Oryza sativa subsp. japonica GN=OSJNBa0009E21.17 PE=4 SV=1	hypothetical protein OsJ_18852 [Oryza sativa Japonica Group]	Phyllostachys edulis cDNA clone: bphyem211a07, full insert sequence
Munro_Bamboo_unigene_BMK_16520			Endoglucanase 10 OS=Oryza sativa subsp. japonica GN=GLU2 PE=2 SV=1	Beta-1,4 glycosidase OS=Phyllostachys edulis PE=2 SV=1	beta-1,4 glycosidase [Phyllostachys edulis]	Phyllostachys edulis beta-1,4 glycosidase mRNA, complete cds
Munro_Bamboo_unigene_BMK_16538			LOB domain-containing protein 41 OS=Arabidopsis thaliana GN=LBD41 PE=2 SV=1	Putative uncharacterized protein OS=Oryza sativa subsp. japonica GN=OsJ_01971 PE=4 SV=1	hypothetical protein OsJ_01971 [Oryza sativa Japonica Group]	Phyllostachys edulis cDNA clone: bphyst018k16, full insert sequence
Munro_Bamboo_unigene_BMK_16598	RNA-binding proteins (RRM domain)	POORLY CHARACTERIZED	Os05g0154800	U1 small nuclear ribonucleoprotein A OS=Sus scrofa GN=SNRPA PE=2 SV=1	Os05g0154800 protein OS=Oryza sativa subsp. japonica GN=Os05g0154800 PE=4 SV=1	Os05g0154800 [Oryza sativa Japonica Group] dbj|BAF16599.1| Os05g0154800 [Oryza sativa Japonica Group] gb|EAY96607.1| hypothetical protein OsI_18512 [Oryza sativa Indica Group] gb|EEE62381.1| hypothetical protein OsJ_17170 [Oryza sativa Japonica Group]	Oryza sativa Japonica Group Os05g0154800 (Os05g0154800) mRNA, complete cds
Munro_Bamboo_unigene_BMK_166	Serine/threonine protein kinase	--	Os07g0568600; K13412 calcium-dependent protein kinase [EC:2.7.11.1]	Calcium-dependent protein kinase 8 OS=Arabidopsis thaliana GN=CPK8 PE=1 SV=1	Os07g0568600 protein OS=Oryza sativa subsp. japonica GN=OJ1092_A07.132 PE=4 SV=2	hypothetical protein OsI_26532 [Oryza sativa Indica Group]	Phyllostachys edulis cDNA clone: bphyem109d14, full insert sequence
Munro_Bamboo_unigene_BMK_16602			RPM1-interacting protein 4 OS=Arabidopsis thaliana GN=RIN4 PE=1 SV=1	NOI protein OS=Oryza sativa subsp. japonica GN=P0574F11.33 PE=4 SV=1	Os09g0253000 [Oryza sativa Japonica Group] gb|AAB86939.1| NOI protein [Oryza sativa] dbj|BAD22341.1| NOI protein [Oryza sativa Japonica Group] dbj|BAF24602.1| Os09g0253000 [Oryza sativa Japonica Group]	Oryza rufipogon (W1943) cDNA clone: ORW1943C002B06, full insert sequence
Munro_Bamboo_unigene_BMK_16612			Wiskott-Aldrich syndrome protein homolog OS=Mus musculus GN=Was PE=1 SV=1	Expressed protein OS=Oryza sativa subsp. japonica GN=OSJNBb0024N19.16 PE=4 SV=1	Os03g0685900 [Oryza sativa Japonica Group] gb|AAT85074.1| hypothetical protein [Oryza sativa Japonica Group] gb|ABF98257.1| expressed protein [Oryza sativa Japonica Group] dbj|BAF12844.1| Os03g0685900 [Oryza sativa Japonica Group] gb|EAZ28175.1| hypothetical protein OsJ_12148 [Oryza sativa Japonica Group] dbj|BAG88507.1| unnamed protein product [Oryza sativa Japonica Group]	Phyllostachys edulis cDNA clone: bphylf002o04, full insert sequence
Munro_Bamboo_unigene_BMK_16681			OSJNBa0074L08.18 protein OS=Oryza sativa subsp. japonica GN=OSJNBa0074L08.18 PE=4 SV=2	Os04g0530200 [Oryza sativa Japonica Group] dbj|BAF15301.1| Os04g0530200 [Oryza sativa Japonica Group]	Oryza rufipogon (W1943) cDNA clone: w1943sa008d19, full insert sequence
Munro_Bamboo_unigene_BMK_16692			Phytosulfokines 2 OS=Oryza sativa subsp. japonica GN=PSK2 PE=1 SV=1	Putative uncharacterized protein Sb08g002990 OS=Sorghum bicolor GN=Sb08g002990 PE=4 SV=1	hypothetical protein SORBIDRAFT_08g002990 [Sorghum bicolor] gb|EES15666.1| hypothetical protein SORBIDRAFT_08g002990 [Sorghum bicolor]	Phyllostachys edulis cDNA clone: bphyst031m21, full insert sequence
Munro_Bamboo_unigene_BMK_167	Ca2+-binding protein (EF-Hand superfamily)	--	hypothetical protein; K13412 calcium-dependent protein kinase [EC:2.7.11.1]	Calcium-dependent protein kinase 13 OS=Arabidopsis thaliana GN=CPK13 PE=1 SV=2	Putative uncharacterized protein OS=Oryza sativa subsp. indica GN=OsI_04311 PE=4 SV=1	hypothetical protein OsI_04311 [Oryza sativa Indica Group]	Sorghum bicolor hypothetical protein, mRNA
Munro_Bamboo_unigene_BMK_16714	RNA-binding proteins (RRM domain)	POORLY CHARACTERIZED	Os08g0492100	Heterogeneous nuclear ribonucleoprotein A1, A2/B1 homolog OS=Schistocerca americana GN=HNRNP PE=2 SV=1	Os08g0492100 protein OS=Oryza sativa subsp. japonica GN=P0686H11.12 PE=2 SV=1	Os08g0492100 [Oryza sativa Japonica Group] dbj|BAD10006.1| putative ribonucleoprotein [Oryza sativa Japonica Group] dbj|BAF24033.1| Os08g0492100 [Oryza sativa Japonica Group] dbj|BAG87364.1| unnamed protein product [Oryza sativa Japonica Group] gb|EEC83793.1| hypothetical protein OsI_29708 [Oryza sativa Indica Group] gb|EEE68910.1| hypothetical protein OsJ_27766 [Oryza sativa Japonica Group]	Oryza sativa Japonica Group Os08g0492100 (Os08g0492100) mRNA, complete cds
Munro_Bamboo_unigene_BMK_16718	RNA-binding proteins (RRM domain)	POORLY CHARACTERIZED	Os02g0757900; K14396 polyadenylate-binding protein 2	Polyadenylate-binding protein 2-A OS=Xenopus laevis GN=pabpn1-a PE=2 SV=1	Os02g0757900 protein OS=Oryza sativa subsp. japonica GN=P0471A11.31-1 PE=2 SV=1	Os02g0757900 [Oryza sativa Japonica Group] dbj|BAD17090.1| putative poly(A) binding protein [Oryza sativa Japonica Group] dbj|BAF10088.1| Os02g0757900 [Oryza sativa Japonica Group] dbj|BAG87827.1| unnamed protein product [Oryza sativa Japonica Group] gb|EEE57840.1| hypothetical protein OsJ_08453 [Oryza sativa Japonica Group]	Phyllostachys edulis cDNA clone: bphyst036c22, full insert sequence
Munro_Bamboo_unigene_BMK_16725			Os09g0527900 protein OS=Oryza sativa subsp. japonica GN=OJ1439_F07.29 PE=2 SV=1	Os09g0527900 [Oryza sativa Japonica Group] dbj|BAD46368.1| unknown protein [Oryza sativa Japonica Group] dbj|BAF25647.1| Os09g0527900 [Oryza sativa Japonica Group] dbj|BAH00830.1| unnamed protein product [Oryza sativa Japonica Group] gb|EEC84918.1| hypothetical protein OsI_32118 [Oryza sativa Indica Group] gb|EEE70088.1| hypothetical protein OsJ_30084 [Oryza sativa Japonica Group]	Zea mays full-length cDNA clone ZM_BFc0006E22 mRNA, complete cds
Munro_Bamboo_unigene_BMK_16753	SCF ubiquitin ligase, SKP1 component	CELLULAR PROCESSES AND SIGNALING	hypothetical protein; K03094 S-phase kinase-associated protein 1	SKP1-like protein 1B OS=Arabidopsis thaliana GN=SKP1B PE=1 SV=1	Putative uncharacterized protein Sb05g012740 OS=Sorghum bicolor GN=Sb05g012740 PE=4 SV=1	hypothetical protein SORBIDRAFT_05g012740 [Sorghum bicolor] gb|EES09697.1| hypothetical protein SORBIDRAFT_05g012740 [Sorghum bicolor]	Phyllostachys edulis cDNA clone: bphyem207p17, full insert sequence
Munro_Bamboo_unigene_BMK_16760	Histones H3 and H4	INFORMATION STORAGE AND PROCESSING	Hist1h2ai, RGD1562827; histone cluster 1, H2ai; K11251 histone H2A	Histone H4 OS=Glycine max PE=3 SV=1	Histone H4 OS=Oryza sativa subsp. japonica GN=OSJNBa0088A01.17 PE=3 SV=2	PREDICTED: histone cluster 1, H2ae-like [Rattus norvegicus]	Phyllostachys edulis cDNA clone: bphyst002l18, full insert sequence
Munro_Bamboo_unigene_BMK_16817			Putative uncharacterized protein OS=Oryza sativa subsp. japonica GN=OsJ_08195 PE=4 SV=1	hypothetical protein OsI_08747 [Oryza sativa Indica Group] gb|EEE57712.1| hypothetical protein OsJ_08195 [Oryza sativa Japonica Group]	Phyllostachys edulis cDNA clone: bphyst002m20, full insert sequence
Munro_Bamboo_unigene_BMK_16858	Peroxiredoxin	CELLULAR PROCESSES AND SIGNALING	Os02g0537700; K03386 peroxiredoxin (alkyl hydroperoxide reductase subunit C) [EC:1.11.1.15]	2-Cys peroxiredoxin BAS1, chloroplastic OS=Oryza sativa subsp. japonica GN=BAS1 PE=1 SV=1	Putative uncharacterized protein OS=Oryza sativa subsp. japonica GN=OsJ_07037 PE=2 SV=1	Os02g0537700 [Oryza sativa Japonica Group] sp|Q6ER94.1|BAS1_ORYSJ RecName: Full=2-Cys peroxiredoxin BAS1, chloroplastic; AltName: Full=Thiol-specific antioxidant protein; Flags: Precursor dbj|BAD27915.1| putative thioredoxin peroxidase [Oryza sativa Japonica Group] dbj|BAD28826.1| putative thioredoxin peroxidase [Oryza sativa Japonica Group] emb|CAJ01693.1| 2-Cys peroxiredoxin [Oryza sativa Japonica Group] dbj|BAF08964.1| Os02g0537700 [Oryza sativa Japonica Group] dbj|BAG91160.1| unnamed protein product [Oryza sativa Japonica Group] dbj|BAG96892.1| unnamed protein product [Oryza sativa Japonica Group] gb|EEE57135.1| hypothetical protein OsJ_07037 [Oryza sativa Japonica Group]	Phyllostachys edulis cDNA clone: bphylf048c19, full insert sequence
Munro_Bamboo_unigene_BMK_16886			Putative uncharacterized protein OS=Oryza sativa subsp. japonica GN=OsJ_29344 PE=4 SV=1	hypothetical protein OsJ_29344 [Oryza sativa Japonica Group]	Triticum aestivum cDNA, clone: WT004_E14, cultivar: Chinese Spring
Munro_Bamboo_unigene_BMK_169	Cysteine synthase	METABOLISM	Os04g0165700; K13034 L-3-cyanoalanine synthase/ cysteine synthase [EC:2.5.1.47 4.4.1.9]	Cysteine synthase, chloroplastic/chromoplastic OS=Solanum tuberosum PE=2 SV=1	Beta-cyanoalanine synthase OS=Oryza sativa subsp. indica GN=CAS PE=2 SV=1	beta-cyanoalanine synthase [Oryza sativa Indica Group] emb|CAC09478.2| H0806H05.11 [Oryza sativa Indica Group] gb|EAY93009.1| hypothetical protein OsI_14808 [Oryza sativa Indica Group]	Phyllostachys edulis cDNA clone: bphyem210i15, full insert sequence
Munro_Bamboo_unigene_BMK_16916	FOG: WD40 repeat	POORLY CHARACTERIZED	pco107270a; LOC100283404; K02180 cell cycle arrest protein BUB3	Mitotic checkpoint protein BUB3 OS=Homo sapiens GN=BUB3 PE=1 SV=1	Putative uncharacterized protein Sb10g002920 OS=Sorghum bicolor GN=Sb10g002920 PE=4 SV=1	hypothetical protein SORBIDRAFT_10g002920 [Sorghum bicolor] gb|EER87819.1| hypothetical protein SORBIDRAFT_10g002920 [Sorghum bicolor]	Phyllostachys edulis cDNA clone: bphyem204j19, full insert sequence
Munro_Bamboo_unigene_BMK_16951	Serine/threonine protein kinase	--	Os03g0717000; K00924 [EC:2.7.1.-]	Probable receptor protein kinase TMK1 OS=Arabidopsis thaliana GN=TMK1 PE=1 SV=1	TMK protein OS=Oryza sativa GN=TMK PE=2 SV=1	TMK [Oryza sativa Indica Group]	O.sativa mRNA for leucine rich repeat receptor-like kinase
Munro_Bamboo_unigene_BMK_16975			S-adenosylmethionine decarboxylase proenzyme OS=Oryza sativa subsp. japonica GN=SAMDC PE=2 SV=1	Putative uncharacterized protein OS=Oryza sativa subsp. indica GN=OsI_08032 PE=4 SV=1	hypothetical protein OsI_08032 [Oryza sativa Indica Group]	Phyllostachys edulis cDNA clone: bphyem202i08, full insert sequence
Munro_Bamboo_unigene_BMK_170	Dihydroorotase and related cyclic amidohydrolases	METABOLISM	hypothetical protein LOC100274212; K01466 allantoinase [EC:3.5.2.5]	Allantoinase OS=Streptomyces coelicolor GN=allB PE=3 SV=1	Putative uncharacterized protein OS=Oryza sativa subsp. japonica GN=OsJ_16648 PE=4 SV=1	hypothetical protein OsJ_16648 [Oryza sativa Japonica Group]	Oryza sativa Japonica Group Os04g0680400 (Os04g0680400) mRNA, complete cds
Munro_Bamboo_unigene_BMK_17024			Probable methyltransferase PMT26 OS=Arabidopsis thaliana GN=At5g64030 PE=1 SV=1	Ankyrin-like protein OS=Oryza sativa subsp. japonica GN=B1065E10.47 PE=4 SV=1	hypothetical protein OsI_04689 [Oryza sativa Indica Group]	Phyllostachys edulis cDNA clone: bphyem210j15, full insert sequence
Munro_Bamboo_unigene_BMK_17042			Putative uncharacterized protein OS=Oryza sativa subsp. indica GN=OsI_08700 PE=4 SV=1	hypothetical protein OsI_08700 [Oryza sativa Indica Group]	Phyllostachys edulis cDNA clone: bphyst010l11, full insert sequence
Munro_Bamboo_unigene_BMK_17045			30S ribosomal protein 3, chloroplastic OS=Hordeum vulgare GN=PSRP3 PE=2 SV=1	OSJNBa0072F16.12 protein OS=Oryza sativa subsp. japonica GN=OSJNBa0072F16.12 PE=2 SV=2	RecName: Full=30S ribosomal protein 3, chloroplastic; AltName: Full=Plastid-specific 30S ribosomal protein 3; Short=PSRP-3; Flags: Precursor emb|CAA10984.1| hypothetical protein [Hordeum vulgare subsp. vulgare]	Phyllostachys edulis cDNA clone: bphyst016b14, full insert sequence
Munro_Bamboo_unigene_BMK_17065		
Munro_Bamboo_unigene_BMK_17071	Glutaredoxin and related proteins	CELLULAR PROCESSES AND SIGNALING	hypothetical protein; K03676 glutaredoxin 3	Glutaredoxin-C6 OS=Oryza sativa subsp. japonica GN=GRXC6 PE=1 SV=2	Putative uncharacterized protein Sb06g022060 OS=Sorghum bicolor GN=Sb06g022060 PE=4 SV=1	hypothetical protein SORBIDRAFT_06g022060 [Sorghum bicolor] gb|EES11094.1| hypothetical protein SORBIDRAFT_06g022060 [Sorghum bicolor]	Phyllostachys edulis cDNA clone: bphyst020i17, full insert sequence
Munro_Bamboo_unigene_BMK_17076			Anther-specific protein MZm3-3 OS=Zea mays PE=2 SV=1	YY1 protein OS=Zea mays PE=4 SV=1	YY1 protein [Zea mays] gb|ACG31217.1| YY1 protein precursor [Zea mays]	Oryza brachyantha BAC 0002C07, complete sequence
Munro_Bamboo_unigene_BMK_17083			Expressed protein OS=Oryza sativa subsp. japonica GN=OJ1785_A05.8 PE=4 SV=1	Os03g0581800 [Oryza sativa Japonica Group] gb|AAS07181.1| expressed protein [Oryza sativa Japonica Group] dbj|BAF12471.1| Os03g0581800 [Oryza sativa Japonica Group] dbj|BAG86919.1| unnamed protein product [Oryza sativa Japonica Group] gb|EEC75636.1| hypothetical protein OsI_12375 [Oryza sativa Indica Group] gb|EEE59404.1| hypothetical protein OsJ_11546 [Oryza sativa Japonica Group]	Phyllostachys edulis cDNA clone: bbasst002g10, full insert sequence
Munro_Bamboo_unigene_BMK_17099		
Munro_Bamboo_unigene_BMK_171	Dihydroorotase and related cyclic amidohydrolases	METABOLISM	hypothetical protein LOC100274212; K01466 allantoinase [EC:3.5.2.5]	Allantoinase OS=Streptomyces avermitilis GN=allB PE=3 SV=1	Putative uncharacterized protein OS=Zea mays PE=2 SV=1	hypothetical protein [Zea mays]	Sorghum bicolor hypothetical protein, mRNA
Munro_Bamboo_unigene_BMK_17104		
Munro_Bamboo_unigene_BMK_17118	Malate/lactate dehydrogenases	METABOLISM	Os03g0773800; K00026 malate dehydrogenase [EC:1.1.1.37]	Malate dehydrogenase, glyoxysomal OS=Oryza sativa subsp. japonica GN=Os12g0632700 PE=1 SV=3	Malate dehydrogenase OS=Phyllostachys edulis PE=3 SV=1	putative malate dehydrogenase [Phyllostachys edulis]	Phyllostachys edulis cDNA clone: bphyem201h06, full insert sequence
Munro_Bamboo_unigene_BMK_17119	Homoserine dehydrogenase	METABOLISM	Os12g0125400	Bifunctional aspartokinase/homoserine dehydrogenase 1 OS=Escherichia coli (strain K12) GN=thrA PE=1 SV=2	Homoserine dehydrogenase OS=Oryza sativa subsp. japonica GN=Os12g0125400 PE=3 SV=1	Os12g0125400 [Oryza sativa Japonica Group] gb|ABA96341.1| homoserine dehydrogenase family protein, expressed [Oryza sativa Japonica Group] dbj|BAF29063.1| Os12g0125400 [Oryza sativa Japonica Group] gb|EEC68779.1| hypothetical protein OsI_37318 [Oryza sativa Indica Group] gb|EEE52681.1| hypothetical protein OsJ_35070 [Oryza sativa Japonica Group]	Phyllostachys edulis cDNA clone: bphylf041h05, full insert sequence
Munro_Bamboo_unigene_BMK_17123	Translation initiation factor 1 (eIF-1/SUI1) and related proteins	INFORMATION STORAGE AND PROCESSING	TIDP3683; LOC100286322; K03113 translation initiation factor eIF-1	Protein translation factor SUI1 homolog OS=Oryza sativa subsp. japonica GN=GOS2 PE=3 SV=1	Putative uncharacterized protein OS=Oryza sativa subsp. japonica GN=OsJ_19073 PE=4 SV=1	hypothetical protein OsI_20483 [Oryza sativa Indica Group] gb|EEE64240.1| hypothetical protein OsJ_19073 [Oryza sativa Japonica Group]	Phyllostachys edulis cDNA clone: bphylf030n16, full insert sequence
Munro_Bamboo_unigene_BMK_17183			Serine/arginine repetitive matrix protein 2 OS=Homo sapiens GN=SRRM2 PE=1 SV=2	Putative uncharacterized protein Sb04g024830 OS=Sorghum bicolor GN=Sb04g024830 PE=4 SV=1	hypothetical protein SORBIDRAFT_04g024830 [Sorghum bicolor] gb|EES07092.1| hypothetical protein SORBIDRAFT_04g024830 [Sorghum bicolor]	Phyllostachys edulis cDNA clone: bphylf038b01, full insert sequence
Munro_Bamboo_unigene_BMK_17200			Coronatine-insensitive protein 1 OS=Arabidopsis thaliana GN=COI1 PE=1 SV=1	Os05g0449500 protein OS=Oryza sativa subsp. japonica GN=B1122D01.5 PE=4 SV=1	Os05g0449500 [Oryza sativa Japonica Group] gb|AAU90110.1| putative LRR-containing F-box protein [Oryza sativa Japonica Group] dbj|BAF17614.1| Os05g0449500 [Oryza sativa Japonica Group] gb|EEE63917.1| hypothetical protein OsJ_18742 [Oryza sativa Japonica Group]	Oryza sativa Japonica Group Os05g0449500 (Os05g0449500) mRNA, complete cds
Munro_Bamboo_unigene_BMK_17217	Serine/threonine protein kinase	--	Os10g0580300; K07760 cyclin-dependent kinase [EC:2.7.11.22]	Cyclin-dependent kinase E-1 OS=Oryza sativa subsp. japonica GN=CDKE-1 PE=2 SV=2	Putative uncharacterized protein OS=Oryza sativa subsp. japonica GN=OsJ_32608 PE=2 SV=1	Os10g0580300 [Oryza sativa Japonica Group] sp|Q336M2.2|CDKE1_ORYSJ RecName: Full=Cyclin-dependent kinase E-1; Short=CDKE;1 gb|AAG46164.1|AC018727_16 putative serine/threonine kinase [Oryza sativa Japonica Group] gb|ABB48043.2| Protein kinase domain containing protein, expressed [Oryza sativa Japonica Group] dbj|BAF27349.1| Os10g0580300 [Oryza sativa Japonica Group] dbj|BAG90141.1| unnamed protein product [Oryza sativa Japonica Group] gb|EEE51472.1| hypothetical protein OsJ_32608 [Oryza sativa Japonica Group]	Oryza sativa Japonica Group Os10g0580300 (Os10g0580300) mRNA, complete cds
Munro_Bamboo_unigene_BMK_17225		
Munro_Bamboo_unigene_BMK_17234			Vesicle transport v-SNARE 13 OS=Arabidopsis thaliana GN=VTI13 PE=2 SV=1	Putative uncharacterized protein Sb03g032510 OS=Sorghum bicolor GN=Sb03g032510 PE=4 SV=1	hypothetical protein SORBIDRAFT_03g032510 [Sorghum bicolor] gb|EES01350.1| hypothetical protein SORBIDRAFT_03g032510 [Sorghum bicolor]	Phyllostachys edulis cDNA clone: bphylf024n01, full insert sequence
Munro_Bamboo_unigene_BMK_17264	Small nuclear ribonucleoprotein (snRNP) homolog	INFORMATION STORAGE AND PROCESSING	hypothetical protein; K11099 small nuclear ribonucleoprotein G	Probable small nuclear ribonucleoprotein G OS=Arabidopsis thaliana GN=At2g23930 PE=2 SV=1	Putative uncharacterized protein Sb02g039000 OS=Sorghum bicolor GN=Sb02g039000 PE=4 SV=1	hypothetical protein SORBIDRAFT_02g039000 [Sorghum bicolor] gb|EER99690.1| hypothetical protein SORBIDRAFT_02g039000 [Sorghum bicolor]	Phyllostachys edulis cDNA clone: bphyst016a07, full insert sequence
Munro_Bamboo_unigene_BMK_173	Ribosomal protein L36E	INFORMATION STORAGE AND PROCESSING	Os05g0459900; K02920 large subunit ribosomal protein L36e	60S ribosomal protein L36-3 OS=Arabidopsis thaliana GN=RPL36C PE=2 SV=1	60S ribosomal protein L36 OS=Oryza sativa subsp. japonica GN=OJ1281_H05.4 PE=3 SV=1	Os05g0459900 [Oryza sativa Japonica Group] gb|AAT39164.1| putative 60S ribosomal protein L36 [Oryza sativa Japonica Group] dbj|BAF17667.1| Os05g0459900 [Oryza sativa Japonica Group] gb|EAY98318.1| hypothetical protein OsI_20226 [Oryza sativa Indica Group] dbj|BAG86843.1| unnamed protein product [Oryza sativa Japonica Group] gb|EEE63983.1| hypothetical protein OsJ_18810 [Oryza sativa Japonica Group]	Phyllostachys edulis cDNA clone: bphyst029l18, full insert sequence
Munro_Bamboo_unigene_BMK_17321	ATPases of the AAA+ class	CELLULAR PROCESSES AND SIGNALING	hypothetical protein; K06027 vesicle-fusing ATPase [EC:3.6.4.6]	Vesicle-fusing ATPase OS=Arabidopsis thaliana GN=NSF PE=2 SV=2	Putative uncharacterized protein Sb01g014140 OS=Sorghum bicolor GN=Sb01g014140 PE=3 SV=1	hypothetical protein SORBIDRAFT_01g014140 [Sorghum bicolor] gb|EER93779.1| hypothetical protein SORBIDRAFT_01g014140 [Sorghum bicolor]	Oryza sativa Japonica Group Os05g0519400 (Os05g0519400) mRNA, complete cds
Munro_Bamboo_unigene_BMK_17351			Zinc finger A20 and AN1 domain-containing stress-associated protein 11 OS=Oryza sativa subsp. japonica GN=SAP11 PE=2 SV=1	Putative uncharacterized protein OS=Oryza sativa subsp. japonica GN=OsJ_27862 PE=4 SV=1	Os08g0504700 [Oryza sativa Japonica Group] sp|Q84PD8.1|SAP11_ORYSJ RecName: Full=Zinc finger A20 and AN1 domain-containing stress-associated protein 11; Short=OsSAP11 gb|AAO72541.1| pathogenesis-related protein-like protein [Oryza sativa Japonica Group] dbj|BAD08826.1| putative multiple stress-responsive zinc-finger protein [Oryza sativa Japonica Group] dbj|BAD10163.1| putative multiple stress-responsive zinc-finger protein [Oryza sativa Japonica Group] gb|AAT11791.1| putative zinc finger transcription factor [Oryza sativa Japonica Group] dbj|BAF24095.1| Os08g0504700 [Oryza sativa Japonica Group] gb|EAZ07540.1| hypothetical protein OsI_29795 [Oryza sativa Indica Group] gb|EAZ43265.1| hypothetical protein OsJ_27862 [Oryza sativa Japonica Group]	Phyllostachys edulis cDNA clone: bphylf032h16, full insert sequence
Munro_Bamboo_unigene_BMK_17361	Long-chain acyl-CoA synthetases (AMP-forming)	METABOLISM	Os11g0558300; K01897 long-chain acyl-CoA synthetase [EC:6.2.1.3]	Long chain acyl-CoA synthetase 2 OS=Arabidopsis thaliana GN=LACS2 PE=2 SV=1	AMP-binding enzyme family protein, expressed OS=Oryza sativa subsp. japonica GN=Os11g0558300 PE=2 SV=1	Os11g0558300 [Oryza sativa Japonica Group] gb|ABA94294.1| AMP-binding enzyme family protein, expressed [Oryza sativa Japonica Group] dbj|BAF28460.1| Os11g0558300 [Oryza sativa Japonica Group] dbj|BAG98895.1| unnamed protein product [Oryza sativa Japonica Group] gb|EEE52279.1| hypothetical protein OsJ_34263 [Oryza sativa Japonica Group]	Oryza sativa (indica cultivar-group) cDNA clone:OSIGCFA242C10, full insert sequence
Munro_Bamboo_unigene_BMK_174		
Munro_Bamboo_unigene_BMK_17453	Ribosomal protein L30E	INFORMATION STORAGE AND PROCESSING	hypothetical protein LOC100502201; K02908 large subunit ribosomal protein L30e	60S ribosomal protein L30 OS=Zea mays GN=RPL30 PE=3 SV=1	Putative uncharacterized protein Sb10g029630 OS=Sorghum bicolor GN=Sb10g029630 PE=3 SV=1	hypothetical protein LOC100502201 [Zea mays] ref|XP_002438994.1| hypothetical protein SORBIDRAFT_10g029630 [Sorghum bicolor] gb|ACR37736.1| unknown [Zea mays] gb|EER90361.1| hypothetical protein SORBIDRAFT_10g029630 [Sorghum bicolor]	Phyllostachys edulis cDNA clone: bphyem002j18, full insert sequence
Munro_Bamboo_unigene_BMK_17460		
Munro_Bamboo_unigene_BMK_17486			Probable beta-1,3-galactosyltransferase 10 OS=Arabidopsis thaliana GN=B3GALT10 PE=2 SV=1	Beta 1,3-glycosyltransferase-like protein II OS=Oryza sativa subsp. japonica GN=P0015E04.37 PE=4 SV=1	Os06g0176200 [Oryza sativa Japonica Group] dbj|BAA95824.1| beta 1,3-glycosyltransferase-like protein II [Oryza sativa Japonica Group] dbj|BAA95834.1| beta 1,3-glycosyltransferase-like protein II [Oryza sativa Japonica Group] emb|CAD44837.1| beta 1,3-glycosyltransferase-like protein II [Oryza sativa] dbj|BAF18868.1| Os06g0176200 [Oryza sativa Japonica Group] gb|EEC80124.1| hypothetical protein OsI_21885 [Oryza sativa Indica Group] gb|EEE65201.1| hypothetical protein OsJ_20323 [Oryza sativa Japonica Group]	Oryza sativa Japonica Group Os06g0176200 (Os06g0176200) mRNA, complete cds
Munro_Bamboo_unigene_BMK_17489			Protein NEF1 OS=Gallus gallus GN=NEF1 PE=3 SV=1	Os06g0567000 protein OS=Oryza sativa subsp. japonica GN=P0567G03.21 PE=4 SV=1	Os06g0567000 [Oryza sativa Japonica Group] dbj|BAD54544.1| unknown protein [Oryza sativa Japonica Group] dbj|BAF19811.1| Os06g0567000 [Oryza sativa Japonica Group] gb|EAZ01377.1| hypothetical protein OsI_23410 [Oryza sativa Indica Group] gb|EAZ37397.1| hypothetical protein OsJ_21735 [Oryza sativa Japonica Group] dbj|BAH00433.1| unnamed protein product [Oryza sativa Japonica Group]	Phyllostachys edulis cDNA clone: bphyst029g24, full insert sequence
Munro_Bamboo_unigene_BMK_175			Selenium-binding protein 1 OS=Arabidopsis thaliana GN=SBP1 PE=1 SV=1	Os01g0916400 protein OS=Oryza sativa subsp. japonica GN=P0413C03.8 PE=2 SV=1	Os01g0916400 [Oryza sativa Japonica Group] dbj|BAB86133.1| putative selenium binding protein [Oryza sativa Japonica Group] dbj|BAB92682.1| putative selenium binding protein [Oryza sativa Japonica Group] gb|AAO91777.1| putative selenium binding protein [Oryza sativa Japonica Group] dbj|BAF07108.1| Os01g0916400 [Oryza sativa Japonica Group] gb|EAY76959.1| hypothetical protein OsI_04917 [Oryza sativa Indica Group] gb|EAZ14615.1| hypothetical protein OsJ_04540 [Oryza sativa Japonica Group]	Oryza sativa Japonica Group Os01g0916400 (Os01g0916400) mRNA, complete cds
Munro_Bamboo_unigene_BMK_17527	Ribosomal protein L12E/L44/L45/RPP1/RPP2	INFORMATION STORAGE AND PROCESSING	Os08g0116500; K02942 large subunit ribosomal protein LP1	60S acidic ribosomal protein P1 OS=Zea mays GN=RPP1A PE=1 SV=1	Os08g0116500 protein OS=Oryza sativa subsp. japonica GN=P0470F10.11 PE=4 SV=1	Os08g0116500 [Oryza sativa Japonica Group] dbj|BAD33092.1| putative acidic ribosomal protein P1a [Oryza sativa Japonica Group] dbj|BAF22768.1| Os08g0116500 [Oryza sativa Japonica Group] gb|EAZ05394.1| hypothetical protein OsI_27602 [Oryza sativa Indica Group] gb|EAZ41313.1| hypothetical protein OsJ_25823 [Oryza sativa Japonica Group] dbj|BAG86638.1| unnamed protein product [Oryza sativa Japonica Group]	Phyllostachys edulis cDNA clone: bbasst002j15, full insert sequence
Munro_Bamboo_unigene_BMK_17566		
Munro_Bamboo_unigene_BMK_17570			Arabidopsis halleri miR319a microRNA locus, genomic sequence
Munro_Bamboo_unigene_BMK_176	Peptide chain release factor 1 (eRF1)	INFORMATION STORAGE AND PROCESSING	hypothetical protein; K03265 peptide chain release factor eRF subunit 1	Eukaryotic peptide chain release factor subunit 1-3 OS=Arabidopsis thaliana GN=ERF1-3 PE=2 SV=1	Putative uncharacterized protein OS=Oryza sativa subsp. japonica GN=OsJ_24930 PE=4 SV=1	hypothetical protein OsJ_24930 [Oryza sativa Japonica Group]	Oryza sativa Japonica Group Os07g0587400 (Os07g0587400) mRNA, complete cds
Munro_Bamboo_unigene_BMK_17634	Ribosomal protein L2	INFORMATION STORAGE AND PROCESSING	Os12g0567700; K02938 large subunit ribosomal protein L8e	60S ribosomal protein L8 OS=Solanum lycopersicum GN=RPL8 PE=2 SV=1	60S ribosomal protein L2, putative, expressed OS=Oryza sativa subsp. japonica GN=Os12g0567700 PE=1 SV=1	Os12g0567700 [Oryza sativa Japonica Group] pdb|3IZ5|B Chain B, Localization Of The Large Subunit Ribosomal Proteins Into A 5.5 A Cryo-Em Map Of Triticum Aestivum Translating 80s Ribosome pdb|3IZR|B Chain B, Localization Of The Large Subunit Ribosomal Proteins Into A 5.5 A Cryo-Em Map Of Triticum Aestivum Translating 80s Ribosome gb|ABA99598.1| 60S ribosomal protein L2, putative, expressed [Oryza sativa Japonica Group] dbj|BAF30081.1| Os12g0567700 [Oryza sativa Japonica Group] gb|EAY83561.1| hypothetical protein OsI_38771 [Oryza sativa Indica Group] gb|EAZ20909.1| hypothetical protein OsJ_36548 [Oryza sativa Japonica Group]	Phyllostachys edulis cDNA clone: bphylf040e21, full insert sequence
Munro_Bamboo_unigene_BMK_17641	NAD-dependent aldehyde dehydrogenases	METABOLISM	Os06g0270900; K00128 aldehyde dehydrogenase (NAD+) [EC:1.2.1.3]	Aldehyde dehydrogenase family 2 member B7, mitochondrial OS=Arabidopsis thaliana GN=ALDH2B7 PE=2 SV=2	Mitochondrial aldehyde dehydrogenase OS=Sorghum bicolor GN=ALDH2b PE=2 SV=1	mitochondrial aldehyde dehydrogenase [Sorghum bicolor]	Phyllostachys edulis cDNA clone: bphylf048a19, full insert sequence
Munro_Bamboo_unigene_BMK_17647			Transmembrane protein 50 homolog OS=Dictyostelium discoideum GN=tmem50 PE=3 SV=1	Putative uncharacterized protein Sb02g026370 OS=Sorghum bicolor GN=Sb02g026370 PE=4 SV=1	LOC100281814 [Zea mays] ref|XP_002462478.1| hypothetical protein SORBIDRAFT_02g026370 [Sorghum bicolor] gb|ACG30175.1| transmembrane protein 50A [Zea mays] gb|ACG39153.1| transmembrane protein 50A [Zea mays] gb|EER98999.1| hypothetical protein SORBIDRAFT_02g026370 [Sorghum bicolor]	Oryza sativa (indica cultivar-group) cDNA clone:OSIGCPI004M03, full insert sequence
Munro_Bamboo_unigene_BMK_17648			OSJNBa0089K21.2 protein OS=Oryza sativa subsp. japonica GN=OSJNBa0089K21.2 PE=4 SV=2	unknown [Glycine max]	Phyllostachys edulis cDNA clone: bphyst037j24, full insert sequence
Munro_Bamboo_unigene_BMK_17664			Glutelin type-A 1 OS=Oryza sativa subsp. japonica GN=GLUA1 PE=1 SV=2	Glutelin OS=Oryza sativa PE=2 SV=1	Os02g0453600 [Oryza sativa Japonica Group] dbj|BAA36695.1| glutelin [Oryza sativa] dbj|BAD19503.1| glutelin [Oryza sativa Japonica Group] dbj|BAF08683.1| Os02g0453600 [Oryza sativa Japonica Group] gb|ABL74550.1| glutelin [Oryza sativa Japonica Group]	Phyllostachys edulis cDNA clone: bphylf059g19, full insert sequence
Munro_Bamboo_unigene_BMK_17667	Malic enzyme	METABOLISM	Os07g0496200; K00028 malate dehydrogenase (decarboxylating) [EC:1.1.1.39]	NAD-dependent malic enzyme 62 kDa isoform, mitochondrial OS=Solanum tuberosum PE=1 SV=1	Malic enzyme OS=Oryza sativa subsp. japonica GN=OJ1457_D07.117 PE=2 SV=1	Os07g0496200 [Oryza sativa Japonica Group] dbj|BAC83246.1| putative malate dehydrogenase [Oryza sativa Japonica Group] dbj|BAF21614.1| Os07g0496200 [Oryza sativa Japonica Group] dbj|BAG89685.1| unnamed protein product [Oryza sativa Japonica Group] gb|EEE67213.1| hypothetical protein OsJ_24330 [Oryza sativa Japonica Group]	Phyllostachys edulis cDNA clone: bphylf051n01, full insert sequence
Munro_Bamboo_unigene_BMK_17677	RNA-binding proteins (RRM domain)	POORLY CHARACTERIZED	Os07g0615400	Nucleolysin TIAR OS=Homo sapiens GN=TIAL1 PE=1 SV=1	Os07g0615400 protein OS=Oryza sativa subsp. japonica GN=P0616D06.127-1 PE=2 SV=1	Os07g0615400 [Oryza sativa Japonica Group] dbj|BAC16506.1| putative oligouridylate binding protein [Oryza sativa Japonica Group] dbj|BAF22183.1| Os07g0615400 [Oryza sativa Japonica Group] dbj|BAG96136.1| unnamed protein product [Oryza sativa Japonica Group] dbj|BAG99593.1| unnamed protein product [Oryza sativa Japonica Group] gb|EEE67589.1| hypothetical protein OsJ_25126 [Oryza sativa Japonica Group]	Phyllostachys edulis cDNA clone: bphyem204h17, full insert sequence
Munro_Bamboo_unigene_BMK_17681			Putative uncharacterized protein OS=Zea mays PE=4 SV=1	hypothetical protein [Zea mays]	Phyllostachys edulis cDNA clone: bbasst002o17, full insert sequence
Munro_Bamboo_unigene_BMK_17690	Glycine cleavage system T protein (aminomethyltransferase)	METABOLISM	Os04g0623800; K00605 aminomethyltransferase [EC:2.1.2.10]	Aminomethyltransferase, mitochondrial OS=Flaveria pringlei GN=GDCST PE=2 SV=1	Aminomethyltransferase OS=Oryza sativa subsp. japonica GN=OSJNBa0053K19.11 PE=1 SV=2	unnamed protein product [Oryza sativa Japonica Group]	Phyllostachys edulis cDNA clone: bphyem206l06, full insert sequence
Munro_Bamboo_unigene_BMK_17694	Zn-dependent alcohol dehydrogenases	POORLY CHARACTERIZED	hypothetical protein	Probable cinnamyl alcohol dehydrogenase 8C OS=Oryza sativa subsp. japonica GN=CAD8C PE=2 SV=2	Putative uncharacterized protein OS=Oryza sativa subsp. indica GN=OsI_31294 PE=3 SV=1	RecName: Full=Probable cinnamyl alcohol dehydrogenase 8C; Short=OsCAD8C gb|EEC84548.1| hypothetical protein OsI_31294 [Oryza sativa Indica Group] gb|EEE69662.1| hypothetical protein OsJ_29283 [Oryza sativa Japonica Group]	Phyllostachys edulis cDNA clone: bphylf032k22, full insert sequence
Munro_Bamboo_unigene_BMK_17710	Lactate dehydrogenase and related dehydrogenases	--	Os06g0486800; K00122 formate dehydrogenase [EC:1.2.1.2]	Formate dehydrogenase 1, mitochondrial OS=Oryza sativa subsp. japonica GN=Os06g0486800 PE=1 SV=2	Putative uncharacterized protein OS=Oryza sativa subsp. indica GN=OsI_23019 PE=3 SV=1	hypothetical protein OsI_23019 [Oryza sativa Indica Group]	Phyllostachys edulis cDNA clone: bphyem204i11, full insert sequence
Munro_Bamboo_unigene_BMK_17731	Nucleoside phosphorylase	METABOLISM	Os06g0112200; K01244 5'-methylthioadenosine nucleosidase [EC:3.2.2.16]	5'-methylthioadenosine/S-adenosylhomocysteine nucleosidase 1 OS=Arabidopsis thaliana GN=MTN1 PE=1 SV=1	Methylthioadenosine/S-adenosyl homocysteine nucleosidase OS=Oryza sativa subsp. japonica GN=P0029D06.24 PE=2 SV=1	Os06g0112200 [Oryza sativa Japonica Group] dbj|BAA93034.1| methylthioadenosine/S-adenosyl homocysteine nucleosidase [Oryza sativa Japonica Group] dbj|BAC78557.1| hypothetical protein [Oryza sativa Japonica Group] dbj|BAF18506.1| Os06g0112200 [Oryza sativa Japonica Group] gb|EAZ35584.1| hypothetical protein OsJ_19870 [Oryza sativa Japonica Group] dbj|BAG89852.1| unnamed protein product [Oryza sativa Japonica Group] dbj|BAG96958.1| unnamed protein product [Oryza sativa Japonica Group]	Oryza sativa Japonica Group Os06g0112200 (Os06g0112200) mRNA, complete cds
Munro_Bamboo_unigene_BMK_17769			RNA-binding protein 25 OS=Homo sapiens GN=RBM25 PE=1 SV=3	RNA-binding protein Luc7-like 2, putative, expressed OS=Oryza sativa subsp. japonica GN=OSJNBa0032G11.7 PE=2 SV=1	hypothetical protein OsJ_13330 [Oryza sativa Japonica Group]	Oryza sativa Japonica Group Os03g0843500 (Os03g0843500) mRNA, complete cds
Munro_Bamboo_unigene_BMK_17777	Uncharacterized conserved protein	POORLY CHARACTERIZED	Os03g0195200; K09140 hypothetical protein	UPF0293 protein C16orf42 homolog OS=Mus musculus PE=2 SV=1	Os03g0195200 protein OS=Oryza sativa subsp. japonica GN=Os03g0195200 PE=2 SV=1	Os03g0195200 [Oryza sativa Japonica Group] gb|ABF94442.1| Possible metal-binding domain in RNase L inhibitor, RLI family protein, expressed [Oryza sativa Japonica Group] dbj|BAF11170.1| Os03g0195200 [Oryza sativa Japonica Group] dbj|BAG91178.1| unnamed protein product [Oryza sativa Japonica Group] gb|EEC74680.1| hypothetical protein OsI_10371 [Oryza sativa Indica Group] gb|EEE58497.1| hypothetical protein OsJ_09762 [Oryza sativa Japonica Group]	Phyllostachys edulis cDNA clone: bphyst011l18, full insert sequence
Munro_Bamboo_unigene_BMK_178	Peptide chain release factor 1 (eRF1)	INFORMATION STORAGE AND PROCESSING	Os07g0587400; K03265 peptide chain release factor eRF subunit 1	Eukaryotic peptide chain release factor subunit 1-1 OS=Arabidopsis thaliana GN=ERF1-1 PE=2 SV=2	Os07g0587400 protein OS=Oryza sativa subsp. japonica GN=OJ1047_C01.9 PE=2 SV=1	hypothetical protein OsJ_24930 [Oryza sativa Japonica Group]	Oryza sativa (indica cultivar-group) cDNA clone:OSIGCFA017I24, full insert sequence
Munro_Bamboo_unigene_BMK_17819	Ribosomal protein L32E	INFORMATION STORAGE AND PROCESSING	Os08g0524600; K02912 large subunit ribosomal protein L32e	60S ribosomal protein L32-1 OS=Arabidopsis thaliana GN=RPL32A PE=2 SV=2	Os08g0524600 protein (Fragment) OS=Oryza sativa subsp. japonica GN=Os08g0524600 PE=4 SV=1	Os08g0524600 [Oryza sativa Japonica Group] dbj|BAF24202.2| Os08g0524600 [Oryza sativa Japonica Group]	Phyllostachys edulis cDNA clone: bphyst005m15, full insert sequence
Munro_Bamboo_unigene_BMK_17834	DnaJ-class molecular chaperone with C-terminal Zn finger domain	CELLULAR PROCESSES AND SIGNALING	Chaperone protein dnaJ, putative	DnaJ homolog subfamily A member 1 OS=Homo sapiens GN=DNAJA1 PE=1 SV=2	Chaperone protein dnaJ, putative OS=Ricinus communis GN=RCOM_1609140 PE=4 SV=1	Chaperone protein dnaJ, putative [Ricinus communis] gb|EEF50289.1| Chaperone protein dnaJ, putative [Ricinus communis]	Phyllostachys edulis cDNA clone: bphylf035i01, full insert sequence
Munro_Bamboo_unigene_BMK_179			Probable E3 ubiquitin-protein ligase ARI8 OS=Arabidopsis thaliana GN=ARI8 PE=2 SV=1	Os08g0540300 protein OS=Oryza sativa subsp. japonica GN=OJ1211_G06.3 PE=4 SV=1	Os08g0540300 [Oryza sativa Japonica Group] dbj|BAD03091.1| putative ariadne [Oryza sativa Japonica Group] dbj|BAD33150.1| putative ariadne [Oryza sativa Japonica Group] dbj|BAF24296.1| Os08g0540300 [Oryza sativa Japonica Group] gb|EEE69081.1| hypothetical protein OsJ_28120 [Oryza sativa Japonica Group]	Oryza sativa Japonica Group Os08g0540300 (Os08g0540300) mRNA, complete cds
Munro_Bamboo_unigene_BMK_17900			Putative uncharacterized protein Sb02g038750 OS=Sorghum bicolor GN=Sb02g038750 PE=4 SV=1	hypothetical protein SORBIDRAFT_02g038750 [Sorghum bicolor] gb|EER99681.1| hypothetical protein SORBIDRAFT_02g038750 [Sorghum bicolor]	Phyllostachys edulis cDNA clone: bphyem125j10, full insert sequence
Munro_Bamboo_unigene_BMK_17923			Fatty acid 2-hydroxylase OS=Macaca fascicularis GN=FA2H PE=2 SV=1	Putative uncharacterized protein Sb08g022360 OS=Sorghum bicolor GN=Sb08g022360 PE=4 SV=1	hypothetical protein SORBIDRAFT_08g022360 [Sorghum bicolor] gb|EES16419.1| hypothetical protein SORBIDRAFT_08g022360 [Sorghum bicolor]	Phyllostachys edulis cDNA clone: bphylf054l01, full insert sequence
Munro_Bamboo_unigene_BMK_17930			Probable E3 ubiquitin-protein ligase DDB_G0283893 OS=Dictyostelium discoideum GN=DDB_G0283893 PE=3 SV=2	Putative uncharacterized protein OS=Oryza sativa subsp. japonica GN=OsJ_28507 PE=4 SV=1	hypothetical protein OsJ_28507 [Oryza sativa Japonica Group]	Sorghum bicolor hypothetical protein, mRNA
Munro_Bamboo_unigene_BMK_17951			PHD finger protein At5g26210 OS=Arabidopsis thaliana GN=At5g26210 PE=1 SV=2	Putative nucleic acid binding protein OS=Oryza sativa subsp. japonica GN=P0020C11.11 PE=2 SV=1	hypothetical protein OsI_07694 [Oryza sativa Indica Group]	Phyllostachys edulis cDNA clone: bphyst011d02, full insert sequence
Munro_Bamboo_unigene_BMK_17988			Syntaxin-22 OS=Arabidopsis thaliana GN=SYP22 PE=1 SV=1	Putative uncharacterized protein Sb03g009820 OS=Sorghum bicolor GN=Sb03g009820 PE=3 SV=1	hypothetical protein SORBIDRAFT_03g009820 [Sorghum bicolor] gb|EES02705.1| hypothetical protein SORBIDRAFT_03g009820 [Sorghum bicolor]	Phyllostachys edulis cDNA clone: bphyst036i11, full insert sequence
Munro_Bamboo_unigene_BMK_17991			Probable E3 ubiquitin-protein ligase BAH1-like 1 OS=Oryza sativa subsp. japonica GN=Os03g0650900 PE=2 SV=1	Putative uncharacterized protein OS=Zea mays PE=2 SV=1	Os03g0650900 [Oryza sativa Japonica Group] sp|Q7XZZ3.1|BAHL1_ORYSJ RecName: Full=Probable E3 ubiquitin-protein ligase BAH1-like 1 sp|A2XK56.1|BAHL1_ORYSI RecName: Full=Probable E3 ubiquitin-protein ligase BAH1-like 1 gb|AAP68394.1| putative SPX domain containing protein [Oryza sativa Japonica Group] gb|AAX95534.1| Putative SPX protein [Oryza sativa Japonica Group] gb|ABF97919.1| SPX domain containing protein, expressed [Oryza sativa Japonica Group] dbj|BAF12702.1| Os03g0650900 [Oryza sativa Japonica Group] gb|EAY91216.1| hypothetical protein OsI_12825 [Oryza sativa Indica Group] gb|EAZ27964.1| hypothetical protein OsJ_11925 [Oryza sativa Japonica Group]	Oryza sativa Japonica Group cDNA clone:J033117A10, full insert sequence
Munro_Bamboo_unigene_BMK_180	Gluconolactonase	METABOLISM	strictosidine synthase	Adipocyte plasma membrane-associated protein OS=Salmo salar GN=apmap PE=2 SV=1	Putative uncharacterized protein OS=Zea mays PE=2 SV=1	strictosidine synthase precursor [Zea mays] gb|ACR34130.1| unknown [Zea mays]	Triticum aestivum cDNA, clone: SET6_O19, cultivar: Chinese Spring
Munro_Bamboo_unigene_BMK_18009			Cuticle collagen 3A3 OS=Haemonchus contortus GN=3A3 PE=2 SV=1	RNA-binding protein 12 OS=Zea mays PE=2 SV=1	RNA-binding protein 12 [Zea mays] gb|ACG35924.1| RNA-binding protein 12 [Zea mays]	Triticum aestivum cDNA, clone: WT006_B11, cultivar: Chinese Spring
Munro_Bamboo_unigene_BMK_18036			Photosystem II reaction center W protein, chloroplastic OS=Oryza sativa subsp. japonica GN=PSBW PE=2 SV=1	Putative uncharacterized protein OS=Oryza sativa subsp. japonica GN=OsJ_03635 PE=4 SV=1	hypothetical protein OsJ_03635 [Oryza sativa Japonica Group]	Phyllostachys edulis cDNA clone: bphyst023f24, full insert sequence
Munro_Bamboo_unigene_BMK_18056	Ribosomal protein L31E	INFORMATION STORAGE AND PROCESSING	hypothetical protein; K02910 large subunit ribosomal protein L31e	60S ribosomal protein L31 OS=Perilla frutescens GN=RPL31 PE=2 SV=1	Putative 60S ribosomal protein L31 OS=Oryza sativa subsp. japonica GN=OSJNBa0025J22.10 PE=4 SV=1	putative 60S ribosomal protein L31 [Oryza sativa Japonica Group] dbj|BAD10170.1| putative 60S ribosomal protein L31 [Oryza sativa Japonica Group] gb|EAZ07547.1| hypothetical protein OsI_29801 [Oryza sativa Indica Group] gb|EAZ43268.1| hypothetical protein OsJ_27865 [Oryza sativa Japonica Group]	Phyllostachys edulis cDNA clone: bbasst002p14, full insert sequence
Munro_Bamboo_unigene_BMK_18068	Aldo/keto reductases, related to diketogulonate reductase	POORLY CHARACTERIZED	Os04g0447700	NAD(P)H-dependent 6'-deoxychalcone synthase OS=Glycine max PE=1 SV=1	OSJNBa0064H22.5 protein OS=Oryza sativa subsp. japonica GN=OSJNBa0064H22.5 PE=4 SV=2	Os04g0447700 [Oryza sativa Japonica Group] dbj|BAF14832.1| Os04g0447700 [Oryza sativa Japonica Group] dbj|BAG98263.1| unnamed protein product [Oryza sativa Japonica Group]	Triticum aestivum cDNA, clone: WT006_P14, cultivar: Chinese Spring
Munro_Bamboo_unigene_BMK_18096	Ubiquitin-protein ligase	CELLULAR PROCESSES AND SIGNALING	pco151017; LOC100191818; K10689 peroxin-4 [EC:6.3.2.19]	Protein PEROXIN-4 OS=Arabidopsis thaliana GN=PEX4 PE=1 SV=1	Ubiquitin carrier protein OS=Oryza sativa subsp. japonica GN=OJ1643_A10.34 PE=2 SV=1	hypothetical protein LOC100191818 [Zea mays] gb|ACG32592.1| ubiquitin-conjugating enzyme E2 16 [Zea mays] gb|ACG38905.1| ubiquitin-conjugating enzyme E2 16 [Zea mays] gb|ACN36668.1| unknown [Zea mays]	Phyllostachys edulis cDNA clone: bphyst032g03, full insert sequence
Munro_Bamboo_unigene_BMK_18117	Ribosomal protein S8	INFORMATION STORAGE AND PROCESSING	30S ribosomal protein S8, putative; K02957 small subunit ribosomal protein S15Ae	40S ribosomal protein S15a-1 OS=Arabidopsis thaliana GN=RPS15AA PE=2 SV=2	Putative ribosomal protein S15 OS=Glycine max PE=2 SV=1	putative ribosomal protein S15 [Glycine max] gb|ACU13431.1| unknown [Glycine max]	Phyllostachys edulis cDNA clone: bphyst002f24, full insert sequence
Munro_Bamboo_unigene_BMK_18191		
Munro_Bamboo_unigene_BMK_18193			Os06g0700500 protein OS=Oryza sativa subsp. japonica GN=P0468G03.24 PE=2 SV=1	hypothetical protein OsI_24353 [Oryza sativa Indica Group]	Oryza sativa Japonica Group Os06g0700500 (Os06g0700500) mRNA, complete cds
Munro_Bamboo_unigene_BMK_18199			Putative lipid-binding protein At4g00165 OS=Arabidopsis thaliana GN=At4g00165 PE=2 SV=1	H0413E07.7 protein OS=Oryza sativa GN=H0413E07.7 PE=4 SV=1	H0413E07.7 [Oryza sativa Indica Group] gb|EAY95780.1| hypothetical protein OsI_17655 [Oryza sativa Indica Group]	Phyllostachys edulis cDNA clone: bphyem002e15, full insert sequence
Munro_Bamboo_unigene_BMK_18218			Equilibrative nucleoside transporter 4 OS=Danio rerio GN=slc29a4 PE=2 SV=1	Putative uncharacterized protein Sb07g005850 OS=Sorghum bicolor GN=Sb07g005850 PE=4 SV=1	hypothetical protein SORBIDRAFT_07g005850 [Sorghum bicolor] gb|EES14699.1| hypothetical protein SORBIDRAFT_07g005850 [Sorghum bicolor]	Sorghum bicolor hypothetical protein, mRNA
Munro_Bamboo_unigene_BMK_18258			Cortical cell-delineating protein OS=Zea mays PE=2 SV=1	Cortical cell delineating protein, putative, expressed OS=Oryza sativa subsp. japonica GN=OSJNBa0015J15.6 PE=2 SV=1	Os10g0552800 [Oryza sativa Japonica Group] gb|AAG13487.1|AC026758_24 putative lipid transfer protein [Oryza sativa Japonica Group] gb|AAP54950.1| Cortical cell delineating protein precursor, putative, expressed [Oryza sativa Japonica Group] dbj|BAF27171.1| Os10g0552800 [Oryza sativa Japonica Group] gb|EAY79462.1| hypothetical protein OsI_34592 [Oryza sativa Indica Group] gb|EAZ16919.1| hypothetical protein OsJ_32401 [Oryza sativa Japonica Group] dbj|BAG88289.1| unnamed protein product [Oryza sativa Japonica Group]	Phyllostachys edulis cDNA clone: bphyst008l15, full insert sequence
Munro_Bamboo_unigene_BMK_18270			Putative uncharacterized protein OS=Oryza sativa subsp. japonica GN=OsJ_17932 PE=4 SV=1	hypothetical protein OsJ_17932 [Oryza sativa Japonica Group]	Oryza sativa (indica cultivar-group) cDNA clone:OSIGCRA105P01, full insert sequence
Munro_Bamboo_unigene_BMK_183			Translocon-associated protein subunit beta OS=Mus musculus GN=Ssr2 PE=1 SV=1	cDNA clone:J033125H15, full insert sequence OS=Oryza sativa subsp. japonica PE=2 SV=1	unnamed protein product [Oryza sativa Japonica Group]	Phyllostachys edulis cDNA clone: bphyst023m02, full insert sequence
Munro_Bamboo_unigene_BMK_18338	RNA-binding proteins (RRM domain)	POORLY CHARACTERIZED	cl866_1a; LOC100191611	Uncharacterized RNA-binding protein C23E6.01c OS=Schizosaccharomyces pombe GN=SPBC23E6.01c PE=1 SV=2	Putative uncharacterized protein OS=Zea mays PE=2 SV=1	unknown [Zea mays]	Triticum aestivum cDNA, clone: WT005_A22, cultivar: Chinese Spring
Munro_Bamboo_unigene_BMK_18344			Elongation factor 1-gamma 3 OS=Oryza sativa subsp. japonica GN=Os06g0571400 PE=2 SV=1	Putative uncharacterized protein Sb04g007760 OS=Sorghum bicolor GN=Sb04g007760 PE=4 SV=1	hypothetical protein SORBIDRAFT_04g007760 [Sorghum bicolor] gb|EES04758.1| hypothetical protein SORBIDRAFT_04g007760 [Sorghum bicolor]	Sorghum bicolor hypothetical protein, mRNA
Munro_Bamboo_unigene_BMK_18371			Phospholipase A(1) DAD1, chloroplastic OS=Arabidopsis thaliana GN=DAD1 PE=1 SV=1	Putative uncharacterized protein Sb10g021260 OS=Sorghum bicolor GN=Sb10g021260 PE=4 SV=1	hypothetical protein SORBIDRAFT_10g021260 [Sorghum bicolor] ref|XP_002438518.1| hypothetical protein SORBIDRAFT_10g021270 [Sorghum bicolor] gb|EER88480.1| hypothetical protein SORBIDRAFT_10g021260 [Sorghum bicolor] gb|EER89885.1| hypothetical protein SORBIDRAFT_10g021270 [Sorghum bicolor]	Sorghum bicolor hypothetical protein, mRNA
Munro_Bamboo_unigene_BMK_18386			Serine/arginine repetitive matrix protein 1 OS=Mus musculus GN=Srrm1 PE=1 SV=1	Expressed protein OS=Oryza sativa subsp. japonica GN=Os12g0176300 PE=4 SV=1	Os12g0176300 [Oryza sativa Japonica Group] gb|ABA96605.1| expressed protein [Oryza sativa Japonica Group] dbj|BAF29314.1| Os12g0176300 [Oryza sativa Japonica Group] dbj|BAG97128.1| unnamed protein product [Oryza sativa Japonica Group]	Phyllostachys edulis cDNA clone: bphyst016d20, full insert sequence
Munro_Bamboo_unigene_BMK_18399	Ribosomal protein S13	INFORMATION STORAGE AND PROCESSING	hypothetical protein LOC100273341; K02964 small subunit ribosomal protein S18e	40S ribosomal protein S18 OS=Arabidopsis thaliana GN=RPS18A PE=1 SV=1	40S ribosomal protein S18, putative, expressed OS=Oryza sativa subsp. japonica GN=OJ1656_E11.104 PE=2 SV=1	unknown [Picea sitchensis]	Phyllostachys edulis cDNA clone: bphyst010c10, full insert sequence
Munro_Bamboo_unigene_BMK_184			Translocon-associated protein subunit beta OS=Mus musculus GN=Ssr2 PE=1 SV=1	cDNA clone:J033125H15, full insert sequence OS=Oryza sativa subsp. japonica PE=2 SV=1	unnamed protein product [Oryza sativa Japonica Group]	Phyllostachys edulis cDNA clone: bphyst030o14, full insert sequence
Munro_Bamboo_unigene_BMK_18430			Putative uncharacterized protein Sb04g000600 OS=Sorghum bicolor GN=Sb04g000600 PE=4 SV=1	hypothetical protein SORBIDRAFT_04g000600 [Sorghum bicolor] gb|EES04331.1| hypothetical protein SORBIDRAFT_04g000600 [Sorghum bicolor]	Oryza sativa (indica cultivar-group) cDNA clone:OSIGCRA108L06, full insert sequence
Munro_Bamboo_unigene_BMK_18440	Thiol-disulfide isomerase and thioredoxins	--	hypothetical protein	Thioredoxin Y, chloroplastic OS=Oryza sativa subsp. japonica GN=Os01g0963400 PE=2 SV=2	Putative uncharacterized protein Sb03g046830 OS=Sorghum bicolor GN=Sb03g046830 PE=4 SV=1	RecName: Full=Thioredoxin Y, chloroplastic; Short=OsTrxy; Flags: Precursor	Phyllostachys edulis cDNA clone: bphylf052b14, full insert sequence
Munro_Bamboo_unigene_BMK_18468			Serine/arginine repetitive matrix protein 2 OS=Mus musculus GN=Srrm2 PE=1 SV=2	Putative uncharacterized protein OS=Oryza sativa subsp. indica GN=OsI_10729 PE=4 SV=1	hypothetical protein OsI_10729 [Oryza sativa Indica Group]	Phyllostachys edulis cDNA clone: bphylf049e03, full insert sequence
Munro_Bamboo_unigene_BMK_18471	Conserved domain frequently associated with peptide methionine sulfoxide reductase	CELLULAR PROCESSES AND SIGNALING	Os03g0360700	Peptide methionine sulfoxide reductase B5 OS=Oryza sativa subsp. japonica GN=MSRB5 PE=2 SV=1	Putative uncharacterized protein OS=Oryza sativa subsp. indica GN=OsI_11657 PE=4 SV=1	unknown [Oryza sativa Japonica Group]	Phyllostachys edulis cDNA clone: bphyst009h08, full insert sequence
Munro_Bamboo_unigene_BMK_18473	Uncharacterized low-complexity proteins	POORLY CHARACTERIZED	Os10g0502000	Thylakoid lumenal 17.4 kDa protein, chloroplastic OS=Arabidopsis thaliana GN=At5g53490 PE=1 SV=2	Os10g0502000 protein OS=Oryza sativa subsp. japonica GN=OSJNBa0078O01.30 PE=2 SV=1	Os10g0502000 [Oryza sativa Japonica Group] gb|AAM93693.1| hypothetical protein [Oryza sativa Japonica Group] gb|AAP54482.1| Thylakoid lumenal 17.4 kDa protein, chloroplast precursor, putative, expressed [Oryza sativa Japonica Group] dbj|BAF26903.1| Os10g0502000 [Oryza sativa Japonica Group] gb|EAY79109.1| hypothetical protein OsI_34214 [Oryza sativa Indica Group] gb|EAZ16592.1| hypothetical protein OsJ_32066 [Oryza sativa Japonica Group] dbj|BAG94312.1| unnamed protein product [Oryza sativa Japonica Group]	Phyllostachys edulis cDNA clone: bphylf025i02, full insert sequence
Munro_Bamboo_unigene_BMK_185			Side tail fiber protein homolog from lambdoid prophage Rac OS=Escherichia coli (strain K12) GN=stfR PE=3 SV=2	Putative trimeric autotransporter adhesin OS=Haemophilus influenzae F3031 GN=tabA1 PE=4 SV=1	trimeric autotransporter adhesin [Haemophilus influenzae F3031] emb|CBY80800.1| putative trimeric autotransporter adhesin [Haemophilus influenzae F3031]	Phyllostachys edulis cDNA clone: bphyst038j08, full insert sequence
Munro_Bamboo_unigene_BMK_18529	Asparagine synthase (glutamine-hydrolyzing)	METABOLISM	Os06g0265000; K01953 asparagine synthase (glutamine-hydrolysing) [EC:6.3.5.4]	Asparagine synthetase [glutamine-hydrolyzing] OS=Oryza sativa subsp. japonica GN=Os06g0265000 PE=2 SV=3	Os06g0265000 protein OS=Oryza sativa subsp. japonica GN=Os06g0265000 PE=2 SV=1	Os06g0265000 [Oryza sativa Japonica Group] sp|Q43011.3|ASNS_ORYSJ RecName: Full=Asparagine synthetase [glutamine-hydrolyzing]; AltName: Full=Glutamine-dependent asparagine synthetase gb|AAB03991.1| asparagine synthetase [Oryza sativa Japonica Group] dbj|BAA18951.1| asparagine synthetase [Oryza sativa Japonica Group] dbj|BAD54377.1| asparagine synthetase [Oryza sativa Japonica Group] dbj|BAF19254.1| Os06g0265000 [Oryza sativa Japonica Group] dbj|BAG94512.1| unnamed protein product [Oryza sativa Japonica Group] gb|EEC80360.1| hypothetical protein OsI_22459 [Oryza sativa Indica Group] gb|EEE65484.1| hypothetical protein OsJ_20899 [Oryza sativa Japonica Group]	Oryza sativa Japonica Group Os06g0265000 (Os06g0265000) mRNA, complete cds
Munro_Bamboo_unigene_BMK_18532	Sterol desaturase	METABOLISM	Os11g0707600; K14424 4-alpha-methyl-delta7-sterol-4alpha-methyl oxidase [EC:1.14.13.72]	Putative C-4 methylsterol oxidase DDB_G0269788 OS=Dictyostelium discoideum GN=DDB_G0269788 PE=3 SV=1	Os11g0707600 protein OS=Oryza sativa subsp. japonica GN=Os11g0707600 PE=2 SV=1	Os11g0707600 [Oryza sativa Japonica Group] gb|ABA95528.1| Sterol desaturase family protein, expressed [Oryza sativa Japonica Group] dbj|BAF28920.1| Os11g0707600 [Oryza sativa Japonica Group] dbj|BAG95792.1| unnamed protein product [Oryza sativa Japonica Group] dbj|BAG87287.1| unnamed protein product [Oryza sativa Japonica Group] gb|EEC68657.1| hypothetical protein OsI_37101 [Oryza sativa Indica Group] gb|EEE52583.1| hypothetical protein OsJ_34885 [Oryza sativa Japonica Group]	Phyllostachys edulis cDNA clone: bphyst038c09, full insert sequence
Munro_Bamboo_unigene_BMK_18538			28 kDa heat- and acid-stable phosphoprotein OS=Homo sapiens GN=PDAP1 PE=1 SV=1	Os01g0752800 protein OS=Oryza sativa subsp. japonica GN=P0435B05.27 PE=4 SV=1	Os01g0752800 [Oryza sativa Japonica Group] dbj|BAD87185.1| putative 28 kDa heat- and acid-stable phosphoprotein [Oryza sativa Japonica Group] dbj|BAF06183.1| Os01g0752800 [Oryza sativa Japonica Group] gb|EEC71492.1| hypothetical protein OsI_03762 [Oryza sativa Indica Group] gb|EEE55393.1| hypothetical protein OsJ_03480 [Oryza sativa Japonica Group]	Phyllostachys edulis cDNA clone: bphyst012a23, full insert sequence
Munro_Bamboo_unigene_BMK_18543			Phenylalanine ammonia-lyase OS=Oryza sativa subsp. japonica GN=PAL PE=1 SV=2	Phenylalanine ammonia-lyase OS=Bambusa oldhamii GN=PAL4 PE=2 SV=1	phenylalanine ammonia-lyase 4 [Bambusa oldhamii] gb|ADE08262.1| phenylalanine ammonia-lyase 4 [Bambusa oldhamii]	Bambusa oldhamii phenylalanine ammonia-lyase 4 (PAL4) gene, complete cds
Munro_Bamboo_unigene_BMK_18556	Predicted metal-dependent hydrolase	POORLY CHARACTERIZED	hypothetical protein	Kynurenine formamidase OS=Bacillus weihenstephanensis (strain KBAB4) GN=kynB PE=3 SV=1	Metal-dependent hydrolase-like protein OS=Oryza sativa subsp. japonica GN=OJ1115_B01.33 PE=4 SV=1	metal-dependent hydrolase-like protein [Oryza sativa Japonica Group] dbj|BAD15451.1| metal-dependent hydrolase-like protein [Oryza sativa Japonica Group]	Phyllostachys edulis cDNA clone: bphylf038d16, full insert sequence
Munro_Bamboo_unigene_BMK_18572	Peroxiredoxin	CELLULAR PROCESSES AND SIGNALING	Os02g0537700; K03386 peroxiredoxin (alkyl hydroperoxide reductase subunit C) [EC:1.11.1.15]	2-Cys peroxiredoxin BAS1, chloroplastic OS=Oryza sativa subsp. japonica GN=BAS1 PE=1 SV=1	Putative uncharacterized protein OS=Oryza sativa subsp. indica GN=OsI_07554 PE=4 SV=1	hypothetical protein OsI_07554 [Oryza sativa Indica Group]	Phyllostachys edulis cDNA clone: bphylf048c19, full insert sequence
Munro_Bamboo_unigene_BMK_18610			Putative chloroplast inner envelope protein OS=Oryza sativa subsp. japonica GN=OSJNBa0051D19.7 PE=4 SV=1	hypothetical protein OsJ_31997 [Oryza sativa Japonica Group]	Oryza sativa Japonica Group Os10g0492000 (Os10g0492000) mRNA, partial cds
Munro_Bamboo_unigene_BMK_18640			Putative uncharacterized protein Sb01g031210 OS=Sorghum bicolor GN=Sb01g031210 PE=4 SV=1	hypothetical protein SORBIDRAFT_01g031210 [Sorghum bicolor] gb|EER94630.1| hypothetical protein SORBIDRAFT_01g031210 [Sorghum bicolor]	Phyllostachys edulis cDNA clone: bphyst003g17, full insert sequence
[truncated: 1,931,340 more chars]
