# Supplementary material for: Transcriptome Sequencing and De Novo Analysis for Ma Bamboo (Dendrocalamus latiflorus Munro) Using the Illumina Platform
Source: PLoS One. 2012 Oct 3;7(10):e46766. doi: 10.1371/journal.pone.0046766 (PMC3463524; doi:10.1371/journal.pone.0046766)
Supplement: Table S6 — Unigenes of Ma bamboo encoding eight key enzymes in the lignin biosynthesis pathway. (XLSX) [file pone.0046766.s006.xlsx]

## Sheet: linked.Unigene.anno.list
Munro_Bamboo_unigene_BMK_41015						4-coumarate--CoA ligase 2; K01904 4-coumarate--CoA ligase [EC:6.2.1.12]	hypothetical protein OsI_15334 [Oryza sativa Indica Group]	Oryza sativa genomic DNA, chromosome 4, BAC clone: OSJNBa0033H08, complete sequence	4-coumarate--CoA ligase-like 9 OS=Oryza sativa subsp. japonica GN=4CLL9 PE=2 SV=2	H0211A12.17 protein OS=Oryza sativa GN=H0211A12.17 PE=4 SV=1
Munro_Bamboo_unigene_BMK_54800	Acyl-CoA synthetases (AMP-forming)/AMP-acid ligases II	--			hypothetical protein	hypothetical protein OsJ_04437 [Oryza sativa Japonica Group]	Triticum aestivum cDNA, clone: WT007_O07, cultivar: Chinese Spring	4-coumarate--CoA ligase-like 5 OS=Oryza sativa subsp. japonica GN=4CLL5 PE=2 SV=1	Putative 4-coumarate:coenzyme A ligase OS=Oryza sativa subsp. japonica GN=P0551C06.8 PE=4 SV=1
Munro_Bamboo_unigene_BMK_44577	Acyl-CoA synthetases (AMP-forming)/AMP-acid ligases II	--	2; Biological Process: metabolic process (GO:0008152);; Molecular Function: catalytic activity (GO:0003824);	1; IPR000873: AMP-dependent synthetase/ligase	Os06g0656500; K01904 4-coumarate--CoA ligase [EC:6.2.1.12]	4-coumarate:CoA ligase [Neosinocalamus affinis]	Neosinocalamus affinis 4-coumarate:CoA ligase mRNA, complete cds	Probable 4-coumarate--CoA ligase 4 OS=Oryza sativa subsp. japonica GN=4CL4 PE=2 SV=1	4-coumarate:CoA ligase OS=Neosinocalamus affinis PE=2 SV=1
Munro_Bamboo_unigene_BMK_54020						hypothetical protein	hypothetical protein SORBIDRAFT_02g001050 [Sorghum bicolor] gb|EER97854.1| hypothetical protein SORBIDRAFT_02g001050 [Sorghum bicolor]	Sorghum bicolor hypothetical protein, mRNA	4-coumarate--CoA ligase-like 9 OS=Arabidopsis thaliana GN=4CLL9 PE=1 SV=2	Putative uncharacterized protein Sb02g001050 OS=Sorghum bicolor GN=Sb02g001050 PE=4 SV=1
Munro_Bamboo_unigene_BMK_29916						hypothetical protein	hypothetical protein SORBIDRAFT_02g001045 [Sorghum bicolor] gb|EER97853.1| hypothetical protein SORBIDRAFT_02g001045 [Sorghum bicolor]	Sorghum bicolor hypothetical protein, mRNA	4-coumarate--CoA ligase-like 7 OS=Oryza sativa subsp. japonica GN=4CLL7 PE=2 SV=1	Putative uncharacterized protein Sb02g001045 (Fragment) OS=Sorghum bicolor GN=Sb02g001045 PE=4 SV=1
Munro_Bamboo_unigene_BMK_16353	Acyl-CoA synthetases (AMP-forming)/AMP-acid ligases II	--			Os08g0448000; K01904 4-coumarate--CoA ligase [EC:6.2.1.12]	hypothetical protein OsI_29419 [Oryza sativa Indica Group]	Phyllostachys edulis cDNA clone: bphyem202b05, full insert sequence	Probable 4-coumarate--CoA ligase 5 OS=Oryza sativa subsp. japonica GN=4CL5 PE=2 SV=1	Putative uncharacterized protein OS=Oryza sativa subsp. indica GN=OsI_29419 PE=4 SV=1
Munro_Bamboo_unigene_BMK_29526				2; Biological Process: metabolic process (GO:0008152);; Molecular Function: catalytic activity (GO:0003824);	1; IPR000873: AMP-dependent synthetase/ligase	Os03g0132000; K10526 OPC-8:0 CoA ligase 1 [EC:6.2.1.-]	Os03g0132000 [Oryza sativa Japonica Group] sp|Q10S72.1|4CLL4_ORYSJ RecName: Full=4-coumarate--CoA ligase-like 4 gb|ABF93822.1| AMP-binding enzyme family protein, expressed [Oryza sativa Japonica Group] dbj|BAF10781.1| Os03g0132000 [Oryza sativa Japonica Group] dbj|BAG97355.1| unnamed protein product [Oryza sativa Japonica Group] dbj|BAH00460.1| unnamed protein product [Oryza sativa Japonica Group…	Oryza punctata clone OP__Ba0070P18, complete sequence	4-coumarate--CoA ligase-like 4 OS=Oryza sativa subsp. japonica GN=4CLL4 PE=2 SV=1	Putative uncharacterized protein OS=Oryza sativa subsp. japonica GN=OsJ_09299 PE=2 SV=1
Munro_Bamboo_unigene_BMK_23140	Acyl-CoA synthetases (AMP-forming)/AMP-acid ligases II	--	2; Biological Process: metabolic process (GO:0008152);; Molecular Function: catalytic activity (GO:0003824);	1; IPR000873: AMP-dependent synthetase/ligase	Os08g0143300	hypothetical protein OsJ_26013 [Oryza sativa Japonica Group]	Oryza sativa Japonica Group Os10g0578950 (Os10g0578950) mRNA, complete cds	4-coumarate--CoA ligase-like 3 OS=Oryza sativa subsp. japonica GN=4CLL3 PE=2 SV=1	Os08g0143300 protein OS=Oryza sativa subsp. japonica GN=Os08g0143300 PE=4 SV=1
Munro_Bamboo_unigene_BMK_35127	Acyl-CoA synthetases (AMP-forming)/AMP-acid ligases II	--			hypothetical protein	hypothetical protein SORBIDRAFT_02g001045 [Sorghum bicolor] gb|EER97853.1| hypothetical protein SORBIDRAFT_02g001045 [Sorghum bicolor]	Sorghum bicolor hypothetical protein, mRNA	4-coumarate--CoA ligase-like 9 OS=Arabidopsis thaliana GN=4CLL9 PE=1 SV=2	Putative uncharacterized protein Sb02g001045 (Fragment) OS=Sorghum bicolor GN=Sb02g001045 PE=4 SV=1
Munro_Bamboo_unigene_BMK_11986	Acyl-CoA synthetases (AMP-forming)/AMP-acid ligases II	--	2; Biological Process: metabolic process (GO:0008152);; Molecular Function: catalytic activity (GO:0003824);	2; IPR000873: AMP-dependent synthetase/ligase; IPR020845: AMP-binding, conserved site	Os02g0177600; K01904 4-coumarate--CoA ligase [EC:6.2.1.12]	Os02g0177600 [Oryza sativa Japonica Group] sp|Q6ETN3.1|4CL3_ORYSJ RecName: Full=Probable 4-coumarate--CoA ligase 3; Short=4CL 3; Short=Os4CL3; AltName: Full=4-coumaroyl-CoA synthase 3 dbj|BAD27987.1| putative 4-coumarate coenzyme A ligase [Oryza sativa Japonica Group] dbj|BAF07983.1| Os02g0177600 [Oryza sativa Japonica Group] dbj|BAF30962.1| 4-coumarate: CoA ligase-3 [Oryza sativa Japonica Group]…	Triticum aestivum cDNA, clone: WT004_M23, cultivar: Chinese Spring	Probable 4-coumarate--CoA ligase 3 OS=Oryza sativa subsp. japonica GN=4CL3 PE=2 SV=1	Putative uncharacterized protein Sb04g005210 OS=Sorghum bicolor GN=Sb04g005210 PE=4 SV=1
Munro_Bamboo_unigene_BMK_55153	Acyl-CoA synthetases (AMP-forming)/AMP-acid ligases II	--			Os06g0656500; K01904 4-coumarate--CoA ligase [EC:6.2.1.12]	4-coumarate:CoA ligase [Neosinocalamus affinis]	Neosinocalamus affinis 4-coumarate:CoA ligase mRNA, complete cds	Probable 4-coumarate--CoA ligase 4 OS=Oryza sativa subsp. japonica GN=4CL4 PE=2 SV=1	4-coumarate:CoA ligase OS=Neosinocalamus affinis PE=2 SV=1
Munro_Bamboo_unigene_BMK_33709	Acyl-CoA synthetases (AMP-forming)/AMP-acid ligases II	--	2; Biological Process: metabolic process (GO:0008152);; Molecular Function: catalytic activity (GO:0003824);	1; IPR000873: AMP-dependent synthetase/ligase	Os08g0448000; K01904 4-coumarate--CoA ligase [EC:6.2.1.12]	hypothetical protein OsI_29419 [Oryza sativa Indica Group]	Phyllostachys edulis cDNA clone: bphyem202b05, full insert sequence	Probable 4-coumarate--CoA ligase 5 OS=Oryza sativa subsp. japonica GN=4CL5 PE=2 SV=1	Putative uncharacterized protein OS=Oryza sativa subsp. indica GN=OsI_29419 PE=4 SV=1
Munro_Bamboo_unigene_BMK_39598	Acyl-CoA synthetases (AMP-forming)/AMP-acid ligases II	--	2; Biological Process: metabolic process (GO:0008152);; Molecular Function: catalytic activity (GO:0003824);	1; IPR000873: AMP-dependent synthetase/ligase	hypothetical protein	hypothetical protein OsI_15334 [Oryza sativa Indica Group]	Sorghum bicolor hypothetical protein, mRNA	4-coumarate--CoA ligase-like 9 OS=Oryza sativa subsp. japonica GN=4CLL9 PE=2 SV=2	H0211A12.17 protein OS=Oryza sativa GN=H0211A12.17 PE=4 SV=1
Munro_Bamboo_unigene_BMK_51016						hypothetical protein	hypothetical protein SORBIDRAFT_03g042910 [Sorghum bicolor] gb|EES01913.1| hypothetical protein SORBIDRAFT_03g042910 [Sorghum bicolor]	Genomic sequence for Sorghum bicolor BAC clone SB_IBa82G24, complete sequence	4-coumarate--CoA ligase-like 5 OS=Oryza sativa subsp. japonica GN=4CLL5 PE=2 SV=1	Putative uncharacterized protein Sb03g042910 OS=Sorghum bicolor GN=Sb03g042910 PE=4 SV=1
Munro_Bamboo_unigene_BMK_61645	Acyl-CoA synthetases (AMP-forming)/AMP-acid ligases II	--	2; Biological Process: metabolic process (GO:0008152);; Molecular Function: catalytic activity (GO:0003824);	1; IPR000873: AMP-dependent synthetase/ligase	hypothetical protein	hypothetical protein SORBIDRAFT_02g001050 [Sorghum bicolor] gb|EER97854.1| hypothetical protein SORBIDRAFT_02g001050 [Sorghum bicolor]	Sorghum bicolor hypothetical protein, mRNA	4-coumarate--CoA ligase-like 9 OS=Arabidopsis thaliana GN=4CLL9 PE=1 SV=2	Putative uncharacterized protein Sb02g001050 OS=Sorghum bicolor GN=Sb02g001050 PE=4 SV=1
Munro_Bamboo_unigene_BMK_28260	Membrane carboxypeptidase (penicillin-binding protein)	CELLULAR PROCESSES AND SIGNALING			Os06g0656500; K01904 4-coumarate--CoA ligase [EC:6.2.1.12]	4-coumarate:CoA ligase [Neosinocalamus affinis]	Neosinocalamus affinis 4-coumarate:CoA ligase mRNA, complete cds	Probable 4-coumarate--CoA ligase 4 OS=Oryza sativa subsp. japonica GN=4CL4 PE=2 SV=1	4-coumarate:CoA ligase OS=Neosinocalamus affinis PE=2 SV=1
Munro_Bamboo_unigene_BMK_63549						hypothetical protein	ABP-1 [Triticum aestivum]	Triticum aestivum cultivar Glenlea clone BAC 1648_464 disease resistance protein (Lr1) genomic region	4-coumarate--CoA ligase-like 7 OS=Oryza sativa subsp. japonica GN=4CLL7 PE=2 SV=1	ABP-1 OS=Triticum aestivum GN=ABG-1 PE=4 SV=1
Munro_Bamboo_unigene_BMK_18772	Acyl-CoA synthetases (AMP-forming)/AMP-acid ligases II	--	2; Biological Process: metabolic process (GO:0008152);; Molecular Function: catalytic activity (GO:0003824);	1; IPR000873: AMP-dependent synthetase/ligase	hypothetical protein	hypothetical protein SORBIDRAFT_03g042910 [Sorghum bicolor] gb|EES01913.1| hypothetical protein SORBIDRAFT_03g042910 [Sorghum bicolor]	Triticum aestivum cDNA, clone: WT007_O07, cultivar: Chinese Spring	4-coumarate--CoA ligase-like 6 OS=Oryza sativa subsp. japonica GN=4CLL6 PE=2 SV=2	Putative uncharacterized protein Sb03g042910 OS=Sorghum bicolor GN=Sb03g042910 PE=4 SV=1
Munro_Bamboo_unigene_BMK_61389						hypothetical protein	hypothetical protein SORBIDRAFT_02g001050 [Sorghum bicolor] gb|EER97854.1| hypothetical protein SORBIDRAFT_02g001050 [Sorghum bicolor]	Sorghum bicolor hypothetical protein, mRNA	4-coumarate--CoA ligase-like 7 OS=Oryza sativa subsp. japonica GN=4CLL7 PE=2 SV=1	Putative uncharacterized protein Sb02g001050 OS=Sorghum bicolor GN=Sb02g001050 PE=4 SV=1
Munro_Bamboo_unigene_BMK_60326						Os03g0132000; K10526 OPC-8:0 CoA ligase 1 [EC:6.2.1.-]	Os03g0132000 [Oryza sativa Japonica Group] sp|Q10S72.1|4CLL4_ORYSJ RecName: Full=4-coumarate--CoA ligase-like 4 gb|ABF93822.1| AMP-binding enzyme family protein, expressed [Oryza sativa Japonica Group] dbj|BAF10781.1| Os03g0132000 [Oryza sativa Japonica Group] dbj|BAG97355.1| unnamed protein product [Oryza sativa Japonica Group] dbj|BAH00460.1| unnamed protein product [Oryza sativa Japonica Group…	Oryza glaberrima clone OG_BBa0011M11, complete sequence	4-coumarate--CoA ligase-like 4 OS=Oryza sativa subsp. japonica GN=4CLL4 PE=2 SV=1	Putative uncharacterized protein OS=Oryza sativa subsp. japonica GN=OsJ_09299 PE=2 SV=1
Munro_Bamboo_unigene_BMK_29588	Acyl-CoA synthetases (AMP-forming)/AMP-acid ligases II	--	2; Biological Process: metabolic process (GO:0008152);; Molecular Function: catalytic activity (GO:0003824);	2; IPR000873: AMP-dependent synthetase/ligase; IPR020845: AMP-binding, conserved site	Os02g0177600; K01904 4-coumarate--CoA ligase [EC:6.2.1.12]	Os02g0177600 [Oryza sativa Japonica Group] sp|Q6ETN3.1|4CL3_ORYSJ RecName: Full=Probable 4-coumarate--CoA ligase 3; Short=4CL 3; Short=Os4CL3; AltName: Full=4-coumaroyl-CoA synthase 3 dbj|BAD27987.1| putative 4-coumarate coenzyme A ligase [Oryza sativa Japonica Group] dbj|BAF07983.1| Os02g0177600 [Oryza sativa Japonica Group] dbj|BAF30962.1| 4-coumarate: CoA ligase-3 [Oryza sativa Japonica Group]…	Triticum aestivum cDNA, clone: WT004_M23, cultivar: Chinese Spring	Probable 4-coumarate--CoA ligase 3 OS=Oryza sativa subsp. japonica GN=4CL3 PE=2 SV=1	Putative uncharacterized protein Sb04g005210 OS=Sorghum bicolor GN=Sb04g005210 PE=4 SV=1
Munro_Bamboo_unigene_BMK_16769				2; Biological Process: metabolic process (GO:0008152);; Molecular Function: catalytic activity (GO:0003824);	1; IPR000873: AMP-dependent synthetase/ligase	hypothetical protein LOC100273193	hypothetical protein LOC100273193 [Zea mays] gb|ACF85422.1| unknown [Zea mays]	Sorghum bicolor hypothetical protein, mRNA	4-coumarate--CoA ligase-like 8 OS=Arabidopsis thaliana GN=4CLL8 PE=2 SV=2	Putative uncharacterized protein OS=Zea mays PE=2 SV=1
Munro_Bamboo_unigene_BMK_51077						Os03g0132000; K10526 OPC-8:0 CoA ligase 1 [EC:6.2.1.-]	Os03g0132000 [Oryza sativa Japonica Group] sp|Q10S72.1|4CLL4_ORYSJ RecName: Full=4-coumarate--CoA ligase-like 4 gb|ABF93822.1| AMP-binding enzyme family protein, expressed [Oryza sativa Japonica Group] dbj|BAF10781.1| Os03g0132000 [Oryza sativa Japonica Group] dbj|BAG97355.1| unnamed protein product [Oryza sativa Japonica Group] dbj|BAH00460.1| unnamed protein product [Oryza sativa Japonica Group…	Sorghum bicolor hypothetical protein, mRNA	4-coumarate--CoA ligase-like 4 OS=Oryza sativa subsp. japonica GN=4CLL4 PE=2 SV=1	Putative uncharacterized protein OS=Oryza sativa subsp. japonica GN=OsJ_09299 PE=2 SV=1
Munro_Bamboo_unigene_BMK_52813	[IQ]	--	2; Biological Process: metabolic process (GO:0008152);; Molecular Function: catalytic activity (GO:0003824);	1; IPR000873: AMP-dependent synthetase/ligase	hypothetical protein; K01904 4-coumarate--CoA ligase [EC:6.2.1.12]	4-coumarate coenzyme A ligase 1 [Panicum virgatum]	Triticum aestivum cDNA, clone: WT004_M23, cultivar: Chinese Spring	Probable 4-coumarate--CoA ligase 3 OS=Oryza sativa subsp. japonica GN=4CL3 PE=2 SV=1	4-coumarate coenzyme A ligase 1 OS=Panicum virgatum GN=4CL1 PE=2 SV=1
Munro_Bamboo_unigene_BMK_50744	[IQ]	--	2; Biological Process: metabolic process (GO:0008152);; Molecular Function: catalytic activity (GO:0003824);	1; IPR000873: AMP-dependent synthetase/ligase	Os02g0177600; K01904 4-coumarate--CoA ligase [EC:6.2.1.12]	4-coumarate coenzyme A ligase 1 [Panicum virgatum]	Triticum aestivum cDNA, clone: WT004_M23, cultivar: Chinese Spring	Probable 4-coumarate--CoA ligase 3 OS=Oryza sativa subsp. japonica GN=4CL3 PE=2 SV=1	4-coumarate coenzyme A ligase 1 OS=Panicum virgatum GN=4CL1 PE=2 SV=1
Munro_Bamboo_unigene_BMK_42635	Acyl-CoA synthetases (AMP-forming)/AMP-acid ligases II	--			hypothetical protein LOC100191850	RecName: Full=4-coumarate--CoA ligase-like 1 gb|ABF94022.1| AMP-binding enzyme family protein, expressed [Oryza sativa Japonica Group] dbj|BAH01189.1| unnamed protein product [Oryza sativa Japonica Group]	Oryza sativa Japonica Group cDNA, clone: J075140K23, full insert sequence	4-coumarate--CoA ligase-like 1 OS=Oryza sativa subsp. japonica GN=4CLL1 PE=2 SV=2	cDNA, clone: J075140K23, full insert sequence OS=Oryza sativa subsp. japonica PE=2 SV=1
Munro_Bamboo_unigene_BMK_30316						hypothetical protein	hypothetical protein SORBIDRAFT_02g001050 [Sorghum bicolor] gb|EER97854.1| hypothetical protein SORBIDRAFT_02g001050 [Sorghum bicolor]	Sorghum bicolor hypothetical protein, mRNA	4-coumarate--CoA ligase-like 9 OS=Arabidopsis thaliana GN=4CLL9 PE=1 SV=2	Putative uncharacterized protein Sb02g001050 OS=Sorghum bicolor GN=Sb02g001050 PE=4 SV=1
Munro_Bamboo_unigene_BMK_47843						IDP1436; LOC100272376	hypothetical protein OsJ_04437 [Oryza sativa Japonica Group]	Hordeum vulgare subsp. vulgare cDNA clone: FLbaf76f20, mRNA sequence	4-coumarate--CoA ligase-like 5 OS=Oryza sativa subsp. japonica GN=4CLL5 PE=2 SV=1	Putative 4-coumarate:coenzyme A ligase OS=Oryza sativa subsp. japonica GN=P0551C06.8 PE=4 SV=1
Munro_Bamboo_unigene_BMK_28935	Acyl-CoA synthetases (AMP-forming)/AMP-acid ligases II	--	2; Biological Process: metabolic process (GO:0008152);; Molecular Function: catalytic activity (GO:0003824);	1; IPR000873: AMP-dependent synthetase/ligase	Os06g0656500; K01904 4-coumarate--CoA ligase [EC:6.2.1.12]	4-coumarate:CoA ligase [Neosinocalamus affinis]	Neosinocalamus affinis 4-coumarate:CoA ligase mRNA, complete cds	Probable 4-coumarate--CoA ligase 4 OS=Oryza sativa subsp. japonica GN=4CL4 PE=2 SV=1	4-coumarate:CoA ligase OS=Neosinocalamus affinis PE=2 SV=1
Munro_Bamboo_unigene_BMK_61802	Acyl-CoA synthetases (AMP-forming)/AMP-acid ligases II	--			4-coumarate--CoA ligase 2; K01904 4-coumarate--CoA ligase [EC:6.2.1.12]	4-coumarate--CoA ligase 2 [Zea mays] gb|ACG38624.1| 4-coumarate--CoA ligase 2 [Zea mays]	Zea mays full-length cDNA clone ZM_BFc0038D22 mRNA, complete cds	4-coumarate--CoA ligase-like 9 OS=Oryza sativa subsp. japonica GN=4CLL9 PE=2 SV=2	4-coumarate--CoA ligase 2 OS=Zea mays PE=2 SV=1
Munro_Bamboo_unigene_BMK_53189						hypothetical protein LOC100191850	unknown [Zea mays]	Oryza sativa Japonica Group Os03g0152400 (Os03g0152400) mRNA, partial cds	4-coumarate--CoA ligase-like 1 OS=Oryza sativa subsp. japonica GN=4CLL1 PE=2 SV=2	4-coumarate--CoA ligase 2 OS=Zea mays PE=2 SV=1
Munro_Bamboo_unigene_BMK_26203						Os06g0656500; K01904 4-coumarate--CoA ligase [EC:6.2.1.12]	4-coumarate:CoA ligase [Neosinocalamus affinis]	Neosinocalamus affinis 4-coumarate:CoA ligase mRNA, complete cds	Probable 4-coumarate--CoA ligase 4 OS=Oryza sativa subsp. japonica GN=4CL4 PE=2 SV=1	4-coumarate:CoA ligase OS=Neosinocalamus affinis PE=2 SV=1
Munro_Bamboo_unigene_BMK_57626						hypothetical protein	hypothetical protein SORBIDRAFT_07g022040 [Sorghum bicolor] gb|EES15085.1| hypothetical protein SORBIDRAFT_07g022040 [Sorghum bicolor]	Phyllostachys edulis cDNA clone: bphyem202b05, full insert sequence	Probable 4-coumarate--CoA ligase 5 OS=Oryza sativa subsp. japonica GN=4CL5 PE=2 SV=1	Putative uncharacterized protein Sb07g022040 OS=Sorghum bicolor GN=Sb07g022040 PE=4 SV=1
Munro_Bamboo_unigene_BMK_24532				2; Biological Process: metabolic process (GO:0008152);; Molecular Function: catalytic activity (GO:0003824);	1; IPR000873: AMP-dependent synthetase/ligase	Os07g0280200	hypothetical protein OsI_25635 [Oryza sativa Indica Group]	Oryza sativa Japonica Group Os07g0280200 (Os07g0280200) mRNA, complete cds	4-coumarate--CoA ligase-like 7 OS=Oryza sativa subsp. japonica GN=4CLL7 PE=2 SV=1	Putative uncharacterized protein OS=Oryza sativa subsp. indica GN=OsI_25635 PE=4 SV=1
Munro_Bamboo_unigene_BMK_48702	Acyl-CoA synthetases (AMP-forming)/AMP-acid ligases II	--	2; Biological Process: metabolic process (GO:0008152);; Molecular Function: catalytic activity (GO:0003824);	1; IPR000873: AMP-dependent synthetase/ligase	Os03g0132000; K10526 OPC-8:0 CoA ligase 1 [EC:6.2.1.-]	Os03g0132000 [Oryza sativa Japonica Group] sp|Q10S72.1|4CLL4_ORYSJ RecName: Full=4-coumarate--CoA ligase-like 4 gb|ABF93822.1| AMP-binding enzyme family protein, expressed [Oryza sativa Japonica Group] dbj|BAF10781.1| Os03g0132000 [Oryza sativa Japonica Group] dbj|BAG97355.1| unnamed protein product [Oryza sativa Japonica Group] dbj|BAH00460.1| unnamed protein product [Oryza sativa Japonica Group…	Phyllostachys edulis cDNA clone: bphyem103e19, full insert sequence	4-coumarate--CoA ligase-like 4 OS=Oryza sativa subsp. japonica GN=4CLL4 PE=2 SV=1	Putative uncharacterized protein OS=Oryza sativa subsp. japonica GN=OsJ_09299 PE=2 SV=1
Munro_Bamboo_unigene_BMK_4079						comt; flavonoid O-methyltransferase; K05279 flavonol 3-O-methyltransferase [EC:2.1.1.76]	caffeic acid-3-O-methyltransferase [Bambusa oldhamii]	Phyllostachys edulis cDNA clone: bphylf037c18, full insert sequence	Tricetin 3',4',5'-O-trimethyltransferase OS=Triticum aestivum GN=OMT2 PE=1 SV=1	Caffeic acid-3-O-methyltransferase OS=Bambusa oldhamii GN=COMT1 PE=2 SV=1
Munro_Bamboo_unigene_BMK_59387						Os08g0157500; K05279 flavonol 3-O-methyltransferase [EC:2.1.1.76]	caffeic acid-3-O-methyltransferase [Bambusa oldhamii]	Phyllostachys edulis cDNA clone: bphylf037c18, full insert sequence	Quercetin 3-O-methyltransferase 1 OS=Oryza sativa subsp. japonica GN=ROMT-9 PE=1 SV=1	Caffeic acid-3-O-methyltransferase OS=Bambusa oldhamii GN=COMT1 PE=2 SV=1
Munro_Bamboo_unigene_BMK_64130				1; Molecular Function: O-methyltransferase activity (GO:0008171);	1; IPR001077: O-methyltransferase, family 2	comt; flavonoid O-methyltransferase; K05279 flavonol 3-O-methyltransferase [EC:2.1.1.76]	caffeate O-methyltransferase [Bambusa multiplex]	Phyllostachys edulis cDNA clone: bphylf049h11, full insert sequence	Caffeic acid 3-O-methyltransferase OS=Saccharum officinarum GN=COMT PE=2 SV=1	Caffeate O-methyltransferase (Fragment) OS=Bambusa glaucescens GN=COMT1 PE=2 SV=1
Munro_Bamboo_unigene_BMK_47489	SAM-dependent methyltransferases	--			hypothetical protein	hypothetical protein SORBIDRAFT_04g037820 [Sorghum bicolor] gb|EES06050.1| hypothetical protein SORBIDRAFT_04g037820 [Sorghum bicolor]	Oryza sativa Japonica Group Os02g0823400 (Os02g0823400) mRNA, complete cds	Caffeic acid 3-O-methyltransferase OS=Zea mays PE=3 SV=1	Putative uncharacterized protein Sb04g037820 OS=Sorghum bicolor GN=Sb04g037820 PE=4 SV=1
Munro_Bamboo_unigene_BMK_27858	SAM-dependent methyltransferases	--	1; Molecular Function: O-methyltransferase activity (GO:0008171);	1; IPR001077: O-methyltransferase, family 2	hypothetical protein	hypothetical protein SORBIDRAFT_01g042900 [Sorghum bicolor] gb|EER92643.1| hypothetical protein SORBIDRAFT_01g042900 [Sorghum bicolor]	Phyllostachys edulis cDNA clone: bphyem204b22, full insert sequence	Caffeic acid 3-O-methyltransferase OS=Zea mays PE=3 SV=1	Putative uncharacterized protein Sb01g042900 OS=Sorghum bicolor GN=Sb01g042900 PE=4 SV=1
Munro_Bamboo_unigene_BMK_2104						Os12g0240900	Os12g0240900 [Oryza sativa Japonica Group] dbj|BAF29496.2| Os12g0240900 [Oryza sativa Japonica Group]	Phyllostachys edulis cDNA clone: bphyem204b22, full insert sequence	Caffeic acid 3-O-methyltransferase OS=Zea mays PE=3 SV=1	Caffeic acid 3-O-methyltransferase, putative OS=Oryza sativa subsp. japonica GN=LOC_Os12g13800 PE=4 SV=1
Munro_Bamboo_unigene_BMK_4080						comt; flavonoid O-methyltransferase; K05279 flavonol 3-O-methyltransferase [EC:2.1.1.76]	caffeic acid-3-O-methyltransferase [Bambusa oldhamii]	Bambusa oldhamii caffeic acid-3-O-methyltransferase (COMT1) mRNA, complete cds	Caffeic acid 3-O-methyltransferase OS=Zea mays PE=3 SV=1	Caffeic acid-3-O-methyltransferase OS=Bambusa oldhamii GN=COMT1 PE=2 SV=1
Munro_Bamboo_unigene_BMK_8007	Predicted O-methyltransferase	POORLY CHARACTERIZED			hypothetical protein	putative caffeoyl CoA O-methyltransferase [Triticum aestivum]	Phyllostachys edulis cDNA clone: bphylf026g04, full insert sequence	Caffeoyl-CoA O-methyltransferase 2 OS=Zea mays GN=CCOAOMT2 PE=2 SV=1	Putative caffeoyl CoA O-methyltransferase (Fragment) OS=Triticum aestivum GN=CCoAMT PE=2 SV=1
Munro_Bamboo_unigene_BMK_29192	Predicted O-methyltransferase	POORLY CHARACTERIZED			Os06g0165800; K00588 caffeoyl-CoA O-methyltransferase [EC:2.1.1.104]	caffeoyl-CoA O-methyltransferase [Bambusa oldhamii]	Phyllostachys edulis cDNA clone: bphylf027h24, full insert sequence	Caffeoyl-CoA O-methyltransferase 1 OS=Zea mays GN=CCOAOMT1 PE=2 SV=1	Caffeoyl-CoA O-methyltransferase OS=Bambusa oldhamii GN=CCoAOMT1 PE=2 SV=1
Munro_Bamboo_unigene_BMK_26601						hypothetical protein LOC100192601	caffeoyl-CoA O-methyltransferase [Bambusa oldhamii]	Phyllostachys edulis cDNA clone: bphyst026a23, full insert sequence	Caffeoyl-CoA O-methyltransferase 2 OS=Zea mays GN=CCOAOMT2 PE=2 SV=1	Caffeoyl-CoA O-methyltransferase OS=Bambusa oldhamii GN=CCoAOMT1 PE=2 SV=1
Munro_Bamboo_unigene_BMK_16092	Predicted O-methyltransferase	POORLY CHARACTERIZED			Os08g0498100	Os08g0498100 [Oryza sativa Japonica Group] dbj|BAA81774.1| putative caffeoyl-CoA O-methyltransferase 1 [Oryza sativa Japonica Group] dbj|BAC78560.1| caffeoyl-CoA 3-O-methyltransferase [Oryza sativa Japonica Group] gb|AAT68023.1| caffeoyl-CoA O-methyltransferase [Oryza sativa Japonica Group] dbj|BAF24056.1| Os08g0498100 [Oryza sativa Japonica Group] gb|EAZ07492.1| hypothetical protein OsI_29750 [O…	Phyllostachys edulis cDNA clone: bphyem114n09, full insert sequence	Caffeoyl-CoA O-methyltransferase 2 OS=Zea mays GN=CCOAOMT2 PE=2 SV=1	Caffeoyl-CoA 3-O-methyltransferase OS=Oryza sativa subsp. japonica GN=P0026F07.24 PE=2 SV=1
Munro_Bamboo_unigene_BMK_60146						hypothetical protein; K00487 trans-cinnamate 4-monooxygenase [EC:1.14.13.11]	cinnamate 4-hydroxylase [Bambusa oldhamii]	Bambusa oldhamii cinnamate 4-hydroxylase mRNA, complete cds	Trans-cinnamate 4-monooxygenase OS=Zinnia elegans GN=CYP73A12 PE=2 SV=1	Cinnamate 4-hydroxylase OS=Bambusa oldhamii PE=2 SV=1
Munro_Bamboo_unigene_BMK_25128						hypothetical protein; K00487 trans-cinnamate 4-monooxygenase [EC:1.14.13.11]	cinnamate 4-hydroxylase [Bambusa oldhamii]	Bambusa oldhamii cinnamate 4-hydroxylase mRNA, complete cds	Trans-cinnamate 4-monooxygenase OS=Glycine max GN=CYP73A11 PE=2 SV=1	Cinnamate 4-hydroxylase OS=Bambusa oldhamii PE=2 SV=1
Munro_Bamboo_unigene_BMK_37719				5; Biological Process: oxidation-reduction process (GO:0055114);; Molecular Function: electron carrier activity (GO:0009055);; Molecular Function: heme binding (GO:0020037);; Molecular Function: iron ion binding (GO:0005506);; Molecular Function: oxidoreductase activity, acting on paired donors, with incorporation or reduction of molecular oxygen (GO:0016705);	3; IPR001128: Cytochrome P450; IPR002401: Cytochrome P450, E-class, group I; IPR017972: Cytochrome P450, conserved site	hypothetical protein; K00487 trans-cinnamate 4-monooxygenase [EC:1.14.13.11]	cinnamate 4-hydroxylase [Bambusa oldhamii]	Bambusa oldhamii cinnamate 4-hydroxylase mRNA, complete cds	Trans-cinnamate 4-monooxygenase OS=Zinnia elegans GN=CYP73A12 PE=2 SV=1	Cinnamate 4-hydroxylase OS=Bambusa oldhamii PE=2 SV=1
Munro_Bamboo_unigene_BMK_57415				5; Biological Process: oxidation-reduction process (GO:0055114);; Molecular Function: electron carrier activity (GO:0009055);; Molecular Function: heme binding (GO:0020037);; Molecular Function: iron ion binding (GO:0005506);; Molecular Function: oxidoreductase activity, acting on paired donors, with incorporation or reduction of molecular oxygen (GO:0016705);	1; IPR001128: Cytochrome P450	hypothetical protein; K00487 trans-cinnamate 4-monooxygenase [EC:1.14.13.11]	cinnamate 4-hydroxylase [Bambusa oldhamii]	Bambusa oldhamii cinnamate 4-hydroxylase mRNA, complete cds	Trans-cinnamate 4-monooxygenase OS=Helianthus tuberosus GN=CYP73A1 PE=1 SV=1	Cinnamate 4-hydroxylase OS=Bambusa oldhamii PE=2 SV=1
Munro_Bamboo_unigene_BMK_57044						cncr1, CCR; cinnamoyl CoA reductase1; K09753 cinnamoyl-CoA reductase [EC:1.2.1.44]	cinnamoyl-CoA reductase [Pennisetum purpureum]	Panicum virgatum cultivar Alamo cinnamoyl CoA reductase 1e mRNA, complete cds	Dihydroflavonol-4-reductase OS=Dianthus caryophyllus GN=A PE=2 SV=1	Cinnamoyl-CoA reductase OS=Saccharum officinarum GN=ccr PE=2 SV=1
Munro_Bamboo_unigene_BMK_47945	Zn-dependent alcohol dehydrogenases	POORLY CHARACTERIZED	4; Biological Process: oxidation-reduction process (GO:0055114);; Molecular Function: nucleotide binding (GO:0000166);; Molecular Function: oxidoreductase activity (GO:0016491);; Molecular Function: zinc ion binding (GO:0008270);	3; IPR002085: Alcohol dehydrogenase superfamily, zinc-type; IPR013149: Alcohol dehydrogenase, C-terminal; IPR016040: NAD(P)-binding domain	cad, BM1; cinnamyl alcohol dehydrogenase (EC:1.1.1.195); K00083 cinnamyl-alcohol dehydrogenase [EC:1.1.1.195]	cinnamoyl alcohol dehydrogenase [Bambusa multiplex]	Bambusa multiplex cinnamoyl alcohol dehydrogenase (CAD) mRNA, complete cds	Probable cinnamyl alcohol dehydrogenase OS=Saccharum officinarum GN=CAD PE=2 SV=1	Cinnamoyl alcohol dehydrogenase OS=Bambusa glaucescens GN=CAD PE=2 SV=1
Munro_Bamboo_unigene_BMK_12660	Zn-dependent alcohol dehydrogenases	POORLY CHARACTERIZED			Os02g0187800; K00083 cinnamyl-alcohol dehydrogenase [EC:1.1.1.195]	cinnamoyl alcohol dehydrogenase [Bambusa multiplex]	Bambusa multiplex cinnamoyl alcohol dehydrogenase (CAD) mRNA, complete cds	Cinnamyl alcohol dehydrogenase 2 OS=Oryza sativa subsp. japonica GN=CAD2 PE=1 SV=1	Cinnamoyl alcohol dehydrogenase OS=Bambusa glaucescens GN=CAD PE=2 SV=1
Munro_Bamboo_unigene_BMK_66134						hypothetical protein; K09753 cinnamoyl-CoA reductase [EC:1.2.1.44]	cinnamoyl-CoA reductase [Lolium perenne] gb|AAL47183.1| cinnamoyl-CoA reductase [Lolium perenne]	Phyllostachys edulis cDNA clone: bphylf058j06, full insert sequence	Bifunctional dihydroflavonol 4-reductase/flavanone 4-reductase OS=Pyrus communis GN=DFR PE=1 SV=1	Cinnamoyl-CoA reductase OS=Lolium perenne GN=CCR1 PE=2 SV=1
Munro_Bamboo_unigene_BMK_52578						cncr1, CCR; cinnamoyl CoA reductase1; K09753 cinnamoyl-CoA reductase [EC:1.2.1.44]	cinnamoyl-CoA reductase [Triticum aestivum]	Triticum aestivum cinnamoyl-CoA reductase mRNA, complete cds	Dihydroflavonol-4-reductase OS=Callistephus chinensis GN=F PE=2 SV=1	Cinnamoyl CoA reductase OS=Hordeum vulgare PE=2 SV=1
Munro_Bamboo_unigene_BMK_31593						hypothetical protein; K09753 cinnamoyl-CoA reductase [EC:1.2.1.44]	cinnamoyl-CoA reductase [Saccharum officinarum]	Phyllostachys edulis cDNA clone: bphylf058j06, full insert sequence		Cinnamoyl-CoA reductase OS=Saccharum officinarum GN=ccr PE=2 SV=1
Munro_Bamboo_unigene_BMK_27587				1; Molecular Function: nucleotide binding (GO:0000166);	1; IPR016040: NAD(P)-binding domain	Os08g0441500; K09753 cinnamoyl-CoA reductase [EC:1.2.1.44]	cinnamoyl-CoA reductase [Triticum aestivum]	Phyllostachys edulis cDNA clone: bphyem201l04, full insert sequence	Vacuolar cation/proton exchanger 1a OS=Oryza sativa subsp. japonica GN=CAX1a PE=1 SV=1	Cinnamoyl-CoA reductase OS=Triticum aestivum PE=2 SV=1
Munro_Bamboo_unigene_BMK_28052						Os09g0419200	Os09g0419200 [Oryza sativa Japonica Group] dbj|BAD28656.1| putative cinnamoyl CoA reductase [Oryza sativa Japonica Group] dbj|BAD33482.1| putative cinnamoyl CoA reductase [Oryza sativa Japonica Group] dbj|BAF25103.1| Os09g0419200 [Oryza sativa Japonica Group] dbj|BAG96999.1| unnamed protein product [Oryza sativa Japonica Group] gb|EEE69715.1| hypothetical protein OsJ_29385 [Oryza sativa Japonica …	Phyllostachys edulis cDNA clone: bphylf042l17, full insert sequence		Cinnamoyl coenzyme A reductase (Fragment) OS=Oryza sativa subsp. japonica GN=CCR PE=2 SV=1
Munro_Bamboo_unigene_BMK_24167						Os09g0419200	Os09g0419200 [Oryza sativa Japonica Group] dbj|BAD28656.1| putative cinnamoyl CoA reductase [Oryza sativa Japonica Group] dbj|BAD33482.1| putative cinnamoyl CoA reductase [Oryza sativa Japonica Group] dbj|BAF25103.1| Os09g0419200 [Oryza sativa Japonica Group] dbj|BAG96999.1| unnamed protein product [Oryza sativa Japonica Group] gb|EEE69715.1| hypothetical protein OsJ_29385 [Oryza sativa Japonica …	Phyllostachys edulis cDNA clone: bphylf042l17, full insert sequence		Cinnamoyl coenzyme A reductase (Fragment) OS=Oryza sativa subsp. japonica GN=CCR PE=2 SV=1
Munro_Bamboo_unigene_BMK_66440						cncr1, CCR; cinnamoyl CoA reductase1; K09753 cinnamoyl-CoA reductase [EC:1.2.1.44]	cinnamoyl-CoA reductase [Triticum aestivum]	Phyllostachys edulis cDNA clone: bphylf046d11, full insert sequence	Vacuolar cation/proton exchanger 1a OS=Oryza sativa subsp. japonica GN=CAX1a PE=1 SV=1	Cinnamoyl-CoA reductase OS=Triticum aestivum PE=2 SV=1
Munro_Bamboo_unigene_BMK_8970	Nucleoside-diphosphate-sugar epimerases	--	4; Biological Process: cellular metabolic process (GO:0044237);; Molecular Function: catalytic activity (GO:0003824);; Molecular Function: coenzyme binding (GO:0050662);; Molecular Function: nucleotide binding (GO:0000166);	2; IPR001509: NAD-dependent epimerase/dehydratase; IPR016040: NAD(P)-binding domain	Os09g0419200	cinnamoyl CoA reductase [Lolium perenne]	Phyllostachys edulis cDNA clone: bphylf042l17, full insert sequence	Dihydroflavonol-4-reductase OS=Vitis vinifera GN=DFR PE=1 SV=1	Cinnamoyl CoA reductase OS=Lolium perenne GN=CCR PE=2 SV=1
Munro_Bamboo_unigene_BMK_64611						Os08g0441500; K09753 cinnamoyl-CoA reductase [EC:1.2.1.44]	cinnamoyl-CoA reductase [Triticum aestivum]	Phyllostachys edulis cDNA clone: bphyem201l04, full insert sequence		Cinnamoyl-CoA reductase OS=Triticum aestivum PE=2 SV=1
Munro_Bamboo_unigene_BMK_3057	3-deoxy-D-arabino-heptulosonate 7-phosphate (DAHP) synthase	METABOLISM			hypothetical protein; K01626 3-deoxy-7-phosphoheptulonate synthase [EC:2.5.1.54]	hypothetical protein SORBIDRAFT_02g039660 [Sorghum bicolor] gb|EER99720.1| hypothetical protein SORBIDRAFT_02g039660 [Sorghum bicolor]	Phyllostachys edulis cDNA clone: bphyem206g21, full insert sequence	Phospho-2-dehydro-3-deoxyheptonate aldolase 1, chloroplastic OS=Oryza sativa subsp. japonica GN=DAHPS1 PE=2 SV=2	Putative uncharacterized protein Sb02g039660 OS=Sorghum bicolor GN=Sb02g039660 PE=4 SV=1
Munro_Bamboo_unigene_BMK_65940						phospho-2-dehydro-3-deoxyheptonate aldolase 1; K01626 3-deoxy-7-phosphoheptulonate synthase [EC:2.5.1.54]	phospho-2-dehydro-3-deoxyheptonate aldolase 1 [Zea mays] gb|ACG40701.1| phospho-2-dehydro-3-deoxyheptonate aldolase 1 [Zea mays]	Phyllostachys edulis cDNA clone: bphyem206g21, full insert sequence	Phospho-2-dehydro-3-deoxyheptonate aldolase 2, chloroplastic OS=Oryza sativa subsp. japonica GN=DAHPS2 PE=2 SV=1	Phospho-2-dehydro-3-deoxyheptonate aldolase 1 OS=Zea mays PE=2 SV=1
Munro_Bamboo_unigene_BMK_12973	3-deoxy-D-arabino-heptulosonate 7-phosphate (DAHP) synthase	METABOLISM	2; Biological Process: aromatic amino acid family biosynthetic process (GO:0009073);; Molecular Function: 3-deoxy-7-phosphoheptulonate synthase activity (GO:0003849);	1; IPR002480: DAHP synthetase, class II	Os10g0564400; K01626 3-deoxy-7-phosphoheptulonate synthase [EC:2.5.1.54]	hypothetical protein OsI_34677 [Oryza sativa Indica Group] gb|EAZ17002.1| hypothetical protein OsJ_32487 [Oryza sativa Japonica Group]	Sorghum bicolor hypothetical protein, mRNA	Phospho-2-dehydro-3-deoxyheptonate aldolase 1, chloroplastic OS=Oryza sativa subsp. japonica GN=DAHPS1 PE=2 SV=2	Putative 3-deoxy-D-arabino-heptulosonate 7-phosphate synthase OS=Oryza sativa GN=OSJNBa0027P10.18 PE=4 SV=1
Munro_Bamboo_unigene_BMK_67437	3-deoxy-D-arabino-heptulosonate 7-phosphate (DAHP) synthase	METABOLISM			Os07g0622200; K01626 3-deoxy-7-phosphoheptulonate synthase [EC:2.5.1.54]	RecName: Full=Phospho-2-dehydro-3-deoxyheptonate aldolase 2, chloroplastic; AltName: Full=3-deoxy-D-arabino-heptulosonate 7-phosphate synthase 2; AltName: Full=DAHP synthase 2; AltName: Full=Phospho-2-keto-3-deoxyheptonate aldolase 2; Flags: Precursor dbj|BAD14926.1| 3-deoxy-D-arabino heptulosonate-7-phosphate synthase [Oryza sativa Japonica Group] dbj|BAD15283.1| 3-deoxy-D-arabino heptulosonate-…	Phyllostachys edulis cDNA clone: bphylf052b16, full insert sequence	Phospho-2-dehydro-3-deoxyheptonate aldolase 2, chloroplastic OS=Oryza sativa subsp. japonica GN=DAHPS2 PE=2 SV=1	Os07g0622200 protein OS=Oryza sativa subsp. japonica GN=Os07g0622200 PE=2 SV=1
Munro_Bamboo_unigene_BMK_3055	3-deoxy-D-arabino-heptulosonate 7-phosphate (DAHP) synthase	METABOLISM			hypothetical protein; K01626 3-deoxy-7-phosphoheptulonate synthase [EC:2.5.1.54]	putative phosphate synthase [Oryza sativa Japonica Group] gb|ABF96351.1| Phospho-2-dehydro-3-deoxyheptonate aldolase 1, chloroplast precursor, putative, expressed [Oryza sativa Japonica Group] gb|EAZ27174.1| hypothetical protein OsJ_11111 [Oryza sativa Japonica Group]	Phyllostachys edulis cDNA clone: bphyem206g21, full insert sequence	Phospho-2-dehydro-3-deoxyheptonate aldolase 1, chloroplastic OS=Oryza sativa subsp. japonica GN=DAHPS1 PE=2 SV=2	Phospho-2-dehydro-3-deoxyheptonate aldolase 1, chloroplast, putative, expressed OS=Oryza sativa subsp. japonica GN=LOC_Os03g27230 PE=4 SV=1
Munro_Bamboo_unigene_BMK_61331	3-deoxy-D-arabino-heptulosonate 7-phosphate (DAHP) synthase	METABOLISM	2; Biological Process: aromatic amino acid family biosynthetic process (GO:0009073);; Molecular Function: 3-deoxy-7-phosphoheptulonate synthase activity (GO:0003849);	1; IPR002480: DAHP synthetase, class II	Os08g0484500; K01626 3-deoxy-7-phosphoheptulonate synthase [EC:2.5.1.54]	Os08g0484500 [Oryza sativa Japonica Group] dbj|BAD10708.1| putative 3-deoxy-D-arabino-heptulosonate 7-phosphate synthase [Oryza sativa Japonica Group] dbj|BAF23996.1| Os08g0484500 [Oryza sativa Japonica Group] gb|EAZ07400.1| hypothetical protein OsI_29650 [Oryza sativa Indica Group] gb|EAZ43124.1| hypothetical protein OsJ_27713 [Oryza sativa Japonica Group] dbj|BAG91902.1| unnamed protein product…	Oryza sativa Japonica Group Os08g0484500 (Os08g0484500) mRNA, complete cds	Phospho-2-dehydro-3-deoxyheptonate aldolase 2, chloroplastic OS=Oryza sativa subsp. japonica GN=DAHPS2 PE=2 SV=1	Os08g0484500 protein OS=Oryza sativa subsp. japonica GN=P0419H09.15 PE=2 SV=1
Munro_Bamboo_unigene_BMK_3056	3-deoxy-D-arabino-heptulosonate 7-phosphate (DAHP) synthase	METABOLISM			Os07g0622200; K01626 3-deoxy-7-phosphoheptulonate synthase [EC:2.5.1.54]	hypothetical protein OsI_26913 [Oryza sativa Indica Group]	Phyllostachys edulis cDNA clone: bphylf052b16, full insert sequence	Phospho-2-dehydro-3-deoxyheptonate aldolase 2, chloroplastic OS=Oryza sativa subsp. japonica GN=DAHPS2 PE=2 SV=1	Putative uncharacterized protein OS=Oryza sativa subsp. indica GN=OsI_26913 PE=4 SV=1
Munro_Bamboo_unigene_BMK_14841	Putative multicopper oxidases	METABOLISM	5; Biological Process: lignin catabolic process (GO:0046274);; Biological Process: oxidation-reduction process (GO:0055114);; Cellular Component: apoplast (GO:0048046);; Molecular Function: copper ion binding (GO:0005507);; Molecular Function: laccase activity (GO:0008471);	3; IPR008972: Cupredoxin; IPR011707: Multicopper oxidase, type 3; IPR017761: Laccase	Os05g0458600	Os05g0458500 [Oryza sativa Japonica Group] dbj|BAF17660.1| Os05g0458500 [Oryza sativa Japonica Group] gb|EEE63977.1| hypothetical protein OsJ_18803 [Oryza sativa Japonica Group]	Oryza sativa Japonica Group Os05g0458600 (Os05g0458600) mRNA, complete cds	Laccase-12/13 OS=Oryza sativa subsp. japonica GN=LAC12 PE=2 SV=1	Putative uncharacterized protein OS=Oryza sativa subsp. japonica GN=OsJ_18803 PE=4 SV=1
Munro_Bamboo_unigene_BMK_22156						Os05g0458600	Os05g0458500 [Oryza sativa Japonica Group] dbj|BAF17660.1| Os05g0458500 [Oryza sativa Japonica Group] gb|EEE63977.1| hypothetical protein OsJ_18803 [Oryza sativa Japonica Group]	Oryza sativa Japonica Group Os05g0458600 (Os05g0458600) mRNA, complete cds	Laccase-12/13 OS=Oryza sativa subsp. japonica GN=LAC12 PE=2 SV=1	Putative uncharacterized protein OS=Oryza sativa subsp. japonica GN=OsJ_18803 PE=4 SV=1
Munro_Bamboo_unigene_BMK_21554				5; Biological Process: lignin catabolic process (GO:0046274);; Biological Process: oxidation-reduction process (GO:0055114);; Cellular Component: apoplast (GO:0048046);; Molecular Function: laccase activity (GO:0008471);; Molecular Function: oxidoreductase activity (GO:0016491);	3; IPR001117: Multicopper oxidase, type 1; IPR008972: Cupredoxin; IPR017761: Laccase	Os11g0108700	Os11g0108700 [Oryza sativa Japonica Group] dbj|BAF27393.2| Os11g0108700 [Oryza sativa Japonica Group]	Oryza sativa Japonica Group Os11g0108700 (Os11g0108700) mRNA, complete cds	Putative laccase-17 OS=Oryza sativa subsp. japonica GN=LAC17 PE=3 SV=1	Putative uncharacterized protein Sb05g000680 OS=Sorghum bicolor GN=Sb05g000680 PE=4 SV=1
Munro_Bamboo_unigene_BMK_47357						Os01g0842400	hypothetical protein OsJ_04039 [Oryza sativa Japonica Group]	Sorghum bicolor hypothetical protein, mRNA	Laccase-4 OS=Oryza sativa subsp. japonica GN=LAC4 PE=2 SV=1	cDNA clone:J013170B10, full insert sequence OS=Oryza sativa subsp. japonica PE=2 SV=1
Munro_Bamboo_unigene_BMK_63909	Putative multicopper oxidases	METABOLISM			L-ascorbate oxidase	unknown [Zea mays]	Sorghum bicolor hypothetical protein, mRNA	Laccase-4 OS=Oryza sativa subsp. japonica GN=LAC4 PE=2 SV=1	Putative uncharacterized protein OS=Zea mays PE=2 SV=1
Munro_Bamboo_unigene_BMK_12534						Os05g0458600	Os05g0458600 [Oryza sativa Japonica Group] sp|Q0DHL2.1|LAC12_ORYSJ RecName: Full=Laccase-12/13; AltName: Full=Benzenediol:oxygen oxidoreductase 12/13; AltName: Full=Diphenol oxidase 12/13; AltName: Full=Urishiol oxidase 12/13; Flags: Precursor dbj|BAF17661.1| Os05g0458600 [Oryza sativa Japonica Group]	Oryza sativa Japonica Group Os05g0458600 (Os05g0458600) mRNA, complete cds	Laccase-12/13 OS=Oryza sativa subsp. japonica GN=LAC12 PE=2 SV=1	Putative uncharacterized protein Sb09g022510 OS=Sorghum bicolor GN=Sb09g022510 PE=4 SV=1
Munro_Bamboo_unigene_BMK_12136	Putative multicopper oxidases	METABOLISM			lac2; laccase-like (EC:1.10.3.2)	laccase 1 [Zea mays] gb|AAR28322.1| laccase 1 [Zea mays] gb|AAR28323.1| laccase 1 [Zea mays] gb|AAR28324.1| laccase 1 [Zea mays] gb|AAR28325.1| laccase 1 [Zea mays] gb|AAR28327.1| laccase 1 [Zea mays] gb|AAR28328.1| laccase 1 [Zea mays] gb|AAR28329.1| laccase 1 [Zea mays] gb|AAR28331.1| laccase 1 [Zea mays] gb|AAR28332.1| laccase 1 [Zea mays] gb|AAR28333.1| laccase 1 [Zea mays] gb|AAR28335.1| lac…	Phyllostachys edulis cDNA clone: bphylf056l03, full insert sequence	Putative laccase-5 OS=Oryza sativa subsp. japonica GN=LAC5 PE=3 SV=1	Laccase 1 (Fragment) OS=Zea mays GN=Lac1 PE=4 SV=1
Munro_Bamboo_unigene_BMK_25357				4; Biological Process: lignin catabolic process (GO:0046274);; Biological Process: oxidation-reduction process (GO:0055114);; Cellular Component: apoplast (GO:0048046);; Molecular Function: laccase activity (GO:0008471);	2; IPR008972: Cupredoxin; IPR017761: Laccase	Os01g0842500	hypothetical protein OsI_04394 [Oryza sativa Indica Group]	Oryza sativa (indica cultivar-group) cDNA clone:OSIGCFA225G10, full insert sequence	Laccase-4 OS=Oryza sativa subsp. japonica GN=LAC4 PE=2 SV=1	Os01g0842500 protein OS=Oryza sativa subsp. japonica GN=P0406G08.13 PE=2 SV=1
Munro_Bamboo_unigene_BMK_60419	Putative multicopper oxidases	METABOLISM	6; Biological Process: lignin catabolic process (GO:0046274);; Biological Process: oxidation-reduction process (GO:0055114);; Cellular Component: apoplast (GO:0048046);; Molecular Function: copper ion binding (GO:0005507);; Molecular Function: laccase activity (GO:0008471);; Molecular Function: oxidoreductase activity (GO:0016491);	4; IPR001117: Multicopper oxidase, type 1; IPR008972: Cupredoxin; IPR011707: Multicopper oxidase, type 3; IPR017761: Laccase	hypothetical protein	hypothetical protein SORBIDRAFT_03g009410 [Sorghum bicolor] gb|EES02682.1| hypothetical protein SORBIDRAFT_03g009410 [Sorghum bicolor]	Hordeum vulgare subsp. vulgare cDNA clone: FLbaf159a09, mRNA sequence	Laccase-15 OS=Oryza sativa subsp. japonica GN=LAC15 PE=2 SV=1	Putative uncharacterized protein Sb03g009410 OS=Sorghum bicolor GN=Sb03g009410 PE=4 SV=1
Munro_Bamboo_unigene_BMK_19579						Os01g0842400	hypothetical protein OsJ_04039 [Oryza sativa Japonica Group]	Triticum aestivum cDNA, clone: WT007_L06, cultivar: Chinese Spring	Laccase-4 OS=Oryza sativa subsp. japonica GN=LAC4 PE=2 SV=1	cDNA clone:J013170B10, full insert sequence OS=Oryza sativa subsp. japonica PE=2 SV=1
Munro_Bamboo_unigene_BMK_45565						Os05g0458600	Os05g0458600 [Oryza sativa Japonica Group] sp|Q0DHL2.1|LAC12_ORYSJ RecName: Full=Laccase-12/13; AltName: Full=Benzenediol:oxygen oxidoreductase 12/13; AltName: Full=Diphenol oxidase 12/13; AltName: Full=Urishiol oxidase 12/13; Flags: Precursor dbj|BAF17661.1| Os05g0458600 [Oryza sativa Japonica Group]	Oryza sativa Japonica Group Os05g0458600 (Os05g0458600) mRNA, complete cds	Laccase-12/13 OS=Oryza sativa subsp. japonica GN=LAC12 PE=2 SV=1	Putative uncharacterized protein Sb09g022510 OS=Sorghum bicolor GN=Sb09g022510 PE=4 SV=1
Munro_Bamboo_unigene_BMK_50583				6; Biological Process: lignin catabolic process (GO:0046274);; Biological Process: oxidation-reduction process (GO:0055114);; Cellular Component: apoplast (GO:0048046);; Molecular Function: copper ion binding (GO:0005507);; Molecular Function: laccase activity (GO:0008471);; Molecular Function: oxidoreductase activity (GO:0016491);	3; IPR008972: Cupredoxin; IPR011706: Multicopper oxidase, type 2; IPR017761: Laccase	laccase, putative (EC:1.10.3.3)	laccase, putative [Ricinus communis] gb|EEF34519.1| laccase, putative [Ricinus communis]	Oryza sativa Japonica Group Os07g0101000 (Os07g0101000) mRNA, complete cds	Laccase-14 OS=Oryza sativa subsp. japonica GN=LAC14 PE=2 SV=1	Laccase, putative OS=Ricinus communis GN=RCOM_0086740 PE=4 SV=1
Munro_Bamboo_unigene_BMK_34533				4; Biological Process: lignin catabolic process (GO:0046274);; Biological Process: oxidation-reduction process (GO:0055114);; Cellular Component: apoplast (GO:0048046);; Molecular Function: laccase activity (GO:0008471);	2; IPR008972: Cupredoxin; IPR017761: Laccase	L-ascorbate oxidase	unknown [Zea mays]	Sorghum bicolor hypothetical protein, mRNA	Laccase-4 OS=Oryza sativa subsp. japonica GN=LAC4 PE=2 SV=1	Putative uncharacterized protein OS=Zea mays PE=2 SV=1
Munro_Bamboo_unigene_BMK_30871	Putative multicopper oxidases	METABOLISM	6; Biological Process: lignin catabolic process (GO:0046274);; Biological Process: oxidation-reduction process (GO:0055114);; Cellular Component: apoplast (GO:0048046);; Molecular Function: copper ion binding (GO:0005507);; Molecular Function: laccase activity (GO:0008471);; Molecular Function: oxidoreductase activity (GO:0016491);	4; IPR002355: Multicopper oxidase, copper-binding site; IPR008972: Cupredoxin; IPR011706: Multicopper oxidase, type 2; IPR017761: Laccase	hypothetical protein	hypothetical protein SORBIDRAFT_05g025570 [Sorghum bicolor] gb|EES08902.1| hypothetical protein SORBIDRAFT_05g025570 [Sorghum bicolor]	Sorghum bicolor hypothetical protein, mRNA	Laccase-19 OS=Oryza sativa subsp. japonica GN=LAC19 PE=2 SV=1	Putative uncharacterized protein Sb05g025570 OS=Sorghum bicolor GN=Sb05g025570 PE=4 SV=1
Munro_Bamboo_unigene_BMK_38423						Os05g0458600	Os05g0458500 [Oryza sativa Japonica Group] dbj|BAF17660.1| Os05g0458500 [Oryza sativa Japonica Group] gb|EEE63977.1| hypothetical protein OsJ_18803 [Oryza sativa Japonica Group]	Oryza sativa Japonica Group Os05g0458600 (Os05g0458600) mRNA, complete cds	Laccase-12/13 OS=Oryza sativa subsp. japonica GN=LAC12 PE=2 SV=1	Putative uncharacterized protein OS=Oryza sativa subsp. japonica GN=OsJ_18803 PE=4 SV=1
Munro_Bamboo_unigene_BMK_12133	Putative multicopper oxidases	METABOLISM	6; Biological Process: lignin catabolic process (GO:0046274);; Biological Process: oxidation-reduction process (GO:0055114);; Cellular Component: apoplast (GO:0048046);; Molecular Function: copper ion binding (GO:0005507);; Molecular Function: laccase activity (GO:0008471);; Molecular Function: oxidoreductase activity (GO:0016491);	5; IPR001117: Multicopper oxidase, type 1; IPR002355: Multicopper oxidase, copper-binding site; IPR008972: Cupredoxin; IPR011706: Multicopper oxidase, type 2; IPR017761: Laccase	Os03g0273200	Os03g0273200 [Oryza sativa Japonica Group] sp|Q10ND7.1|LAC10_ORYSJ RecName: Full=Laccase-10; AltName: Full=Benzenediol:oxygen oxidoreductase 10; AltName: Full=Diphenol oxidase 10; AltName: Full=Urishiol oxidase 10; Flags: Precursor gb|ABF95230.1| laccase, putative, expressed [Oryza sativa Japonica Group] dbj|BAF11613.1| Os03g0273200 [Oryza sativa Japonica Group] dbj|BAG92951.1| unnamed protein pr…	Oryza sativa (indica cultivar-group) cDNA clone:OSIGCFA238L07, full insert sequence	Laccase-10 OS=Oryza sativa subsp. japonica GN=LAC10 PE=2 SV=1	Putative uncharacterized protein OS=Oryza sativa subsp. japonica GN=OsJ_10313 PE=2 SV=1
Munro_Bamboo_unigene_BMK_16946				5; Biological Process: lignin catabolic process (GO:0046274);; Biological Process: oxidation-reduction process (GO:0055114);; Cellular Component: apoplast (GO:0048046);; Molecular Function: laccase activity (GO:0008471);; Molecular Function: oxidoreductase activity (GO:0016491);	3; IPR001117: Multicopper oxidase, type 1; IPR008972: Cupredoxin; IPR017761: Laccase	Os01g0842400	hypothetical protein OsJ_04039 [Oryza sativa Japonica Group]	Oryza sativa Japonica Group Os01g0842400 (Os01g0842400) mRNA, complete cds	Laccase-4 OS=Oryza sativa subsp. japonica GN=LAC4 PE=2 SV=1	cDNA clone:J013170B10, full insert sequence OS=Oryza sativa subsp. japonica PE=2 SV=1
Munro_Bamboo_unigene_BMK_54851	Putative multicopper oxidases	METABOLISM			Os12g0108000	hypothetical protein OsJ_34955 [Oryza sativa Japonica Group]	Oryza sativa Japonica Group Os11g0108700 (Os11g0108700) mRNA, complete cds	Laccase-23 OS=Oryza sativa subsp. japonica GN=LAC23 PE=2 SV=1	Putative uncharacterized protein OS=Oryza sativa subsp. japonica GN=OsJ_34955 PE=4 SV=1
Munro_Bamboo_unigene_BMK_48651						Os12g0259800	hypothetical protein OsJ_17625 [Oryza sativa Japonica Group]	Phyllostachys edulis cDNA clone: bphyem204m16, full insert sequence	Laccase-25 OS=Oryza sativa subsp. japonica GN=LAC25 PE=2 SV=1	Putative uncharacterized protein OS=Oryza sativa subsp. japonica GN=OsJ_17625 PE=4 SV=1
Munro_Bamboo_unigene_BMK_28746	Putative multicopper oxidases	METABOLISM	6; Biological Process: lignin catabolic process (GO:0046274);; Biological Process: oxidation-reduction process (GO:0055114);; Cellular Component: apoplast (GO:0048046);; Molecular Function: copper ion binding (GO:0005507);; Molecular Function: laccase activity (GO:0008471);; Molecular Function: oxidoreductase activity (GO:0016491);	4; IPR001117: Multicopper oxidase, type 1; IPR008972: Cupredoxin; IPR011707: Multicopper oxidase, type 3; IPR017761: Laccase	Os01g0850700	hypothetical protein OsI_04449 [Oryza sativa Indica Group]	Oryza sativa Japonica Group Os01g0850700 (Os01g0850700) mRNA, complete cds	Laccase-7 OS=Oryza sativa subsp. japonica GN=LAC7 PE=2 SV=1	Putative uncharacterized protein OS=Oryza sativa subsp. indica GN=OsI_04449 PE=4 SV=1
Munro_Bamboo_unigene_BMK_12134				5; Biological Process: lignin catabolic process (GO:0046274);; Biological Process: oxidation-reduction process (GO:0055114);; Cellular Component: apoplast (GO:0048046);; Molecular Function: laccase activity (GO:0008471);; Molecular Function: oxidoreductase activity (GO:0016491);	3; IPR001117: Multicopper oxidase, type 1; IPR008972: Cupredoxin; IPR017761: Laccase	hypothetical protein	hypothetical protein SORBIDRAFT_03g039570 [Sorghum bicolor] gb|EES01742.1| hypothetical protein SORBIDRAFT_03g039570 [Sorghum bicolor]	Oryza sativa Japonica Group Os01g0844050 (Os01g0844050) mRNA, complete cds	Putative laccase-5 OS=Oryza sativa subsp. japonica GN=LAC5 PE=3 SV=1	Putative uncharacterized protein Sb03g039570 OS=Sorghum bicolor GN=Sb03g039570 PE=4 SV=1
Munro_Bamboo_unigene_BMK_28409						hypothetical protein LOC100246084	hypothetical protein OsJ_02731 [Oryza sativa Japonica Group]	Oryza sativa Japonica Group genomic DNA, chromosome 1, PAC clone:P0663E10	Laccase-2 OS=Oryza sativa subsp. japonica GN=LAC2 PE=2 SV=1	Putative uncharacterized protein OS=Oryza sativa subsp. indica GN=OsI_02977 PE=4 SV=1
Munro_Bamboo_unigene_BMK_51817	Putative multicopper oxidases	METABOLISM			hypothetical protein	hypothetical protein SORBIDRAFT_08g011530 [Sorghum bicolor] gb|EES15935.1| hypothetical protein SORBIDRAFT_08g011530 [Sorghum bicolor]	Sorghum bicolor hypothetical protein, mRNA	Laccase-24 OS=Oryza sativa subsp. japonica GN=LAC24 PE=2 SV=1	Putative uncharacterized protein Sb08g011530 OS=Sorghum bicolor GN=Sb08g011530 PE=4 SV=1
Munro_Bamboo_unigene_BMK_17909				6; Biological Process: lignin catabolic process (GO:0046274);; Biological Process: oxidation-reduction process (GO:0055114);; Cellular Component: apoplast (GO:0048046);; Molecular Function: copper ion binding (GO:0005507);; Molecular Function: laccase activity (GO:0008471);; Molecular Function: oxidoreductase activity (GO:0016491);	4; IPR002355: Multicopper oxidase, copper-binding site; IPR008972: Cupredoxin; IPR011706: Multicopper oxidase, type 2; IPR017761: Laccase	Os12g0259800	hypothetical protein OsJ_17625 [Oryza sativa Japonica Group]	Oryza sativa chromosome 12, . BAC OJ1471_C07 of library Monsanto from chromosome 12 of cultivar Nipponbare of ssp. japonica of Oryza sativa (rice), complete sequence	Laccase-25 OS=Oryza sativa subsp. japonica GN=LAC25 PE=2 SV=1	Putative uncharacterized protein OS=Oryza sativa subsp. japonica GN=OsJ_17625 PE=4 SV=1
Munro_Bamboo_unigene_BMK_56259	Putative multicopper oxidases	METABOLISM			Os01g0842500	hypothetical protein OsI_04394 [Oryza sativa Indica Group]	Oryza sativa (indica cultivar-group) cDNA clone:OSIGCFA225G10, full insert sequence	Laccase-4 OS=Oryza sativa subsp. japonica GN=LAC4 PE=2 SV=1	Putative uncharacterized protein OS=Oryza sativa subsp. indica GN=OsI_04394 PE=4 SV=1
Munro_Bamboo_unigene_BMK_59186	Putative multicopper oxidases	METABOLISM	6; Biological Process: lignin catabolic process (GO:0046274);; Biological Process: oxidation-reduction process (GO:0055114);; Cellular Component: apoplast (GO:0048046);; Molecular Function: copper ion binding (GO:0005507);; Molecular Function: laccase activity (GO:0008471);; Molecular Function: oxidoreductase activity (GO:0016491);	4; IPR001117: Multicopper oxidase, type 1; IPR008972: Cupredoxin; IPR011706: Multicopper oxidase, type 2; IPR017761: Laccase	hypothetical protein	hypothetical protein SORBIDRAFT_08g011530 [Sorghum bicolor] gb|EES15935.1| hypothetical protein SORBIDRAFT_08g011530 [Sorghum bicolor]	Oryza sativa Japonica Group Os12g0259800 (Os12g0259800) mRNA, complete cds	Laccase-25 OS=Oryza sativa subsp. japonica GN=LAC25 PE=2 SV=1	Putative uncharacterized protein Sb08g011530 OS=Sorghum bicolor GN=Sb08g011530 PE=4 SV=1
Munro_Bamboo_unigene_BMK_39145	Putative multicopper oxidases	METABOLISM			Os12g0108000	Os12g0108000 [Oryza sativa Japonica Group] sp|Q2QYS3.1|LAC23_ORYSJ RecName: Full=Laccase-23; AltName: Full=Benzenediol:oxygen oxidoreductase 23; AltName: Full=Diphenol oxidase 23; AltName: Full=Urishiol oxidase 23; Flags: Precursor gb|ABA96185.1| Multicopper oxidase family protein, expressed [Oryza sativa Japonica Group] dbj|BAF28967.1| Os12g0108000 [Oryza sativa Japonica Group]	Hordeum vulgare subsp. vulgare cDNA clone: FLbaf17b03, mRNA sequence	Laccase-23 OS=Oryza sativa subsp. japonica GN=LAC23 PE=2 SV=1	Putative uncharacterized protein Sb05g000680 OS=Sorghum bicolor GN=Sb05g000680 PE=4 SV=1
Munro_Bamboo_unigene_BMK_31378	Putative multicopper oxidases	METABOLISM			Os01g0850700	hypothetical protein OsI_04449 [Oryza sativa Indica Group]	Oryza sativa Japonica Group Os01g0850700 (Os01g0850700) mRNA, complete cds	Laccase-7 OS=Oryza sativa subsp. japonica GN=LAC7 PE=2 SV=1	Putative uncharacterized protein OS=Oryza sativa subsp. indica GN=OsI_04449 PE=4 SV=1
Munro_Bamboo_unigene_BMK_53884	Putative multicopper oxidases	METABOLISM	5; Biological Process: lignin catabolic process (GO:0046274);; Biological Process: oxidation-reduction process (GO:0055114);; Cellular Component: apoplast (GO:0048046);; Molecular Function: laccase activity (GO:0008471);; Molecular Function: oxidoreductase activity (GO:0016491);	3; IPR001117: Multicopper oxidase, type 1; IPR008972: Cupredoxin; IPR017761: Laccase	Os01g0842400	hypothetical protein OsI_04389 [Oryza sativa Indica Group]	Oryza sativa Japonica Group Os01g0842400 (Os01g0842400) mRNA, complete cds	Laccase-4 OS=Oryza sativa subsp. japonica GN=LAC4 PE=2 SV=1	Putative uncharacterized protein OS=Oryza sativa subsp. indica GN=OsI_04389 PE=4 SV=1
Munro_Bamboo_unigene_BMK_22437	Putative multicopper oxidases	METABOLISM	5; Biological Process: lignin catabolic process (GO:0046274);; Biological Process: oxidation-reduction process (GO:0055114);; Cellular Component: apoplast (GO:0048046);; Molecular Function: copper ion binding (GO:0005507);; Molecular Function: laccase activity (GO:0008471);	3; IPR008972: Cupredoxin; IPR011707: Multicopper oxidase, type 3; IPR017761: Laccase	hypothetical protein	hypothetical protein SORBIDRAFT_03g039570 [Sorghum bicolor] gb|EES01742.1| hypothetical protein SORBIDRAFT_03g039570 [Sorghum bicolor]	Sorghum bicolor hypothetical protein, mRNA	Putative laccase-5 OS=Oryza sativa subsp. japonica GN=LAC5 PE=3 SV=1	Putative uncharacterized protein Sb03g039570 OS=Sorghum bicolor GN=Sb03g039570 PE=4 SV=1
Munro_Bamboo_unigene_BMK_10310	Putative multicopper oxidases	METABOLISM			Os01g0850700	hypothetical protein OsI_04449 [Oryza sativa Indica Group]	Oryza sativa Japonica Group Os01g0850700 (Os01g0850700) mRNA, complete cds	Laccase-7 OS=Oryza sativa subsp. japonica GN=LAC7 PE=2 SV=1	Putative uncharacterized protein OS=Oryza sativa subsp. indica GN=OsI_04449 PE=4 SV=1
Munro_Bamboo_unigene_BMK_67778	Putative multicopper oxidases	METABOLISM	5; Biological Process: lignin catabolic process (GO:0046274);; Biological Process: oxidation-reduction process (GO:0055114);; Cellular Component: apoplast (GO:0048046);; Molecular Function: laccase activity (GO:0008471);; Molecular Function: oxidoreductase activity (GO:0016491);	3; IPR001117: Multicopper oxidase, type 1; IPR008972: Cupredoxin; IPR017761: Laccase	hypothetical protein LOC100191779	hypothetical protein LOC100191779 [Zea mays] gb|ACF78987.1| unknown [Zea mays]	Sorghum bicolor hypothetical protein, mRNA	Laccase-15 OS=Oryza sativa subsp. japonica GN=LAC15 PE=2 SV=1	Putative uncharacterized protein OS=Zea mays PE=2 SV=1
Munro_Bamboo_unigene_BMK_29245				5; Biological Process: lignin catabolic process (GO:0046274);; Biological Process: oxidation-reduction process (GO:0055114);; Cellular Component: apoplast (GO:0048046);; Molecular Function: laccase activity (GO:0008471);; Molecular Function: oxidoreductase activity (GO:0016491);	3; IPR001117: Multicopper oxidase, type 1; IPR008972: Cupredoxin; IPR017761: Laccase	laccase, putative (EC:1.10.3.3)	laccase, putative [Ricinus communis] gb|EEF34519.1| laccase, putative [Ricinus communis]	Oryza sativa Japonica Group Os01g0850800 (Os01g0850800) mRNA, complete cds	Laccase-24 OS=Oryza sativa subsp. japonica GN=LAC24 PE=2 SV=1	Laccase, putative OS=Ricinus communis GN=RCOM_0086740 PE=4 SV=1
Munro_Bamboo_unigene_BMK_61671				4; Biological Process: lignin catabolic process (GO:0046274);; Biological Process: oxidation-reduction process (GO:0055114);; Cellular Component: apoplast (GO:0048046);; Molecular Function: laccase activity (GO:0008471);	1; IPR017761: Laccase	hypothetical protein	hypothetical protein SORBIDRAFT_09g022460 [Sorghum bicolor] gb|EES19646.1| hypothetical protein SORBIDRAFT_09g022460 [Sorghum bicolor]	Phyllostachys edulis cDNA clone: bphylf056l03, full insert sequence	Putative laccase-11 OS=Oryza sativa subsp. japonica GN=LAC11 PE=5 SV=2	Putative uncharacterized protein Sb09g022460 OS=Sorghum bicolor GN=Sb09g022460 PE=4 SV=1
Munro_Bamboo_unigene_BMK_67436						Os07g0101000	hypothetical protein OsJ_22767 [Oryza sativa Japonica Group]	Sorghum bicolor hypothetical protein, mRNA	Laccase-14 OS=Oryza sativa subsp. japonica GN=LAC14 PE=2 SV=1	Laccase (Fragment) OS=Aster tripolium PE=2 SV=1
Munro_Bamboo_unigene_BMK_46540	Putative multicopper oxidases	METABOLISM			hypothetical protein	hypothetical protein SORBIDRAFT_08g011530 [Sorghum bicolor] gb|EES15935.1| hypothetical protein SORBIDRAFT_08g011530 [Sorghum bicolor]	Phyllostachys edulis cDNA clone: bphyem204m16, full insert sequence	Laccase-25 OS=Oryza sativa subsp. japonica GN=LAC25 PE=2 SV=1	Putative uncharacterized protein Sb08g011530 OS=Sorghum bicolor GN=Sb08g011530 PE=4 SV=1
